# Supplementary material for: matK-QR classifier: a patterns based approach for plant species identification
Source: BioData Min. 2016 Dec 9;9:39. doi: 10.1186/s13040-016-0120-6 (PMC5148893; doi:10.1186/s13040-016-0120-6)
Supplement: Additional file 1: — The details of CBOL working group plant species dataset (matK and rbcL loci) used in the present study. (XLSX 29 kb) [file 13040_2016_120_MOESM1_ESM.xlsx]

## Sheet: matK_rbcL_datasets
matK and rbcL loci dataset
Major Group	Species	Voucher details/sample ID	matK accession number	rbcL accession number
Angiosperm	Inga nobilis	T.D.Pennington16480_x000D_ (Kew1992-3473)(E)	AM920179	AM920262
Angiosperm	Inga marginata	T.D.Pennington16371(E)	AM920180	FJ173741
Angiosperm	Inga marginata	T.D.Pennington16380(E)	AM920186	FJ173742
Angiosperm	Inga marginata	T.D.Pennington16349€	AM920188	FJ173743
Angiosperm	Inga punctata	T.Brenes(Tagnumber132971)(E)	AM920192	FJ173748
Angiosperm	Inga ruiziana	Kursar&Coley1256(CollectedbyS.Ring/K.Rudolph)(E)	AM920201	FJ173750
Angiosperm	Inga ruiziana	T.D.Pennington16948(E)	AM920202	FJ173749
Angiosperm	Inga feuillei	R.T.Pennington1123(E)	AM920204	AM920259
Angiosperm	Inga punctata	T.D.Pennington16902(E)	AM920205	AM920270
Angiosperm	Inga nobilis	Kursar&Coley1003(E)	AM920209	FJ173747
Angiosperm	Inga punctata	T.D.Pennington16903(E)	AM920212	AM920266
Angiosperm	Inga feuillei	T.D.Pennington16958(E)	AM920214	AM920258
Angiosperm	Inga marginata	Kursar&Coley1278(CollectedbyS.Ring/_x000D_ R.Rudolph)(E)	AM920215	FJ173744
Angiosperm	Inga ruiziana	Brenes(Tagnumber132841)(E)	AM920217	FJ173751
Angiosperm	Acacia exuvialis	OM260(JRAU)	EU214205	EU213435
Angiosperm	Acacia exuvialis	RL1412(KNP)	EU214207	EU213437
Angiosperm	Acacia nigrescens	RL1205(KNP)	EU214209	EU213439
Angiosperm	Acacia nigrescens	RL1656(KNP)	EU214210	EU213440
Angiosperm	Acacia tortilis	RL1483(KNP	EU214211	EU213441
Angiosperm	Acacia tortilis	RL1608(KNP)	EU214212	EU213442
Angiosperm	Acacia tortilis	OM261(JRAU)	EU214213	EU213443
Angiosperm	Brachylaena huillensis	OM1281(JRAU)	EU214218	EU213447
Angiosperm	Brachylaena huillensis	OM247(JRAU)	EU214219	EU213448
Angiosperm	Brachylaena huillensis	RBN360(JRAU)	EU214220	EU213449
Angiosperm	Combretum apiculatum	RL1100(KNP)	EU214221	EU213450
Angiosperm	Combretum apiculatum	RL1185(KNP)	EU214222	EU213451
Angiosperm	Combretum apiculatum	RL1355(KNP)	EU214223	EU213452
Angiosperm	Combretum collinum	OM722(JRAU)	EU214224	EU213453
Angiosperm	Combretum collinum	RL1164(KNP)	EU214225	EU213454
Angiosperm	Combretum collinum	RL1392(KNP)	EU214226	EU213455
Angiosperm	Combretum hereroense	RL1120(KNP)	EU214227	EU213456
Angiosperm	Combretum hereroense	RL1183(KNP)	EU214228	EU213457
Angiosperm	Combretum hereroense	RL1364(KNP)	EU214229	EU213458
Angiosperm	Croton gratissimus	OM785(JRAU)	EU214230	EU213459
Angiosperm	Croton gratissimus	RL1619(KNP)	EU214231	EU213460
Angiosperm	Croton gratissimus	RL1621(KNP)	EU214232	EU213461
Angiosperm	Croton megalobotrys	OM774(JRAU)	EU214233	EU213462
Angiosperm	Croton megalobotrys	RL1540(KNP)	EU214234	EU213463
Angiosperm	Croton megalobotrys	RL1574(KNP)	EU214235	EU213464
Angiosperm	Croton pseudopulchellus	RBN186(JRAU)	EU214236	EU213465
Angiosperm	Croton pseudopulchellus	RBN262(JRAU)	EU214237	EU213466
Angiosperm	Croton pseudopulchellus	RL1650(KNP)	EU214238	EU213467
Angiosperm	Faurea rochetiana	OM1413(JRAU)	EU214240	EU213469
Angiosperm	Faurea rochetiana	OM1461(KNP)	EU214241	EU213470
Angiosperm	Faurea rochetiana	OM1463(KNP)	EU214242	EU213471
Angiosperm	Faurea saligna	OM1438(JRAU)	EU214243	EU213472
Angiosperm	Faurea saligna	OM1443(KNP)	EU214244	EU213473
Angiosperm	Faurea saligna	OM1445(KNP)	EU214245	EU213474
Angiosperm	Ficus abutilifolia	RL1471(KNP)	EU214246	EU213475
Angiosperm	Ficus abutilifolia	RL1501(KNP)	EU214247	EU213476
Angiosperm	Ficus abutilifolia	OM557(JRAU)	EU214248	EU213477
Angiosperm	Ficus glumosa	OM564(JRAU)	EU214249	EU213478
Angiosperm	Ficus glumosa	RL1407(KNP)	EU214250	EU213479
Angiosperm	Ficus sycomorus	RBN197(JRAU)	EU214252	EU213481
Angiosperm	Ficus sycomorus	RL1598(KNP)	EU214253	EU213482
Angiosperm	Ficus sycomorus	RL1614(KNP)	EU214254	EU213483
Angiosperm	Grewia bicolor	OM329(JRAU)	EU214255	EU213484
Angiosperm	Grewia bicolor	RL1545(KNP)	EU214256	EU213485
Angiosperm	Grewia bicolor	RL1658(KNP)	EU214257	EU213486
Angiosperm	Grewia flavescens	OM323(JRAU)	EU214258	EU213487
Angiosperm	Grewia flavescens	RL1472(KNP)	EU214259	EU213488
Angiosperm	Grewia villosa	RL1342(KNP)	EU214261	EU213489
Angiosperm	Grewia villosa	RL1523(KNP)	EU214262	EU213490
Angiosperm	Grewia villosa	RL1569(KNP)	EU214263	EU213491
Angiosperm	Heteromorpha arborescens	OM1430(JRAU)	EU214264	EU213492
Angiosperm	Heteromorpha arborescens	OM1488(JRAU)	EU214265	EU213493
Angiosperm	Heteromorpha arborescens	OM1516(KNP)	EU214266	EU213494
Angiosperm	Hyphaene coriacea	OM1184(JRAU)	EU214268	EU213495
Angiosperm	Hyphaene coriacea	OM1187(JRAU)	EU214269	EU213496
Angiosperm	Hyphaene coriacea	OM755(JRAU)	EU214270	EU213497
Angiosperm	Hyphaene coriacea	OM236(JRAU)	EU214271	EU213498
Angiosperm	Hyphaene petersiana	OM1296(JRAU)	EU214272	EU213499
Angiosperm	Hyphaene petersiana	OM908(JRAU)	EU214273	EU213500
Angiosperm	Myrothamnus flabellifolia	OM285(JRAU	EU214274	EU213501
Angiosperm	Myrothamnus flabellifolia	OM1137(JRAU)	EU214275	EU213502
Angiosperm	Myrothamnus flabellifolia	OM1209(KNP)	EU214276	EU213503
Angiosperm	Rhus gueinzii	OM265(JRAU)	EU214277	EU213504
Angiosperm	Rhus gueinzii	RL1366(KNP)	EU214278	EU213505
Angiosperm	Rhus gueinzii	RL1474(KNP)	EU214279	EU213506
Angiosperm	Searsia leptodictya	RBN205(JRAU)	EU214280	EU213507
Angiosperm	Searsia leptodictya	RL1645(KNP)	EU214281	EU213508
Angiosperm	Searsia leptodictya	RL1655(KNP)	EU214282	EU213509
Angiosperm	Rhus transvaalensis	OM282(JRAU)	EU214283	EU213510
Angiosperm	Rhus transvaalensis	RL1427(KNP)	EU214284	EU213512
Angiosperm	Solanum panduriforme	OM1115(KNP)	EU214285	EU213513
Angiosperm	Solanum panduriforme	OM326(JRAU)	EU214286	EU213514
Angiosperm	Solanum panduriforme	OM350(JRAU)	EU214287	EU213515
Angiosperm	Steganotaenia araliacea	OM1350(JRAU)	EU214288	EU213516
Angiosperm	Steganotaenia araliacea	OM1517(JRAU)	EU214289	EU213517
Angiosperm	Steganotaenia araliacea	OM566(JRAU)	EU214290	EU213518
Angiosperm	Strychnos decussata	OM900(JRAU)	EU214292	EU213520
Angiosperm	Strychnos decussata	RL1560(KNP)	EU214293	EU213521
Angiosperm	Strychnos decussata	RL1561(KNP)	EU214294	EU213522
Angiosperm	Strychnos madagascariensis	RL1433(KNP)	EU214295	EU213523
Angiosperm	Strychnos madagascariensis	RL1460(KNP)	EU214296	EU213524
Angiosperm	Strychnos madagascariensis	RL1559(KNP)	EU214297	EU213525
Angiosperm	Strychnos spinosa	OM220(JRAU)	EU214298	EU213526
Angiosperm	Strychnos spinosa	RL1346(KNP)	EU214299	EU213527
Angiosperm	Strychnos spinosa	RL1652(KNP)	EU214300	EU213528
Angiosperm	Xerophyta retinervis	OM1213(KNP)	EU214302	EU213530
Angiosperm	Xerophyta retinervis	OM516(JRAU))	EU214303	EU213531
Angiosperm	Xerophyta retinervis	OM562(JRAU)	EU214304	EU213532
Angiosperm	Acer negundo	AP244(OAC)	EU749280	EU676886
Angiosperm	Acer negundo	RBG017(OAC)	EU749281	EU676887
Angiosperm	Acer platanoides	JAG0346(OAC)	EU749282	EU676888
Angiosperm	Acer platanoides	AP367(OAC)	EU749283	EU676889
Angiosperm	Acer rubrum	JAG0252(OAC)	EU749284	EU676890
Angiosperm	Acer rubrum	JAG0185(OAC)	EU749285	EU676891
Angiosperm	Acer rubrum	JAG0327(OAC)	EU749286	EU676892
Angiosperm	Acer saccharinum	JAG0324(OAC)	EU749287	EU676893
Angiosperm	Acer saccharinum	JAG0352(OAC)	EU749288	EU676896
Angiosperm	Acer saccharinum	JAG0394(OAC)	EU749289	EU676894
Angiosperm	Acer saccharum	AP268(OAC)	EU749290	EU676897
Angiosperm	Acer saccharum	JAG0202(OAC)	EU749291	EU676898
Angiosperm	Acer saccharum	JAG0251(OAC)	EU749292	EU676899
Angiosperm	Betula alleghaniensis	AP267(OAC)	EU749293	EU676900
Angiosperm	Betula alleghaniensis	JAG0106(OAC)	EU749294	EU676901
Angiosperm	Betula papyrifera	AP279(OAC)	EU749295	EU676902
Angiosperm	Betula papyrifera	JAG0203(OAC)	EU749296	EU676903
Angiosperm	Betula papyrifera	JAG0175(OAC)	EU749297	EU676904
Angiosperm	Cornus alternifolia	AP053(OAC)	EU749298	EU676905
Angiosperm	Cornus alternifolia	JAG0399(OAC)	EU749299	EU676906
Angiosperm	Cornus racemosa	JAG0370(OAC)	EU749300	EU676907
Angiosperm	Cornus racemosa	JAG0149(OAC)	EU749301	EU676908
Angiosperm	Cornus rugosa	AP265(OAC)	EU749302	EU676909
Angiosperm	Cornus rugosa	JAG0222(OAC)	EU749303	EU676910
Angiosperm	Cornus sericea	AP094(OAC)	EU749304	EU676911
Angiosperm	Cornus sericea	JAG0267(OAC)	EU749305	EU676912
Angiosperm	Cornus sericea	JAG0343(OAC)	EU749306	EU676913
Angiosperm	Cornus sericea	AP231(OAC)	EU749307	EU676914
Angiosperm	Erigeron annuus	JAG0208(OAC)	EU749308	EU676915
Angiosperm	Erigeron annuus	JAG0162(OAC)	EU749309	EU676916
Angiosperm	Erigeron annuus	AP168(OAC)	EU749310	EU676917
Angiosperm	Erigeron strigosus	AP195(OAC)	EU749311	EU676918
Angiosperm	Erigeron strigosus	JAG0268(OAC)	EU749312	EU676919
Angiosperm	Erigeron strigosus	JAG0210(OAC)	EU749313	EU676920
Angiosperm	Erigeron strigosus	JAG0080(OAC)	EU749314	EU676921
Angiosperm	Eupatorium maculatum	AP253(OAC)	EU749315	EU676922
Angiosperm	Eupatorium maculatum	RBG005(OAC)	EU749316	EU676923
Angiosperm	Eupatorium perfoliatum	AP254(OAC)	EU749317	EU676924
Angiosperm	Eupatorium perfoliatum	JAG0045(OAC)	EU749318	EU676925
Angiosperm	Lactuca canadensis	JAG0735(OAC)	EU749319	EU676926
Angiosperm	Lactuca canadensis	JAG0158(OAC)	EU749320	EU676927
Angiosperm	Lactuca serriola	AP278(OAC)	EU749321	EU676928
Angiosperm	Lactuca serriola	JAG0709(OAC)	EU749322	EU676929
Angiosperm	Plantago lanceolata	AP058(OAC)	EU749323	EU676930
Angiosperm	Plantago lanceolata	JAG0220(OAC)	EU749324	EU676931
Angiosperm	Plantago lanceolata	JAG0270(OAC)	EU749325	EU676932
Angiosperm	Plantago major	JAG0434(OAC)	EU749326	EU676933
Angiosperm	Plantago major	JAG0299(OAC)	EU749327	EU676934
Angiosperm	Plantago major	AP293(OAC)	EU749328	EU676935
Angiosperm	Plantago rugelii	JAG0092(OAC)	EU749329	EU676936
Angiosperm	Plantago rugelii	AP210(OAC)	EU749330	EU676937
Angiosperm	Poa annua	JAG0361(OAC)	EU749331	EU676938
Angiosperm	Poa annua	JAG0410(OAC)	EU749332	EU676939
Angiosperm	Poa compressa	JAG0223(OAC)	EU749333	EU676940
Angiosperm	Poa compressa	JAG0278(OAC)	EU749334	EU676941
Angiosperm	Poa compressa	JAG0315(OAC)	EU749335	EU676942
Angiosperm	Polygonum aviculare	AP232(OAC)	EU749336	EU676943
Angiosperm	Polygonum aviculare	JAG0377(OAC)	EU749337	EU676944
Angiosperm	Polygonum aviculare	JAG0214(OAC)	EU749338	EU676945
Angiosperm	Polygonum aviculare	JAG0127(OAC)	EU749339	EU676946
Angiosperm	Fallopia convolvulus	JAG0086(OAC)	EU749340	EU676947
Angiosperm	Fallopia convolvulus	AP384(OAC)	EU749341	EU676948
Angiosperm	Persicaria hydropiper	AP360(OAC)	EU749342	EU676949
Angiosperm	Persicaria hydropiper	JAG0048(OAC)	EU749343	EU676950
Angiosperm	Persicaria maculosa	JAG0128(OAC)	EU749344	EU676951
Angiosperm	Persicaria maculosa	JAG0074(OAC)	EU749345	EU676952
Angiosperm	Persicaria maculosa	AP295(OAC)	EU749346	EU676953
Angiosperm	Populus balsamifera	JAG0244(OAC)	EU749347	EU676954
Angiosperm	Populus balsamifera	AP376(OAC)	EU749348	EU676955
Angiosperm	Populus deltoides	JAG0391(OAC)	EU749349	EU676956
Angiosperm	Populus deltoides	JAG0435(OAC)	EU749350	EU676957
Angiosperm	Populus deltoides	JAG0061(OAC)	EU749351	EU676958
Angiosperm	Populus grandidentata	JAG0339(OAC)	EU749352	EU676959
Angiosperm	Populus grandidentata	JAG0219(OAC)	EU749353	EU676960
Angiosperm	Populus grandidentata	AP425(OAC)	EU749354	EU676961
Angiosperm	Populus tremuloides	JAG0277(OAC)	EU749355	EU676962
Angiosperm	Populus tremuloides	JAG0205(OAC)	EU749356	EU676963
Angiosperm	Populus tremuloides	AP380(OAC)	EU749357	EU676964
Angiosperm	Quercus alba	JAG0373(OAC)	EU749358	EU676966
Angiosperm	Quercus alba	JAG0353(OAC)	EU749359	EU676967
Angiosperm	Quercus alba	JAG0407(OAC)	EU749360	EU676968
Angiosperm	Quercus macrocarpa	JAG0266(OAC)	EU749362	EU676970
Angiosperm	Quercus macrocarpa	JAG0326(OAC)	EU749363	EU676971
Angiosperm	Quercus rubra	JAG0317(OAC)	EU749364	EU676972
Angiosperm	Quercus rubra	JAG0255(OAC)	EU749365	EU676973
Angiosperm	Quercus rubra	AP303(OAC)	EU749366	EU676974
Angiosperm	Rhamnus alnifolia	JEM029(BPNP)	EU749367	EU676975
Angiosperm	Rhamnus alnifolia	CAL0229(OAC)	EU749368	EU676976
Angiosperm	Rhamnus cathartica	JAG0332(OAC)	EU749369	EU676977
Angiosperm	Rhamnus cathartica	JAG0372(OAC)	EU749370	EU676978
Angiosperm	Rhamnus cathartica	AP296(OAC)	EU749371	EU676979
Angiosperm	Rhamnus cathartica	RBG-Blitz042(OAC)	EU749372	EU676980
Angiosperm	Frangula alnus	JAG0313(OAC)	EU749373	EU676981
Angiosperm	Frangula alnus	JAG0265(OAC)	EU749374	EU676982
Angiosperm	Rubus allegheniensis	AP084(OAC)	EU749375	EU676983
Angiosperm	Rubus allegheniensis	JAG0387(OAC)	EU749376	EU676984
Angiosperm	Rubus allegheniensis	JAG0328(OAC)	EU749377	EU676985
Angiosperm	Rubus idaeus	JAG0262(OAC)	EU749378	EU676986
Angiosperm	Rubus idaeus	JAG0309(OAC)	EU749379	EU676987
Angiosperm	Rubus idaeus	JAG0217(OAC)	EU749380	EU676988
Angiosperm	Rubus idaeus	JAG0384(OAC)	EU749381	EU676989
Angiosperm	Rubus idaeus	JAG0196(OAC)	EU749382	EU676990
Angiosperm	Rubus occidentalis	AP178(OAC)	EU749383	EU676991
Angiosperm	Rubus occidentalis	JAG0363(OAC)	EU749384	EU676992
Angiosperm	Rubus occidentalis	JAG0152(OAC)	EU749385	EU676993
Angiosperm	Rubus occidentalis	JAG0330(OAC)	EU749386	EU676994
Angiosperm	Rubus odoratus	JAG0253(OAC)	EU749387	EU676995
Angiosperm	Rubus odoratus	AP138(OAC)	EU749388	EU676996
Angiosperm	Salix babylonica	JAG0369(OAC)	EU749389	EU676997
Angiosperm	Salix babylonica	AP378(OAC)	EU749390	EU676998
Angiosperm	Salix eriocephala	AP155(OAC)	EU749391	EU676999
Angiosperm	Salix eriocephala	JAG0321(OAC)	EU749392	EU677000
Angiosperm	Salix eriocephala	JAG0392(OAC)	EU749393	EU677001
Angiosperm	Salix eriocephala	JAG0345(OAC)	EU749394	EU677002
Angiosperm	Salix exigua	JAG0325(OAC)	EU749395	EU677003
Angiosperm	Salix exigua	JAG0344(OAC)	EU749396	EU677004
Angiosperm	Silene latifolia	AP176(OAC)	EU749397	EU677005
Angiosperm	Silene latifolia	JAG0094(OAC)	EU749398	EU677006
Angiosperm	Silene vulgaris	AP110(OAC)	EU749399	EU677007
Angiosperm	Silene vulgaris	JAG0264(OAC)	EU749400	EU677008
Angiosperm	Silene vulgaris	JAG0229(OAC)	EU749401	EU677009
Angiosperm	Solanum dulcamara	AP136(OAC)	EU749402	EU677010
Angiosperm	Solanum dulcamara	JAG0433(OAC)	EU749403	EU677011
Angiosperm	Solanum dulcamara	JAG0418(OAC)	EU749404	EU677012
Angiosperm	Solanum nigrum	JAG0358(OAC)	EU749405	EU677013
Angiosperm	Solanum nigrum	AP297(OAC)	EU749406	EU677014
Angiosperm	Solanum nigrum	JAG0395(OAC)	EU749407	EU677015
Angiosperm	Solidago canadensis	JAG0261(OAC)	EU749408	EU677016
Angiosperm	Solidago canadensis	JAG0234(OAC)	EU749409	EU677017
Angiosperm	Solidago canadensis	JAG0314(OAC)	EU749410	EU677018
Angiosperm	Solidago canadensis	AP395(OAC)	EU749411	EU677019
Angiosperm	Solidago caesia	JAG0140(OAC)	EU749412	EU677020
Angiosperm	Solidago caesia	AP385(OAC)	EU749413	EU677021
Angiosperm	Solidago canadensis	JAG0101(OAC)	EU749414	EU677022
Angiosperm	Solidago canadensis	AP240(OAC)	EU749415	EU677023
Angiosperm	Solidago flexicaulis	JAG0436(OAC)	EU749416	EU677024
Angiosperm	Solidago flexicaulis	AP334(OAC)	EU749417	EU677025
Angiosperm	Solidago nemoralis	JAG0240(OAC)	EU749418	EU677026
Angiosperm	Solidago nemoralis	JAG0279(OAC)	EU749419	EU677027
Angiosperm	Solidago nemoralis	AP393(OAC)	EU749420	EU677028
Angiosperm	Solidago rugosa	JAG0400(OAC)	EU749421	EU677029
Angiosperm	Solidago rugosa	JAG0383(OAC)	EU749422	EU677030
Angiosperm	Solidago rugosa	JAG0331(OAC)	EU749423	EU677031
Angiosperm	Sonchus asper	JAG0412(OAC)	EU749424	EU677032
Angiosperm	Sonchus asper	JAG0420(OAC)	EU749425	EU677033
Angiosperm	Sonchus asper	AP421(OAC)	EU749426	EU677034
Angiosperm	Symphyotrichum ciliolatum	JAG0232(OAC)	EU749428	EU677037
Angiosperm	Symphyotrichum ciliolatum	AP339(OAC)	EU749429	EU677038
Angiosperm	Symphyotrichum ciliolatum	JAG0396(OAC)	EU749430	EU677039
Angiosperm	Symphyotrichum ericoides	JAG0368(OAC)	EU749431	EU677040
Angiosperm	Symphyotrichum ericoides	JAG0283(OAC)	EU749432	EU677041
Angiosperm	Symphyotrichum lanceolatum	JAG0280(OAC)	EU749433	EU677042
Angiosperm	Symphyotrichum lanceolatum	JAG0312(OAC)	EU749434	EU677043
Angiosperm	Symphyotrichum lateriflorum	AP357(OAC)	EU749435	EU677044
Angiosperm	Symphyotrichum lateriflorum	JAG0230(OAC)	EU749436	EU677045
Angiosperm	Symphyotrichum lateriflorum	JAG0329(OAC)	EU749437	EU677046
Angiosperm	Symphyotrichum lateriflorum	AP307(OAC)	EU749438	EU677047
Angiosperm	Symphyotrichum pilosum	JAG0364(OAC)	EU749443	EU677052
Angiosperm	Symphyotrichum pilosum	JAG0379(OAC)	EU749444	EU677053
Angiosperm	Symphyotrichum urophyllum	JAG0398(OAC)	EU749445	EU677054
Angiosperm	Symphyotrichum urophyllum	JAG0144(OAC)	EU749446	EU677055
Angiosperm	Trifolium pratense	AP180(OAC)	EU749447	EU677056
Angiosperm	Trifolium pratense	JAG0291(OAC)	EU749448	EU677057
Angiosperm	Trifolium pratense	JAG0224(OAC)	EU749449	EU677058
Angiosperm	Trifolium repens	AP181(OAC)	EU749450	EU677059
Angiosperm	Trifolium repens	JAG0124(OAC)	EU749451	EU677060
Angiosperm	Trifolium repens	JAG0428(OAC)	EU749452	EU677061
Angiosperm	Typha angustifolia	JAG0274(OAC)	EU749453	EU677062
Angiosperm	Typha angustifolia	AP370(OAC)	EU749454	EU677063
Angiosperm	Typha latifolia	AP229(OAC)	EU749455	EU677064
Angiosperm	Typha latifolia	JAG0284(OAC)	EU749456	EU677065
Angiosperm	Viburnum acerifolium	AP102(OAC)	EU749457	EU677066
Angiosperm	Viburnum acerifolium	JAG0057(OAC)	EU749458	EU677067
Angiosperm	Viburnum lentago	JAG0146(OAC)	EU749459	EU677068
Angiosperm	Viburnum lentago	AP271(OAC)	EU749460	EU677069
Angiosperm	Viburnum opulus	AP076(OAC)	EU749461	EU677070
Angiosperm	Viburnum opulus	JAG0148(OAC)	EU749462	EU677071
Angiosperm	Magnolia grandiflora	Chase6695(K)	GQ248150	GQ248636
Angiosperm	Magnolia grandiflora	Kress06-8358(US)	GQ248151	GQ248637
Angiosperm	Plantago lanceolata	Ronsted33(C)	GQ248178	GQ248672
Angiosperm	Plantago lanceolata	USDAPI596469(US)	GQ248179	GQ248673
Angiosperm	Plantago major	Ronsted41(C)	GQ248180	GQ248674
Angiosperm	Vella pseudocytisus	Mateo5-V-9(K,ABH)	GQ248209	GQ248705
Angiosperm	Vella pseudocytisus	Arán30-IV-88(K,ABH)	GQ248210	GQ248706
cryptogam	Equisetum hyemale	JAG0356(OAC)	EU749484	EU677107
cryptogam	Equisetum hyemale	JAG0303(OAC)	EU749486	EU677109
cryptogam	Equisetum hyemale	AP344(OAC)	EU749487	EU677110
cryptogam	Diphasiastrum digitatum	JAG0032(OAC)	EU749488	EU677111
cryptogam	Diphasiastrum digitatum	JAG0337(OAC)	EU749489	EU677112
cryptogam	Lycopodium obscurum	JAG0169(OAC)	EU749490	EU677113
cryptogam	Lycopodium obscurum	JAG0059(OAC)	EU749491	EU677114
cryptogam	Lycopodium obscurum	AP429(OAC)	EU749492	EU677115
cryptogam	Sciuro-hypnum reflexum	BRC15(OAC)	EU749494	EU677119
cryptogam	Sciuro-hypnum reflexum	BRC16(OAC)	EU749495	EU677120
Gymnosperm	Araucaria bernieri	Gardneret.al.669(E)	AM920137	AM920226
Gymnosperm	Araucaria bernieri	Gardneretal.4251(E)	AM920138	FJ173661
Gymnosperm	Araucaria biramulata	Kettle&Kranitz302(E)	AM920139	FJ173662
Gymnosperm	Araucaria biramulata	Gardneretal.4090(E)	AM920140	FJ173663
Gymnosperm	Araucaria biramulata	Kettle&Kranitz261(E)	AM920141	FJ173664
Gymnosperm	Araucaria biramulata	Gardneretal.185(E)	AM920142	FJ173665
Gymnosperm	Araucaria columnaris	Gardneretal.833(E)	AM920143	AM920229
Gymnosperm	Araucaria columnaris	Gardneretal.730(E)	AM920144	AM920230
Gymnosperm	Araucaria columnaris	Gardneretal.5(E)	AM920145	AM920231
Gymnosperm	Araucaria humboldtensis	Gardneretal.2007(E)	AM920149	FJ173666
Gymnosperm	Araucaria humboldtensis	Gardneretal.117(E)	AM920150	FJ173667
Gymnosperm	Araucaria laubenfelsii	Gardneretal.4055(E)	AM920152	AM920238
Gymnosperm	Araucaria laubenfelsii	Gardneretal.601(E)	AM920153	FJ173668
Gymnosperm	Araucaria montana	Gardneretal.4132(E)	AM920154	FJ173670
Gymnosperm	Araucaria luxurians	Kettle&Kranitz55(E)	AM920156	FJ173669
Gymnosperm	Araucaria luxurians	Gardneretal.4016(E)	AM920157	AM920239
Gymnosperm	Araucaria montana	Gardneretal.4243(E)	AM920158	FJ173671
Gymnosperm	Araucaria montana	Kettle&Kranitz46(E)	AM920159	FJ173672
Gymnosperm	Araucaria montana	Gardneretal.260(E)	AM920160	AM920241
Gymnosperm	Araucaria muelleri	Gardneretal.653(E)	AM920161	AM920242
Gymnosperm	Araucaria muelleri	Gardneretal.3002(E)	AM920162	AM920243
Gymnosperm	Araucaria nemorosa	Kettle&Kranitz366(E)	AM920164	AM920245
Gymnosperm	Araucaria nemorosa	Gardneretal.4013(E)	AM920165	AM920246
Gymnosperm	Araucaria nemorosa	Kettle&Kranitz93(E)	AM920166	AM920247
Gymnosperm	Araucaria rulei	Gardneretal.312(E)	AM920167	AM920249
Gymnosperm	Araucaria rulei	Gardneretal.241(E)	AM920168	AM920250
Gymnosperm	Araucaria rulei	Gardneretal.39(E)	AM920169	FJ173673
Gymnosperm	Araucaria schmidii	Gardneretal.4221(E)	AM920170	FJ173674
Gymnosperm	Araucaria schmidii	Gardneretal.4228(E)	AM920171	AM920251
Gymnosperm	Araucaria schmidii	Gardneretal.4209(E)	AM920172	FJ173675
Gymnosperm	Araucaria subulata	Gardneretal.679(E)	AM920176	AM920253
Gymnosperm	Araucaria subulata	Gardneretal.69(E)	AM920178	FJ173676
Gymnosperm	Juniperus communis	AP204(OAC)	EU749463	EU677072
Gymnosperm	Juniperus communis	JAG0306(OAC)	EU749464	EU677073
Gymnosperm	Juniperus communis	JAG0237(OAC)	EU749465	EU677074
Gymnosperm	Juniperus virginiana	JAG0307(OAC)	EU749467	EU677076
Gymnosperm	Juniperus virginiana	JAG0349(OAC)	EU749468	EU677077
Gymnosperm	Juniperus virginiana	AP394(OAC)	EU749469	EU677078
Gymnosperm	Juniperus virginiana	JAG0413(OAC)	EU749470	EU677079
Gymnosperm	Picea glauca	AP263(OAC)	EU749471	EU677080
Gymnosperm	Picea glauca	JAG0161(OAC)	EU749472	EU677081
Gymnosperm	Picea glauca	JAG0204(OAC)	EU749473	EU677082
Gymnosperm	Pinus strobus	JAG0183(OAC)	EU749478	EU677088
Gymnosperm	Pinus strobus	JAG0111(OAC)	EU749479	EU677089
Gymnosperm	Pinus strobus	AP328(OAC)	EU749480	EU677090
Gymnosperm	Pinus sylvestris	JAG0151(OAC)	EU749481	EU677091
Gymnosperm	Pinus sylvestris	JAG0347(OAC)	EU749482	EU677092
Gymnosperm	Pinus sylvestris	AP414(OAC)	EU749483	EU677093
Genus and species sequence distribution
Genus	No. of sequences
Acacia	7
Acer	13
Araucaria	32
Betula	5
Brachylaena	3
Combretum	9
Cornus	10
Croton	9
Diphasiastrum	2
Equisetum	3
Erigeron	7
Eupatorium	4
Fallopia	2
Faurea	6
Ficus	8
Frangula	2
Grewia	8
Heteromorpha	3
Hyphaene	6
Inga	14
Juniperus	7
Lactuca	4
Lycopodium	3
Magnolia	2
Myrothamnus	3
Persicaria	5
Picea	3
Pinus	6
Plantago	11
Poa	5
Polygonum	4
Populus	11
Quercus	8
Rhamnus	6
Rhus	5
Rubus	14
Salix	8
Sciuro-hypnum	2
Searsia	3
Silene	5
Solanum	9
Solidago	16
Sonchus	3
Steganotaenia	3
Strychnos	9
Symphyotrichum	15
Trifolium	6
Typha	4
Vella	2
Viburnum	6
Xerophyta	3
Species	No. of sequences
Acacia exuvialis	2
Acacia nigrescens	2
Acacia tortilis	3
Acer negundo	2
Acer platanoides	2
Acer rubrum	3
Acer saccharinum	3
Acer saccharum	3
Araucaria bernieri	2
Araucaria biramulata	4
Araucaria columnaris	3
Araucaria humboldtensis	2
Araucaria laubenfelsii	2
Araucaria luxurians	2
Araucaria montana	4
Araucaria muelleri	2
Araucaria nemorosa	3
Araucaria rulei	3
Araucaria schmidii	3
Araucaria subulata	2
Betula alleghaniensis	2
Betula papyrifera	3
Brachylaena huillensis	3
Combretum apiculatum	3
Combretum collinum	3
Combretum hereroense	3
Cornus alternifolia	2
Cornus racemosa	2
Cornus rugosa	2
Cornus sericea	4
Croton gratissimus	3
Croton megalobotrys	3
Croton pseudopulchellus	3
Diphasiastrum digitatum	2
Equisetum hyemale	3
Erigeron annuus	3
Erigeron strigosus	4
Eupatorium maculatum	2
Eupatorium perfoliatum	2
Fallopia convolvulus	2
Faurea rochetiana	3
Faurea saligna	3
Ficus abutilifolia	3
Ficus glumosa	2
Ficus sycomorus	3
Frangula alnus	2
Grewia bicolor	3
Grewia flavescens	2
Grewia villosa	3
Heteromorpha arborescens	3
Hyphaene coriacea	4
Hyphaene petersiana	2
Inga feuillei	2
Inga marginata	4
Inga nobilis	2
Inga punctata	3
Inga ruiziana	3
Juniperus communis	3
Juniperus virginiana	4
Lactuca canadensis	2
Lactuca serriola	2
Lycopodium obscurum	3
Magnolia grandiflora	2
Myrothamnus flabellifolia	3
Persicaria hydropiper	2
Persicaria maculosa	3
Picea glauca	3
Pinus strobus	3
Pinus sylvestris	3
Plantago lanceolata	5
Plantago major	4
Plantago rugelii	2
Poa annua	2
Poa compressa	3
Polygonum aviculare	4
Populus balsamifera	2
Populus deltoides	3
Populus grandidentata	3
Populus tremuloides	3
Quercus alba	3
Quercus macrocarpa	2
Quercus rubra	3
Rhamnus alnifolia	2
Rhamnus cathartica	4
Rhus gueinzii	3
Rhus transvaalensis	2
Rubus allegheniensis	3
Rubus idaeus	5
Rubus occidentalis	4
Rubus odoratus	2
Salix babylonica	2
Salix eriocephala	4
Salix exigua	2
Sciuro-hypnum reflexum	2
Searsia leptodictya	3
Silene latifolia	2
Silene vulgaris	3
Solanum dulcamara	3
Solanum nigrum	3
Solanum panduriforme	3
Solidago caesia	2
Solidago canadensis	6
Solidago flexicaulis	2
Solidago nemoralis	3
Solidago rugosa	3
Sonchus asper	3
Steganotaenia araliacea	3
Strychnos decussata	3
Strychnos madagascariensis	3
Strychnos spinosa	3
Symphyotrichum ciliolatum	3
Symphyotrichum ericoides	2
Symphyotrichum lanceolatum	2
Symphyotrichum lateriflorum	4
Symphyotrichum pilosum	2
Symphyotrichum urophyllum	2
Trifolium pratense	3
Trifolium repens	3
Typha angustifolia	2
Typha latifolia	2
Vella pseudocytisus	2
Viburnum acerifolium	2
Viburnum lentago	2
Viburnum opulus	2
Xerophyta retinervis	3

## Sheet: Genus_Species distributions
Genus	No. of sequences		Species	No. of sequences
Acacia	7		Acacia exuvialis	2
Acer	13		Acacia nigrescens	2
Araucaria	32		Acacia tortilis	3
Betula	5		Acer negundo	2
Brachylaena	3		Acer platanoides	2
Combretum	9		Acer rubrum	3
Cornus	10		Acer saccharinum	3
Croton	9		Acer saccharum	3
Diphasiastrum	2		Araucaria bernieri	2
Equisetum	3		Araucaria biramulata	4
Erigeron	7		Araucaria columnaris	3
Eupatorium	4		Araucaria humboldtensis	2
Fallopia	2		Araucaria laubenfelsii	2
Faurea	6		Araucaria luxurians	2
Ficus	8		Araucaria montana	4
Frangula	2		Araucaria muelleri	2
Grewia	8		Araucaria nemorosa	3
Heteromorpha	3		Araucaria rulei	3
Hyphaene	6		Araucaria schmidii	3
Inga	14		Araucaria subulata	2
Juniperus	7		Betula alleghaniensis	2
Lactuca	4		Betula papyrifera	3
Lycopodium	3		Brachylaena huillensis	3
Magnolia	2		Combretum apiculatum	3
Myrothamnus	3		Combretum collinum	3
Persicaria	5		Combretum hereroense	3
Picea	3		Cornus alternifolia	2
Pinus	6		Cornus racemosa	2
Plantago	11		Cornus rugosa	2
Poa	5		Cornus sericea	4
Polygonum	4		Croton gratissimus	3
Populus	11		Croton megalobotrys	3
Quercus	8		Croton pseudopulchellus	3
Rhamnus	6		Diphasiastrum digitatum	2
Rhus	5		Equisetum hyemale	3
Rubus	14		Erigeron annuus	3
Salix	8		Erigeron strigosus	4
Sciuro-hypnum	2		Eupatorium maculatum	2
Searsia	3		Eupatorium perfoliatum	2
Silene	5		Fallopia convolvulus	2
Solanum	9		Faurea rochetiana	3
Solidago	16		Faurea saligna	3
Sonchus	3		Ficus abutilifolia	3
Steganotaenia	3		Ficus glumosa	2
Strychnos	9		Ficus sycomorus	3
Symphyotrichum	15		Frangula alnus	2
Trifolium	6		Grewia bicolor	3
Typha	4		Grewia flavescens	2
Vella	2		Grewia villosa	3
Viburnum	6		Heteromorpha arborescens	3
Xerophyta	3		Hyphaene coriacea	4
			Hyphaene petersiana	2
			Inga feuillei	2
			Inga marginata	4
			Inga nobilis	2
			Inga punctata	3
			Inga ruiziana	3
			Juniperus communis	3
			Juniperus virginiana	4
			Lactuca canadensis	2
			Lactuca serriola	2
			Lycopodium obscurum	3
			Magnolia grandiflora	2
			Myrothamnus flabellifolia	3
			Persicaria hydropiper	2
			Persicaria maculosa	3
			Picea glauca	3
			Pinus strobus	3
			Pinus sylvestris	3
			Plantago lanceolata	5
			Plantago major	4
			Plantago rugelii	2
			Poa annua	2
			Poa compressa	3
			Polygonum aviculare	4
			Populus balsamifera	2
			Populus deltoides	3
			Populus grandidentata	3
			Populus tremuloides	3
			Quercus alba	3
			Quercus macrocarpa	2
			Quercus rubra	3
			Rhamnus alnifolia	2
			Rhamnus cathartica	4
			Rhus gueinzii	3
			Rhus transvaalensis	2
			Rubus allegheniensis	3
			Rubus idaeus	5
			Rubus occidentalis	4
			Rubus odoratus	2
			Salix babylonica	2
			Salix eriocephala	4
			Salix exigua	2
			Sciuro-hypnum reflexum	2
			Searsia leptodictya	3
			Silene latifolia	2
			Silene vulgaris	3
			Solanum dulcamara	3
			Solanum nigrum	3
			Solanum panduriforme	3
			Solidago caesia	2
			Solidago canadensis	6
			Solidago flexicaulis	2
			Solidago nemoralis	3
			Solidago rugosa	3
			Sonchus asper	3
			Steganotaenia araliacea	3
			Strychnos decussata	3
			Strychnos madagascariensis	3
			Strychnos spinosa	3
			Symphyotrichum ciliolatum	3
			Symphyotrichum ericoides	2
			Symphyotrichum lanceolatum	2
			Symphyotrichum lateriflorum	4
			Symphyotrichum pilosum	2
			Symphyotrichum urophyllum	2
			Trifolium pratense	3
			Trifolium repens	3
			Typha angustifolia	2
			Typha latifolia	2
			Vella pseudocytisus	2
			Viburnum acerifolium	2
			Viburnum lentago	2
			Viburnum opulus	2
			Xerophyta retinervis	3
