# Supplementary material for: matK-QR classifier: a patterns based approach for plant species identification
Source: BioData Min. 2016 Dec 9;9:39. doi: 10.1186/s13040-016-0120-6 (PMC5148893; doi:10.1186/s13040-016-0120-6)
Supplement: Additional file 2: — The PSSM and distance matrices of matK and rbcL loci datasets. (XLSX 2899 kb) [file 13040_2016_120_MOESM2_ESM.xlsx]

## Sheet: matK
Positinal Frequency Matrix (PFM)
Species	a1	a2	a3	a4	a5	a6	a7	a8	a9	a10	a11	a12	a13	a14	a15	a16	a17	a18	a19	a20	a21	a22	a23	a24	a25	a26	a27	a28	a29	a30	a31	a32	a33	a34	a35	a36	a37	a38	a39	a40	a41	a42	a43	a44	a45	a46	a47	a48	a49
Acacia_exuvialis_OM260	U	A	A	C	A	U	C	U	U	U	U	G	G	A	G	U	C	C	U	U	U	U	U	G	A	G	C	G	A	A	U	C	U	A	U	U	U	C	U	A	U	G	C	A	A	A	A	A	U
Acacia_exuvialis_RL1412	U	A	A	C	A	U	C	U	U	U	U	G	G	A	G	U	C	C	U	U	U	U	U	G	A	G	C	G	A	A	U	C	U	A	U	U	U	C	U	A	U	G	C	A	A	A	A	A	U
Acacia_nigrescens_RL1205	U	A	A	C	A	U	C	U	U	C	U	G	G	A	G	U	C	U	U	U	U	U	U	G	A	A	C	G	A	A	U	C	U	A	U	U	U	C	U	A	U	G	C	A	A	A	A	A	U
Acacia_nigrescens_RL1656	U	A	A	C	A	U	C	U	U	C	U	G	G	A	G	U	C	U	U	U	U	U	U	G	A	A	C	G	A	A	U	C	U	A	U	U	U	C	U	A	U	G	C	A	A	A	A	A	U
Acacia_tortilis_OM261	U	A	A	C	A	U	C	U	U	U	U	G	G	A	G	U	C	C	U	U	U	U	U	G	A	G	C	G	A	A	U	C	U	A	U	U	U	C	U	A	U	G	C	A	A	A	A	A	U
Acacia_tortilis_RL1483	U	A	A	C	A	U	C	U	U	U	U	G	G	A	G	U	C	C	U	U	U	U	U	G	A	G	C	G	A	A	U	C	U	A	U	U	U	C	U	A	U	G	C	A	A	A	A	A	U
Acacia_tortilis_RL1608	U	A	A	C	A	U	C	U	U	U	U	G	G	A	G	U	C	C	U	U	U	U	U	G	A	G	C	G	A	A	U	C	U	A	U	U	U	C	U	A	U	G	C	A	A	A	A	A	U
Acer_negundo_AP244	C	A	A	C	A	U	U	U	U	C	A	G	G	A	C	U	C	C	U	U	U	U	U	G	A	G	C	G	A	A	U	U	U	C	U	U	U	U	U	A	U	G	G	A	A	A	A	G	U
Acer_negundo_RBG017	C	A	A	C	A	U	U	U	U	C	A	G	G	A	C	U	C	C	U	U	U	U	U	G	A	G	C	G	A	A	U	U	U	C	U	U	U	U	U	A	U	G	G	A	A	A	A	G	U
Acer_platanoides_AP367	C	A	A	C	A	U	C	U	U	C	A	G	G	A	C	C	C	C	U	U	U	U	U	G	A	G	C	G	A	A	U	U	U	C	U	U	U	U	U	A	U	G	G	A	A	A	A	G	U
Acer_platanoides_JAG346	C	A	A	C	A	U	C	U	U	C	A	G	G	A	C	C	C	C	U	U	U	U	U	G	A	G	C	G	A	A	U	U	U	C	U	U	U	U	U	A	U	G	G	A	A	A	A	G	U
Acer_rubrum_JAG185	C	A	A	C	A	U	C	U	U	C	A	G	G	A	C	U	C	C	U	U	U	U	U	G	A	G	C	G	A	A	U	U	U	C	U	U	U	U	U	A	U	G	G	A	A	A	A	G	U
Acer_rubrum_JAG252	C	A	A	C	A	U	C	U	U	C	A	G	G	A	C	U	C	C	U	U	U	U	U	G	A	G	C	G	A	A	U	U	U	C	U	U	U	U	U	A	U	G	G	A	A	A	A	G	U
Acer_rubrum_JAG327	C	A	A	C	A	U	C	U	U	C	A	G	G	A	C	U	C	C	U	U	U	U	U	G	A	G	C	G	A	A	U	U	U	C	U	U	U	U	U	A	U	G	G	A	A	A	A	G	U
Acer_saccharinum_JAG324	C	A	A	C	A	U	C	U	C	C	A	G	G	A	C	U	C	C	U	U	U	U	U	G	A	G	C	G	A	A	U	U	U	C	U	U	U	U	U	A	U	G	G	A	A	A	A	G	U
Acer_saccharinum_JAG352	C	A	A	C	A	U	C	U	C	C	A	G	G	A	C	U	C	C	U	U	U	U	U	G	A	G	C	G	A	A	U	U	U	C	U	U	U	U	U	A	U	G	G	A	A	A	A	G	U
Acer_saccharinum_JAG394	C	A	A	C	A	U	C	U	U	C	A	G	G	A	C	U	C	C	U	U	U	U	U	G	A	G	C	G	A	A	U	U	U	C	U	U	U	U	U	A	U	G	G	A	A	A	A	G	U
Acer_saccharum_AP268	C	A	A	C	A	U	C	U	U	C	A	G	G	A	C	U	C	C	U	U	U	U	U	G	A	G	C	G	A	A	U	U	U	C	U	U	U	U	U	A	U	G	G	A	A	A	A	G	U
Acer_saccharum_JAG202	C	A	A	C	A	U	C	U	U	C	A	G	G	A	C	U	C	C	U	U	U	U	U	G	A	G	C	G	A	A	U	U	U	C	U	U	U	U	U	A	U	G	G	A	A	A	A	G	U
Acer_saccharum_JAG251	C	A	A	C	A	U	C	U	U	C	A	G	G	A	C	U	C	C	U	U	U	U	U	G	A	G	C	G	A	A	U	U	U	C	U	U	U	U	U	A	U	G	G	A	A	A	A	G	U
Araucaria_bernieri_EDNA06-00005	C	G	U	U	G	U	C	C	U	A	U	G	G	A	U	C	U	U	U	U	C	C	C	G	A	U	C	G	A	A	C	U	C	A	U	U	U	U	G	A	U	C	G	A	A	A	A	A	U
Araucaria_bernieri_EDNA06-04018	C	G	U	U	G	U	C	C	U	A	U	G	G	A	U	C	U	U	U	U	C	C	C	G	A	U	C	G	A	A	C	U	C	A	U	U	U	U	G	A	U	C	G	A	A	A	A	A	U
Araucaria_bernieri_EDNA06-04020	C	G	U	U	G	U	C	C	U	A	U	G	G	A	U	C	U	U	U	U	C	C	C	G	A	U	C	G	A	A	C	U	C	A	U	U	U	U	G	A	U	C	G	A	A	A	A	A	U
Araucaria_biramulata_EDNA06-04023	C	G	U	U	G	U	C	C	U	A	U	G	G	A	U	C	U	U	U	U	C	C	C	G	A	U	C	G	A	A	C	U	C	A	U	U	U	U	G	A	U	C	G	A	A	A	A	A	U
Araucaria_biramulata_EDNA06-04024	C	G	U	U	G	U	C	C	U	A	U	G	G	A	U	C	U	U	U	U	C	C	C	G	A	U	C	G	A	A	C	U	C	A	U	U	U	U	G	A	U	C	G	A	A	A	A	A	U
Araucaria_biramulata_EDNA06-04026	C	G	U	U	G	U	C	C	U	A	U	G	G	A	U	C	U	U	U	U	C	C	C	G	A	U	C	G	A	A	C	U	C	A	U	U	U	U	G	A	U	C	G	A	A	A	A	A	U
Araucaria_columnaris_EDNA06-00007	C	G	U	U	G	U	C	C	U	A	U	G	G	A	U	C	U	U	U	U	C	C	C	G	A	U	C	G	A	A	C	U	C	A	U	U	U	U	G	A	U	C	G	A	A	A	A	A	U
Araucaria_columnaris_EDNA06-00015	C	G	U	U	G	U	C	C	U	A	U	G	G	A	U	C	U	U	U	U	C	C	C	G	A	U	C	G	A	A	C	U	C	A	U	U	U	U	G	A	U	C	G	A	A	A	A	A	U
Araucaria_columnaris_EDNA06-00016	C	G	U	U	G	U	C	C	U	A	U	G	G	A	U	C	U	U	U	U	C	C	C	G	A	U	C	G	A	A	C	U	C	A	U	U	U	U	G	A	U	C	G	A	A	A	A	A	U
Araucaria_humboldtensis_EDNA06-04035	C	G	U	U	G	U	C	C	U	A	U	G	G	A	U	C	U	U	U	U	C	C	C	G	A	U	C	G	A	A	C	U	C	A	U	U	U	U	G	A	U	C	G	A	A	A	A	A	U
Araucaria_humboldtensis_EDNA06-04036	C	G	U	U	G	U	C	C	U	A	U	G	G	A	U	C	U	U	U	U	C	C	C	G	A	U	C	G	A	A	C	U	C	A	U	U	U	U	G	A	U	C	G	A	A	A	A	A	U
Araucaria_laubenfelsii_EDNA06-04040	C	G	U	U	G	U	C	C	U	A	U	G	G	A	U	C	U	U	U	U	C	C	C	G	A	U	C	G	A	A	C	U	C	A	U	U	U	U	G	A	U	C	G	A	A	A	A	A	U
Araucaria_laubenfelsii_EDNA06-04042	C	G	U	U	G	U	C	C	U	A	U	G	G	A	U	C	U	U	U	U	C	C	C	G	A	U	C	G	A	A	C	U	C	A	U	U	U	U	G	A	U	C	G	A	A	A	A	A	U
Araucaria_luxurians_EDNA06-04048	C	G	U	U	G	U	C	C	U	A	U	G	G	A	U	C	U	U	U	U	C	C	C	G	A	U	C	G	A	A	C	U	C	A	U	U	U	U	G	A	U	C	G	A	A	A	A	A	U
Araucaria_luxurians_EDNA06-04050	C	G	U	U	G	U	C	C	U	A	U	G	G	A	U	C	U	U	U	U	C	C	C	G	A	U	C	G	A	A	C	U	C	A	U	U	U	U	G	A	U	C	G	A	A	A	A	A	U
Araucaria_montana_EDNA06-04044	C	G	U	U	G	U	C	C	U	A	U	G	G	A	U	C	U	U	U	U	C	C	C	G	A	U	C	G	A	A	C	U	C	A	U	U	U	U	G	A	U	C	G	A	A	A	A	A	U
Araucaria_montana_EDNA06-04052	C	G	U	U	G	U	C	C	U	A	U	G	G	A	U	C	U	U	U	U	C	C	C	G	A	U	C	G	A	A	C	U	C	A	U	U	U	U	G	A	U	C	G	A	A	A	A	A	U
Araucaria_montana_EDNA06-04054	C	G	U	U	G	U	C	C	U	A	U	G	G	A	U	C	U	U	U	U	C	C	C	G	A	U	C	G	A	A	C	U	C	A	U	U	U	U	G	A	U	C	G	A	A	A	A	A	U
Araucaria_montana_EDNA06-04056	C	G	U	U	G	U	C	C	U	A	U	G	G	A	U	C	U	U	U	U	C	C	C	G	A	U	C	G	A	A	C	U	C	A	U	U	U	U	G	A	U	C	G	A	A	A	A	A	U
Araucaria_muelleri_EDNA06-00009	C	G	U	U	G	U	C	C	U	A	U	G	G	A	U	C	U	U	U	U	C	C	C	G	A	U	C	G	A	A	C	U	C	A	U	U	U	U	G	A	U	C	G	A	A	A	A	A	U
Araucaria_muelleri_EDNA06-00011	C	G	U	U	G	U	C	C	U	A	U	G	G	A	U	C	U	U	U	U	C	C	C	G	A	U	C	G	A	A	C	U	C	A	U	U	U	U	G	A	U	C	G	A	A	A	A	A	U
Araucaria_nemorosa_EDNA06-00008	C	G	U	U	G	U	C	C	U	A	U	G	G	A	U	C	U	U	U	U	C	C	C	G	A	U	C	G	A	A	C	U	C	A	U	U	U	U	G	A	U	C	G	A	A	A	A	A	U
Araucaria_nemorosa_EDNA06-00017	C	G	U	U	G	U	C	C	U	A	U	G	G	A	U	C	U	U	U	U	C	C	C	G	A	U	C	G	A	A	C	U	C	A	U	U	U	U	G	A	U	C	G	A	A	A	A	A	U
Araucaria_nemorosa_EDNA06-00018	C	G	U	U	G	U	C	C	U	A	U	G	G	A	U	C	U	U	U	U	C	C	C	G	A	U	C	G	A	A	C	U	C	A	U	U	U	U	G	A	U	C	G	A	A	A	A	A	U
Araucaria_rulei_EDNA06-00013	C	G	U	U	G	U	C	C	U	A	U	G	G	A	U	C	U	U	U	U	C	C	C	G	A	U	C	G	A	A	C	U	C	A	U	U	U	U	G	A	U	C	G	A	A	A	A	A	U
Araucaria_rulei_EDNA06-00014	C	G	U	U	G	U	C	C	U	A	U	G	G	A	U	C	U	U	U	U	C	C	C	G	A	U	C	G	A	A	C	U	C	A	U	U	U	U	G	A	U	C	G	A	A	A	A	A	U
Araucaria_rulei_EDNA06-04071	C	G	U	U	G	U	C	C	U	A	U	G	G	A	U	C	U	U	U	U	C	C	C	G	A	U	C	G	A	A	C	U	C	A	U	U	U	U	G	A	U	C	G	A	A	A	A	A	U
Araucaria_schmidii_EDNA06-04076	C	G	U	U	G	U	C	C	U	A	U	G	G	A	U	C	U	U	U	U	C	C	C	G	A	U	C	G	A	A	C	U	C	A	U	U	U	U	G	A	U	C	G	A	A	A	A	A	U
Araucaria_schmidii_EDNA06-04078	C	G	U	U	G	U	C	C	U	A	U	G	G	A	U	C	U	U	U	U	C	C	C	G	A	U	C	G	A	A	C	U	C	A	U	U	U	U	G	A	U	C	G	A	A	A	A	A	U
Araucaria_schmidii_EDNA06-04079	C	G	U	U	G	U	C	C	U	A	U	G	G	A	U	C	U	U	U	U	C	C	C	G	A	U	C	G	A	A	C	U	C	A	U	U	U	U	G	A	U	C	G	A	A	A	A	A	U
Araucaria_subulata_EDNA06-04088	C	G	U	U	G	U	C	C	U	A	U	G	G	A	U	C	U	U	U	U	C	C	C	G	A	U	C	G	A	A	C	U	C	A	U	U	U	U	G	A	U	C	G	A	A	A	A	A	U
Araucaria_subulata_EDNA06-04093	C	G	U	U	G	U	C	C	U	A	U	G	G	A	U	C	U	U	U	U	C	C	C	G	A	U	C	G	A	A	C	U	C	A	U	U	U	U	G	A	U	C	G	A	A	A	A	A	U
Betula_alleghaniensis_AP267	U	A	A	C	A	U	C	U	U	C	U	G	G	A	G	U	C	C	U	U	U	U	U	G	A	G	C	G	A	A	U	C	U	A	U	U	U	A	C	A	U	A	G	A	A	A	A	A	U
Betula_alleghaniensis_JAG106	U	A	A	C	A	U	C	U	U	C	U	G	G	A	G	U	C	C	U	U	U	U	U	G	A	G	C	G	A	A	U	C	U	A	U	U	U	A	C	A	U	A	G	A	A	A	A	A	U
Betula_papyrifera_AP279	U	A	A	C	A	U	C	U	U	C	U	G	G	A	G	U	C	C	U	U	U	U	U	G	A	G	C	G	A	A	U	C	U	A	U	U	U	A	C	A	U	A	G	A	A	A	A	A	U
Betula_papyrifera_JAG175	U	A	A	C	A	U	C	U	U	C	U	G	G	A	G	U	C	C	U	U	U	U	U	G	A	G	C	G	A	A	U	C	U	A	U	U	U	A	C	A	U	A	G	A	A	A	A	A	U
Betula_papyrifera_JAG203	U	A	A	C	A	U	C	U	U	C	U	G	G	A	G	U	C	C	U	U	U	U	U	G	A	G	C	G	A	A	U	C	U	A	U	U	U	A	C	A	U	A	G	A	A	A	A	A	U
Brachylaena_huillensis_OM1281	C	A	A	C	A	U	C	U	U	C	U	G	G	A	G	C	C	C	U	U	C	U	U	G	A	A	C	G	A	A	U	A	U	A	U	U	U	C	U	A	U	G	G	A	A	A	A	A	U
Brachylaena_huillensis_OM247	C	A	A	C	A	U	C	U	U	C	U	G	G	A	G	C	C	C	U	U	C	U	U	G	A	A	C	G	A	A	U	A	U	A	U	U	U	C	U	A	U	G	G	A	A	A	A	A	U
Brachylaena_huillensis_RBN360	C	A	A	C	A	U	C	U	U	C	U	G	G	A	G	C	C	C	U	U	C	U	U	G	A	A	C	G	A	A	U	A	U	A	U	U	U	C	U	A	U	G	G	A	A	A	A	A	U
Combretum_apiculatum_RL1100	C	A	A	C	A	U	C	U	U	A	U	G	G	G	G	U	C	U	U	U	U	U	U	G	A	A	C	G	A	A	U	U	U	U	U	U	U	C	U	A	U	G	U	A	A	A	A	A	U
Combretum_apiculatum_RL1185	C	A	A	C	A	U	C	U	U	A	U	G	G	G	G	U	C	U	U	U	U	U	U	G	A	A	C	G	A	A	U	U	U	U	U	U	U	C	U	A	U	G	U	A	A	A	A	A	U
Combretum_apiculatum_RL1355	C	A	A	C	A	U	C	U	U	A	U	G	G	G	G	U	C	U	U	U	U	U	U	G	A	A	C	G	A	A	U	U	U	U	U	U	U	C	U	A	U	G	U	A	A	A	A	A	U
Combretum_collinum_OM722	C	A	A	C	A	U	C	U	U	A	U	G	G	G	G	U	C	U	U	U	U	U	U	G	A	A	C	G	A	A	A	U	U	U	U	U	U	C	U	A	U	G	U	A	A	A	A	A	U
Combretum_collinum_RL1164	C	A	A	C	A	U	C	U	U	A	U	G	G	G	G	U	G	U	U	U	U	U	U	G	A	A	C	G	A	A	A	U	U	U	U	U	U	C	U	A	U	G	U	A	A	A	A	A	U
Combretum_collinum_RL1392	C	A	A	C	A	U	C	U	U	A	U	G	G	G	G	U	C	U	U	U	U	U	U	G	A	A	C	G	A	A	A	U	U	U	U	U	U	C	U	A	U	G	U	A	A	A	A	A	U
Combretum_hereroense_RL1120	C	A	A	C	A	U	C	U	U	A	U	G	G	G	G	U	C	U	U	U	U	U	U	G	A	A	C	G	A	A	U	U	U	U	U	U	U	C	U	A	U	G	U	A	A	A	A	A	U
Combretum_hereroense_RL1183	C	A	A	C	A	U	C	U	U	A	U	G	G	G	G	U	C	U	U	U	U	U	U	G	A	A	C	G	A	A	U	U	U	U	U	U	U	C	U	A	U	G	U	A	A	A	A	A	U
Combretum_hereroense_RL1364	C	A	A	C	A	U	C	U	U	A	U	G	G	G	G	U	C	U	U	U	U	U	U	G	A	A	C	G	A	A	U	U	U	U	U	U	U	C	U	A	U	G	U	A	A	A	A	A	U
Cornus_alternifolia_AP53	C	A	A	C	A	U	C	U	U	C	U	G	G	A	G	C	C	C	U	U	C	U	U	G	A	A	C	G	A	A	U	C	U	A	U	U	U	C	U	A	U	G	G	A	A	A	A	A	U
Cornus_alternifolia_JAG399	C	A	A	C	A	U	C	U	U	C	U	G	G	A	G	C	C	C	U	U	C	U	U	G	A	A	C	G	A	A	U	C	U	A	U	U	U	C	U	A	U	G	G	A	A	A	A	A	U
Cornus_racemosa_JAG149	C	A	A	C	A	U	C	U	U	C	U	G	G	A	G	C	C	C	U	U	C	U	U	G	A	A	C	G	A	A	U	C	U	A	U	U	U	C	U	A	U	G	G	A	A	A	A	A	U
Cornus_racemosa_JAG370	C	A	A	C	A	U	C	U	U	C	U	G	G	A	G	C	C	C	U	U	C	U	U	G	A	A	C	G	A	A	U	C	U	A	U	U	U	C	U	A	U	G	G	A	A	A	A	A	U
Cornus_rugosa_AP265	C	A	A	C	A	U	C	U	U	U	U	G	G	A	G	C	C	C	U	U	C	U	U	G	A	A	C	G	A	A	U	C	U	A	U	U	U	C	U	A	U	G	G	A	A	A	A	A	U
Cornus_rugosa_JAG222	C	A	A	C	A	U	C	U	U	U	U	G	G	A	G	C	C	C	U	U	C	U	U	G	A	A	C	G	A	A	U	C	U	A	U	U	U	C	U	A	U	G	G	A	A	A	A	A	U
Cornus_sericea_AP094	C	A	A	C	A	U	C	U	U	U	U	G	G	A	G	C	C	C	U	U	C	U	U	G	A	A	C	G	A	A	U	C	U	A	U	U	U	C	U	A	U	G	G	A	A	A	A	A	U
Cornus_sericea_AP231	C	A	A	C	A	U	C	U	U	U	U	G	G	A	G	C	C	C	U	U	C	U	U	G	A	A	C	G	A	A	U	C	U	A	U	U	U	C	U	A	U	G	G	A	A	A	A	A	U
Cornus_sericea_JAG267	C	A	A	C	A	U	C	U	U	U	U	G	G	A	G	C	C	C	U	U	C	U	U	G	A	A	C	G	A	A	U	C	U	A	U	U	U	C	U	A	U	G	G	A	A	A	A	A	U
Cornus_sericea_JAG343	C	A	A	C	A	U	C	U	U	U	U	G	G	A	G	C	C	C	U	U	C	U	U	G	A	A	C	G	A	A	U	C	U	A	U	U	U	C	U	A	U	G	G	A	A	A	A	A	U
Croton_gratissimus_OM785	C	A	A	C	A	U	U	U	U	C	U	C	G	A	G	U	C	C	U	U	C	U	U	G	A	A	C	G	A	A	U	U	U	U	U	U	U	C	U	A	U	G	G	A	A	A	A	A	U
Croton_gratissimus_RL1619	C	A	A	C	A	U	U	U	U	C	U	C	G	A	G	U	C	C	U	U	C	U	U	G	A	A	C	G	A	A	U	U	U	U	U	U	U	C	U	A	U	G	G	A	A	A	A	A	U
Croton_gratissimus_RL1621	C	A	A	C	A	U	U	U	U	C	U	C	G	A	G	U	C	C	U	U	C	U	U	G	A	A	C	G	A	A	U	U	U	U	U	U	U	C	U	A	U	G	G	A	A	A	A	A	U
Croton_megalobotrys_OM774	C	A	A	C	A	U	U	U	U	C	U	C	G	A	G	U	C	C	U	U	C	U	U	G	A	A	C	G	A	A	U	U	U	U	U	U	U	C	U	A	U	G	G	A	A	A	A	A	U
Croton_megalobotrys_RL1540	C	A	A	C	A	U	U	U	U	C	U	C	G	A	G	U	C	C	U	U	C	U	U	G	A	A	C	G	A	A	U	U	U	U	U	U	U	C	U	A	U	G	G	A	A	A	A	A	U
Croton_megalobotrys_RL1574	C	A	A	C	A	U	U	U	U	C	U	C	G	A	G	U	C	C	U	U	C	U	U	G	A	A	C	G	A	A	U	U	U	U	U	U	U	C	U	A	U	G	G	A	A	A	A	A	U
Croton_pseudopulchellus_RBN186	C	A	A	C	A	U	U	U	U	C	U	C	G	A	G	U	C	C	U	U	C	U	U	G	A	A	C	G	A	A	U	U	U	U	U	U	U	C	U	A	U	G	G	A	A	A	A	A	U
Croton_pseudopulchellus_RBN262	C	A	A	C	A	U	U	U	U	C	U	C	G	A	G	U	C	C	U	U	C	U	U	G	A	A	C	G	A	A	U	U	U	U	U	U	U	C	U	A	U	G	G	A	A	A	A	A	U
Croton_pseudopulchellus_RL1650	C	A	A	C	A	U	U	U	U	C	U	C	G	A	G	U	C	C	U	U	C	U	U	G	A	A	C	G	A	A	U	U	U	U	U	U	U	C	U	A	U	G	G	A	A	A	A	A	U
Diphasiastrum_digitatum_JAG032	C	A	U	U	A	U	C	C	U	A	U	G	G	A	G	C	U	U	U	A	C	U	U	G	A	U	C	G	G	A	C	U	C	A	G	U	C	C	A	U	U	C	A	U	A	A	G	A	U
Diphasiastrum_digitatum_JAG337	C	A	U	U	A	U	C	C	U	A	U	G	G	A	G	C	U	U	U	A	C	U	U	G	A	U	C	G	G	A	C	U	C	A	G	U	C	C	A	U	U	C	A	U	A	A	G	A	U
Equisetum_hyemale_AP344	A	U	U	A	A	U	U	C	U	A	U	C	C	A	A	-	U	C	U	A	U	U	U	G	A	U	C	A	C	A	U	U	A	A	U	U	U	A	U	U	A	G	A	G	A	A	A	A	U
Equisetum_hyemale_JAG303	A	U	U	A	A	U	U	C	U	A	U	C	C	A	A	-	U	C	U	A	U	U	U	G	A	U	C	A	C	A	U	U	A	A	U	U	U	A	U	U	A	G	A	G	A	A	A	A	U
Equisetum_hyemale_JAG356	A	U	U	A	A	U	U	C	U	A	U	C	C	A	A	-	U	C	U	A	U	U	U	G	A	U	C	A	C	A	U	U	A	A	U	U	U	A	U	U	A	G	A	G	A	A	A	A	U
Erigeron_annuus_AP168	C	A	A	C	A	U	C	U	U	C	U	G	A	A	G	C	C	C	U	U	A	U	U	G	A	A	C	G	A	A	U	U	U	A	U	U	U	C	U	A	U	G	G	A	A	A	A	A	G
Erigeron_annuus_JAG162	C	A	A	C	A	U	C	U	U	C	U	G	A	A	G	C	C	C	U	U	A	U	U	G	A	A	C	G	A	A	U	U	U	A	U	U	U	C	U	A	U	G	G	A	A	A	A	A	G
Erigeron_annuus_JAG208	C	A	A	C	A	U	C	U	U	C	U	G	A	A	G	C	C	C	U	U	A	U	U	G	A	A	C	G	A	A	U	U	U	A	U	U	U	C	U	A	U	G	G	A	A	A	A	A	G
Erigeron_strigosus_AP195	C	A	A	C	A	U	C	U	U	C	U	G	A	A	G	C	C	C	U	U	A	U	U	G	A	A	C	G	A	A	U	U	U	A	U	U	U	C	U	A	U	G	G	A	A	A	A	A	G
Erigeron_strigosus_JAG080	C	A	A	C	A	U	C	U	U	C	U	G	A	A	G	C	C	C	U	U	A	U	U	G	A	A	C	G	A	A	U	U	U	A	U	U	U	C	U	A	U	G	G	A	A	A	A	A	G
Erigeron_strigosus_JAG210	C	A	A	C	A	U	C	U	U	C	U	G	A	A	G	C	C	C	U	U	A	U	U	G	A	A	C	G	A	A	U	U	U	A	U	U	U	C	U	A	U	G	G	A	A	A	A	A	G
Erigeron_strigosus_JAG268	C	A	A	C	A	U	C	U	U	C	U	G	A	A	G	C	C	C	U	U	A	U	U	G	A	A	C	G	A	A	U	U	U	A	U	U	U	C	U	A	U	G	G	A	A	A	A	A	G
Eupatorium_perfoliatum_AP254	C	A	A	C	A	U	C	U	U	C	U	G	G	A	G	C	C	C	U	U	A	U	U	G	A	A	C	G	A	A	U	A	U	A	U	U	U	C	U	A	U	G	G	A	A	A	A	A	U
Eupatorium_perfoliatum_JAG045	C	A	A	C	A	U	C	U	U	C	U	G	G	A	G	C	C	C	U	U	A	U	U	G	A	A	C	G	A	A	U	A	U	A	U	U	U	C	U	A	U	G	G	A	A	A	A	A	U
Eutrochium_maculatum_AP253	C	A	A	C	A	U	C	U	U	C	U	G	G	A	G	C	C	C	U	U	A	U	U	G	A	A	C	G	A	A	U	A	U	A	U	U	U	C	U	A	U	G	G	A	A	A	A	A	U
Eutrochium_maculatum_RBG005	C	A	A	C	A	U	C	U	U	C	U	G	G	A	G	C	C	C	U	U	A	U	U	G	A	A	C	G	A	A	U	A	U	A	U	U	U	C	U	A	U	G	G	A	A	A	A	A	U
Fallopia_convolvulus_AP384	C	A	A	C	C	U	U	U	U	A	U	G	G	A	G	C	C	U	U	U	C	U	U	G	C	A	C	G	A	G	U	U	G	A	U	U	U	C	U	A	C	C	G	A	A	A	G	U	U
Fallopia_convolvulus_JAG086	C	A	A	C	C	U	U	U	U	A	U	G	G	A	G	C	C	U	U	U	C	U	U	G	C	A	C	G	A	G	U	U	G	A	U	U	U	C	U	A	C	C	G	A	A	A	G	U	U
Faurea_rochetiana_OM1413	C	A	A	C	G	U	C	U	U	U	U	G	G	A	G	C	C	C	U	U	C	U	U	G	A	A	C	G	A	A	C	A	C	A	U	U	U	C	U	A	U	G	A	A	A	A	A	A	U
Faurea_rochetiana_OM1461	C	A	A	C	G	U	C	U	U	U	U	G	G	A	G	C	C	C	U	U	C	U	U	G	A	A	C	G	A	A	C	A	C	A	U	U	U	C	U	A	U	G	A	A	A	A	A	A	U
Faurea_rochetiana_OM1463	C	A	A	C	G	U	C	U	U	U	U	G	G	A	G	C	C	C	U	U	C	U	U	G	A	A	C	G	A	A	C	A	C	A	U	U	U	C	U	A	U	G	A	A	A	A	A	A	U
Faurea_saligna_OM1438	C	A	A	C	G	U	C	U	U	U	U	G	G	A	G	C	C	C	U	U	C	U	U	G	A	A	C	G	A	A	C	A	C	A	U	U	U	C	U	A	U	G	A	A	A	A	A	A	U
Faurea_saligna_OM1443	C	A	A	C	G	U	C	U	U	U	U	G	G	A	G	C	C	C	U	U	C	U	U	G	A	A	C	G	A	A	C	A	C	A	U	U	U	C	U	A	U	G	A	A	A	A	A	A	U
Faurea_saligna_OM1445	C	A	A	C	G	U	C	U	U	U	U	G	G	A	G	C	C	C	U	U	C	U	U	G	A	A	C	G	A	A	C	A	C	A	U	U	U	C	U	A	U	G	A	A	A	A	A	A	U
Ficus_abutilifolia_OM557	U	A	A	C	A	U	C	U	U	C	U	G	G	G	G	G	C	U	U	U	U	U	U	G	A	G	C	G	A	A	U	A	U	A	U	U	U	C	U	A	U	G	G	A	A	A	A	A	U
Ficus_abutilifolia_RL1471	U	A	A	C	A	U	C	U	U	C	U	G	G	G	G	G	C	U	U	U	U	U	U	G	A	G	C	G	A	A	U	A	U	A	U	U	U	C	U	A	U	G	G	A	A	A	A	A	U
Ficus_abutilifolia_RL1501	U	A	A	C	A	U	C	U	U	C	U	G	G	G	G	G	C	U	U	U	U	U	U	G	A	G	C	G	A	A	U	A	U	A	U	U	U	C	U	A	U	G	G	A	A	A	A	A	U
Ficus_glumosa_OM564	U	A	A	C	A	U	C	U	U	C	U	G	G	G	G	G	C	U	U	U	U	U	U	G	A	G	C	G	A	A	U	A	U	A	U	U	U	C	U	A	U	G	G	A	A	A	A	A	U
Ficus_glumosa_RL1407	U	A	A	C	A	U	C	U	U	C	U	G	G	G	G	G	C	U	U	U	U	U	U	G	A	G	C	G	A	A	U	A	U	A	U	U	U	C	U	A	U	G	G	A	A	A	A	A	U
Ficus_sycomorus_RBN197	U	A	A	C	A	U	C	U	U	C	U	G	G	G	G	G	C	U	U	U	U	U	U	G	A	G	C	G	A	A	U	A	U	A	U	U	U	C	U	A	U	G	G	A	A	A	A	A	U
Ficus_sycomorus_RL1598	U	A	A	C	A	U	C	U	U	C	U	G	G	G	G	G	C	U	U	U	U	U	U	G	A	G	C	G	A	A	U	A	U	A	U	U	U	C	U	A	U	G	G	A	A	A	A	A	U
Ficus_sycomorus_RL1614	U	A	A	C	A	U	C	U	U	C	U	G	G	G	G	G	C	U	U	U	U	U	U	G	A	G	C	G	A	A	U	A	U	A	U	U	U	C	U	A	U	G	G	A	A	A	A	A	U
Frangula_alnus_JAG265	U	A	A	C	A	U	C	C	U	C	U	G	G	G	G	G	C	U	U	U	U	U	U	G	A	G	C	G	A	A	U	A	U	A	U	U	U	C	U	A	U	G	G	A	A	A	A	A	U
Frangula_alnus_JAG313	U	A	A	C	A	U	C	C	U	C	U	G	G	G	G	G	C	U	U	U	U	U	U	G	A	G	C	G	A	A	U	A	U	A	U	U	U	C	U	A	U	G	G	A	A	A	A	A	U
Grewia_bicolor_OM329	C	A	A	C	A	U	C	U	U	C	U	G	G	A	G	U	C	U	U	U	C	U	U	G	A	A	C	G	A	A	U	U	U	A	U	U	U	C	U	A	U	G	G	A	A	A	A	A	U
Grewia_bicolor_RL1545	C	A	A	C	A	U	C	U	U	C	U	G	G	A	G	U	C	U	U	U	C	U	U	G	A	A	C	G	A	A	U	U	U	A	U	U	U	C	U	A	U	G	G	A	A	A	A	A	U
Grewia_bicolor_RL1658	C	A	A	C	A	U	C	U	U	C	U	G	G	A	G	U	C	U	U	U	C	U	U	G	A	A	C	G	A	A	U	U	U	A	U	U	U	C	U	A	U	G	G	A	A	A	A	A	U
Grewia_flavescens_OM323	C	A	A	C	A	U	C	U	U	C	U	G	G	A	G	U	C	U	U	U	C	U	U	G	A	A	C	G	A	A	U	U	U	U	U	U	U	C	U	A	U	G	G	A	A	A	A	A	U
Grewia_flavescens_RL1472	C	A	A	C	A	U	C	U	U	C	U	G	G	A	G	U	C	U	U	U	C	U	U	G	A	A	C	G	A	A	U	U	U	U	U	U	U	C	U	A	U	G	G	A	A	A	A	A	U
Grewia_villosa_RL1342	C	A	A	C	A	U	C	U	U	C	U	G	G	A	G	U	C	U	U	U	C	U	U	G	A	A	C	G	A	A	U	U	U	A	U	U	U	C	U	A	U	G	G	A	A	A	A	C	U
Grewia_villosa_RL1523	C	A	A	C	A	U	C	U	U	C	U	G	G	A	G	U	C	U	U	U	C	U	U	G	A	A	C	G	A	A	U	U	U	A	U	U	U	C	U	A	U	G	G	A	A	A	A	C	U
Grewia_villosa_RL1569	C	A	A	C	A	U	C	U	U	C	U	G	G	A	G	U	C	U	U	U	C	U	U	G	A	A	C	G	A	A	U	U	U	A	U	U	U	C	U	A	U	G	G	A	A	A	A	C	U
Heteromorpha_arborescens_OM1430	C	A	A	C	G	U	C	U	U	C	U	G	G	A	A	C	C	C	U	U	C	U	U	G	A	A	C	G	A	A	U	C	C	U	U	U	U	U	U	A	U	G	G	A	A	A	A	A	U
Heteromorpha_arborescens_OM1488	C	A	A	C	G	U	C	U	U	C	U	G	G	A	A	C	C	C	U	U	C	U	U	G	A	A	C	G	A	A	U	C	C	U	U	U	U	U	U	A	U	G	G	A	A	A	A	A	U
Heteromorpha_arborescens_OM1516	C	A	A	C	G	U	C	U	U	C	U	G	G	A	A	C	C	C	U	U	C	U	U	G	A	A	C	G	A	A	U	C	C	U	U	U	U	U	U	A	U	G	G	A	A	A	A	A	U
Hyphaene_coriacea_OM1184	U	A	A	C	A	U	C	U	U	C	U	G	G	A	G	C	U	U	U	U	C	U	U	G	A	G	C	G	A	A	C	A	C	A	U	U	U	C	U	A	U	G	G	A	A	A	A	A	U
Hyphaene_coriacea_OM1187	U	A	A	C	A	U	C	U	U	C	U	G	G	A	G	C	U	U	U	U	C	U	U	G	A	G	C	G	A	A	C	A	C	A	U	U	U	C	U	A	U	G	G	A	A	A	A	A	U
Hyphaene_coriacea_OM236	U	A	A	C	A	U	C	U	U	C	U	G	G	A	G	C	U	U	U	U	C	U	U	G	A	G	C	G	A	A	C	A	C	A	U	U	U	C	U	A	U	G	G	A	A	A	A	A	U
Hyphaene_coriacea_OM755	U	A	A	C	A	U	C	U	U	C	U	G	G	A	G	C	U	U	U	U	C	U	U	G	A	G	C	G	A	A	C	A	C	A	U	U	U	C	U	A	U	G	G	A	A	A	A	A	U
Hyphaene_petersiana_OM1296	U	A	A	C	A	U	C	U	U	C	U	G	G	A	G	C	U	U	U	U	C	U	U	G	A	G	C	G	A	A	C	A	C	A	U	U	U	C	U	A	U	G	G	A	A	A	A	A	U
Hyphaene_petersiana_OM908	U	A	A	C	A	U	C	U	U	C	U	G	G	A	G	C	U	U	U	U	C	U	U	G	A	G	C	G	A	A	C	A	C	A	U	U	U	C	U	A	U	G	G	A	A	A	A	A	U
Inga_feuillei_EDNA06-00042	U	A	A	C	A	U	C	U	U	C	U	G	G	A	G	U	C	U	U	U	U	U	U	G	A	A	C	G	A	A	U	C	U	A	U	U	U	C	U	A	U	G	C	A	A	A	A	A	U
Inga_feuillei_EDNA06-00043	U	A	A	C	A	U	C	U	U	C	U	G	G	A	G	U	C	U	U	U	U	U	U	G	A	A	C	G	A	A	U	C	U	A	U	U	U	C	U	A	U	G	C	A	A	A	A	A	U
Inga_marginata_EDNA06-04173	U	A	A	C	A	U	C	U	U	C	U	G	G	A	G	U	C	U	U	U	U	U	U	G	A	A	C	G	A	A	U	C	U	A	U	U	U	C	U	A	U	G	C	A	A	A	A	A	U
Inga_marginata_EDNA06-04178	U	A	A	C	A	U	C	U	U	C	U	G	G	A	G	U	C	U	U	U	U	U	U	G	A	A	C	G	A	A	U	C	U	A	U	U	U	C	U	A	U	G	C	A	A	A	A	A	U
Inga_marginata_EDNA06-04203	U	A	A	C	A	U	C	U	U	C	U	G	G	A	G	U	C	U	U	U	U	U	U	G	A	A	C	G	A	A	U	C	U	A	U	U	U	C	U	A	U	G	C	A	A	A	A	A	U
Inga_marginata_EDNA06-04236	U	A	A	C	A	U	C	U	U	C	U	G	G	A	G	U	C	U	U	U	U	U	U	G	A	A	C	G	A	A	U	C	U	A	U	U	U	C	U	A	U	G	C	A	A	A	A	A	U
Inga_nobilis_EDNA06-00045	U	A	A	C	A	U	C	U	U	C	U	G	G	A	G	U	C	U	U	U	U	U	U	G	A	A	C	G	A	A	U	C	U	A	U	U	U	C	U	A	U	G	C	A	A	A	A	A	U
Inga_nobilis_subsp._quaternata_EDNA06-04245	U	A	A	C	A	U	C	U	U	C	U	G	G	A	G	U	C	U	U	U	U	U	U	G	A	A	C	G	A	A	U	C	U	A	U	U	U	C	U	A	U	G	C	A	A	A	A	A	U
Inga_punctata_EDNA06-00046	U	A	A	C	A	U	C	U	U	C	U	G	G	A	G	U	C	U	U	U	U	U	U	G	A	A	C	G	A	A	U	C	U	A	U	U	U	C	U	A	U	G	C	A	A	A	A	A	U
Inga_punctata_EDNA06-04182	U	A	A	C	A	U	C	U	U	C	U	G	G	A	G	U	C	U	U	U	U	U	U	G	A	A	C	G	A	A	U	C	U	A	U	U	U	C	U	A	U	G	C	A	A	A	A	A	U
Inga_punctata_EDNA06-04226	U	A	A	C	A	U	C	U	U	C	U	G	G	A	G	U	C	U	U	U	U	U	U	G	A	A	C	G	A	A	U	C	U	A	U	U	U	C	U	A	U	G	C	A	A	A	A	A	U
Inga_ruiziana_EDNA06-04211	U	A	A	C	A	U	C	U	U	C	U	G	G	A	G	U	C	U	U	U	U	U	U	G	A	A	C	G	A	A	U	C	U	A	U	U	U	C	U	A	U	G	C	A	A	A	A	A	U
Inga_ruiziana_EDNA06-04246	U	A	A	C	A	U	C	U	U	C	U	G	G	A	G	U	C	U	U	U	U	U	U	G	A	A	C	G	A	A	U	C	U	A	U	U	U	C	U	A	U	G	C	A	A	A	A	A	U
Inga_ruiziana_EDNA06-04248	U	A	A	C	A	U	C	U	U	C	U	G	G	A	G	U	C	U	U	U	U	U	U	G	A	A	C	G	A	A	U	C	U	A	U	U	U	C	U	A	U	G	C	A	A	A	A	A	U
Juniperus_communis_AP204	C	A	U	U	G	U	U	A	U	A	U	G	A	A	U	C	U	U	U	U	C	C	G	G	A	U	C	G	A	A	C	U	C	A	U	U	U	U	G	A	G	A	A	A	A	A	G	A	U
Juniperus_communis_JAG237	C	A	U	U	G	U	U	A	U	A	U	G	A	A	U	C	U	U	U	U	C	C	G	G	A	U	C	G	A	A	C	U	C	A	U	U	U	U	G	A	G	A	A	A	A	A	G	A	U
Juniperus_communis_JAG306	C	A	U	U	G	U	U	A	U	A	U	G	A	A	U	C	U	U	U	U	C	C	G	G	A	U	C	G	A	A	C	U	C	A	U	U	U	U	G	A	G	A	A	A	A	A	G	A	U
Juniperus_virginiana_AP394	C	A	U	U	G	U	U	A	U	A	U	G	A	A	U	C	U	U	U	U	C	C	G	G	A	U	C	G	A	A	C	U	C	A	U	U	U	U	G	A	G	A	A	A	A	A	G	A	U
Juniperus_virginiana_JAG307	C	A	U	U	G	U	U	A	U	A	U	G	A	A	U	C	U	U	U	U	C	C	G	G	A	U	C	G	A	A	C	U	C	A	U	U	U	U	G	A	G	A	A	A	A	A	G	A	U
Juniperus_virginiana_JAG349	C	A	U	U	G	U	U	A	U	A	U	G	A	A	U	C	U	U	U	U	C	C	G	G	A	U	C	G	A	A	C	U	C	A	U	U	U	U	G	A	G	A	A	A	A	A	G	A	U
Juniperus_virginiana_JAG413	C	A	U	U	G	U	U	A	U	A	U	G	A	A	U	C	U	U	U	U	C	C	G	G	A	U	C	G	A	A	C	U	C	A	U	U	U	U	G	A	G	A	A	A	A	A	G	A	U
Lactuca_canadensis_JAG158	C	A	A	C	A	U	C	U	U	C	U	G	U	A	G	C	C	C	U	U	A	U	U	G	A	A	C	G	A	A	U	A	U	A	U	U	U	C	U	A	U	G	G	A	A	A	A	A	U
Lactuca_canadensis_JAG735	C	A	A	C	A	U	C	U	U	C	U	G	U	A	G	C	C	C	U	U	A	U	U	G	A	A	C	G	A	A	U	A	U	A	U	U	U	C	U	A	U	G	G	A	A	A	A	A	U
Lactuca_serriola_AP278	C	A	A	C	A	U	C	U	U	C	U	G	G	A	G	C	C	C	U	U	A	U	U	G	A	A	C	G	A	A	U	A	U	A	U	U	U	C	U	A	U	G	G	A	A	A	A	A	U
Lactuca_serriola_JAG709	C	A	A	C	A	U	C	U	U	C	U	G	G	A	G	C	C	C	U	U	A	U	U	G	A	A	C	G	A	A	U	A	U	A	U	U	U	C	U	A	U	G	G	A	A	A	A	A	U
Lycopodium_obscurum_AP429	C	A	U	U	A	U	C	C	U	A	U	G	G	A	G	C	U	U	U	A	C	U	C	G	A	C	C	G	G	A	C	C	C	A	G	U	C	C	A	U	U	C	A	U	A	A	G	A	U
Lycopodium_obscurum_JAG059	C	A	U	U	A	U	C	C	U	A	U	G	G	A	G	C	U	U	U	A	C	U	C	G	A	C	C	G	G	A	C	C	C	A	G	U	C	C	A	U	U	C	A	U	A	A	G	A	U
Lycopodium_obscurum_JAG169	C	A	U	U	A	U	C	C	U	A	U	G	G	A	G	C	U	U	U	A	C	U	C	G	A	C	C	G	G	A	C	C	C	A	G	U	C	C	A	U	U	C	A	U	A	A	G	A	U
Magnolia_grandiflora_Chase_6695__K_	C	A	A	C	A	U	C	C	U	C	U	G	G	A	A	C	U	U	U	U	C	U	U	G	A	G	C	G	A	A	C	G	C	A	U	U	U	C	U	A	U	G	G	A	A	A	A	A	U
Magnolia_grandiflora_Kress_06-8358	C	A	A	C	A	U	C	C	U	C	U	G	G	A	A	C	U	U	U	U	C	U	U	G	A	G	C	G	A	A	C	G	C	A	U	U	U	C	U	A	U	G	G	A	A	A	A	A	U
Myrothamnus_flabellifolia_OM1137	C	A	A	C	A	U	C	U	U	C	U	G	G	G	A	U	U	C	U	U	C	U	U	G	A	G	C	G	A	A	U	A	U	A	U	U	U	C	U	A	U	G	G	A	A	A	A	A	U
Myrothamnus_flabellifolia_OM1209	C	A	A	C	A	U	C	U	U	C	U	G	G	G	A	U	U	C	U	U	C	U	U	G	A	G	C	G	A	A	U	A	U	A	U	U	U	C	U	A	U	G	G	A	A	A	A	A	U
Myrothamnus_flabellifolia_OM285	C	A	A	C	A	U	C	U	U	C	U	G	G	G	A	U	U	C	U	U	C	U	U	G	A	G	C	G	A	A	U	A	U	A	U	U	U	C	U	A	U	G	G	A	A	A	A	A	U
Persicaria_hydropiper_AP360	C	A	A	C	A	U	C	U	U	A	C	G	G	C	G	C	C	C	U	U	C	U	U	G	C	A	C	G	A	G	U	C	U	A	U	U	U	C	U	A	C	C	G	A	A	A	G	U	C
Persicaria_hydropiper_JAG048	C	A	A	C	A	U	C	U	U	A	C	G	G	C	G	C	C	C	U	U	C	U	U	G	C	A	C	G	A	G	U	C	U	A	U	U	U	C	U	A	C	C	G	A	A	A	G	U	C
Persicaria_maculosa_AP295	C	A	A	C	A	U	C	U	U	A	C	G	G	C	G	C	C	C	U	U	C	U	U	G	C	A	C	G	A	G	U	C	U	A	U	U	U	C	U	A	C	C	G	A	A	A	G	U	C
Persicaria_maculosa_JAG074	C	A	A	C	A	U	C	U	U	A	C	G	G	C	G	C	C	C	U	U	C	U	U	G	C	A	C	G	A	G	U	C	U	A	U	U	U	C	U	A	C	C	G	A	A	A	G	U	C
Persicaria_maculosa_JAG128	C	A	A	C	A	U	C	U	U	A	C	G	G	C	G	C	C	C	U	U	C	U	U	G	C	A	C	G	A	G	U	C	U	A	U	U	U	C	U	A	C	C	G	A	A	A	G	U	C
Picea_glauca_AP263	C	G	U	U	A	U	C	U	C	A	U	G	G	G	U	C	U	U	U	C	C	C	U	C	A	G	C	G	A	A	C	U	C	A	U	U	U	U	C	A	U	C	G	A	A	A	A	A	U
Picea_glauca_JAG161	C	G	U	U	A	U	C	U	C	A	U	G	G	G	U	C	U	U	U	C	C	C	U	C	A	G	C	G	A	A	C	U	C	A	U	U	U	U	C	A	U	C	G	A	A	A	A	A	U
Picea_glauca_JAG204	C	G	U	U	A	U	C	U	C	A	U	G	G	G	U	C	U	U	U	C	C	C	U	C	A	G	C	G	A	A	C	U	C	A	U	U	U	U	C	A	U	C	G	A	A	A	A	A	U
Pinus_strobus_AP328	C	G	U	U	G	U	C	U	C	A	U	A	G	A	C	C	U	U	U	C	C	C	U	C	A	G	C	G	A	A	C	U	C	A	U	U	U	U	C	A	U	C	G	A	A	A	G	A	U
Pinus_strobus_JAG111	C	G	U	U	G	U	C	U	C	A	U	A	G	A	C	C	U	U	U	C	C	C	U	C	A	G	C	G	A	A	C	U	C	A	U	U	U	U	C	A	U	C	G	A	A	A	G	A	U
Pinus_strobus_JAG183	C	G	U	U	G	U	C	U	C	A	U	A	G	A	C	C	U	U	U	C	C	C	U	C	A	G	C	G	A	A	C	U	C	A	U	U	U	U	C	A	U	C	G	A	A	A	G	A	U
Pinus_sylvestris_AP414	C	G	U	U	G	U	C	U	C	A	U	G	G	A	U	C	U	U	U	C	C	C	U	C	A	G	C	G	A	A	C	U	C	A	U	U	U	U	C	A	U	C	G	A	A	A	G	A	U
Pinus_sylvestris_JAG151	C	G	U	U	G	U	C	U	C	A	U	G	G	A	U	C	U	U	U	C	C	C	U	C	A	G	C	G	A	A	C	U	C	A	U	U	U	U	C	A	U	C	G	A	A	A	G	A	U
Pinus_sylvestris_JAG347	C	G	U	U	G	U	C	U	C	A	U	G	G	A	U	C	U	U	U	C	C	C	U	C	A	G	C	G	A	A	C	U	C	A	U	U	U	U	C	A	U	C	G	A	A	A	G	A	U
Plantago_lanceolata_AP058	C	A	C	U	C	U	C	U	U	U	U	G	G	A	G	U	U	C	U	U	C	U	U	G	A	A	C	G	A	A	U	C	U	A	U	U	U	C	U	A	C	G	G	A	A	A	A	A	U
Plantago_lanceolata_JAG220	C	A	C	U	C	U	C	U	U	U	U	G	G	A	G	U	U	C	U	U	C	U	U	G	A	A	C	G	A	A	U	C	U	A	U	U	U	C	U	A	C	G	G	A	A	A	A	A	U
Plantago_lanceolata_JAG270	C	A	C	U	C	U	C	U	U	U	U	G	G	A	G	U	U	C	U	U	C	U	U	G	A	A	C	G	A	A	U	C	U	A	U	U	U	C	U	A	C	G	G	A	A	A	A	A	U
Plantago_lanceolata_Ronsted_33__C_	C	A	C	U	C	U	C	U	U	U	U	G	G	A	G	U	U	C	U	U	C	U	U	G	A	A	C	G	A	A	U	C	U	A	U	U	U	C	U	A	C	G	G	A	A	A	A	A	U
Plantago_lanceolata_USDA_PI_596469	C	A	C	U	C	U	C	U	U	U	U	G	G	A	G	U	U	C	U	U	C	U	U	G	A	A	C	G	A	A	U	C	U	A	U	U	U	C	U	A	C	G	G	A	A	A	A	A	U
Plantago_major_AP293	C	A	A	C	A	U	C	U	U	U	U	G	G	A	G	U	U	C	U	U	C	U	U	G	A	A	C	G	A	A	U	C	U	A	U	U	U	C	U	A	U	G	G	A	A	A	A	A	U
Plantago_major_JAG299	C	A	A	C	A	U	C	U	U	U	U	G	G	A	G	U	U	C	U	U	C	U	U	G	A	A	C	G	A	A	U	C	U	A	U	U	U	C	U	A	U	G	G	A	A	A	A	A	U
Plantago_major_JAG434	C	A	A	C	A	U	C	U	U	U	U	G	G	A	G	U	U	C	U	U	C	U	U	G	A	A	C	G	A	A	U	C	U	A	U	U	U	C	U	A	U	G	G	A	A	A	A	A	U
Plantago_major_Ronsted_41__C_	C	A	A	C	A	U	C	U	U	U	U	G	G	A	G	U	U	C	U	U	C	U	U	G	A	A	C	G	A	A	U	C	U	A	U	U	U	C	U	A	U	G	G	A	A	A	A	A	U
Plantago_rugelii_AP210	C	A	A	C	A	U	C	U	U	U	U	G	G	A	G	U	U	C	U	U	C	U	U	G	A	A	C	G	A	A	U	C	U	A	U	U	U	C	U	A	U	G	G	A	A	A	A	A	U
Plantago_rugelii_JAG092	C	A	A	C	A	U	C	U	U	U	U	G	G	A	G	U	U	C	U	U	C	U	U	G	A	A	C	G	A	A	U	C	U	A	U	U	U	C	U	A	U	G	G	A	A	A	A	A	U
Poa_annua_JAG361	U	A	G	C	A	U	C	U	U	C	U	G	G	A	A	C	U	U	U	U	U	U	G	G	A	A	C	G	A	A	U	C	C	A	C	U	U	U	U	C	G	A	G	U	A	A	G	A	U
Poa_annua_JAG410	U	A	G	C	A	U	C	U	U	C	U	G	G	A	A	C	U	U	U	U	U	U	G	G	A	A	C	G	A	A	U	C	C	A	C	U	U	U	U	C	G	A	G	U	A	A	G	A	U
Poa_compressa_JAG223	U	A	G	C	A	U	C	U	U	C	U	G	G	A	A	C	U	U	U	U	U	U	G	G	A	A	C	G	A	A	U	C	C	A	C	U	U	U	U	C	G	A	G	G	A	A	G	A	U
Poa_compressa_JAG278	U	A	G	C	A	U	C	U	U	C	U	G	G	A	A	C	U	U	U	U	U	U	G	G	A	A	C	G	A	A	U	C	C	A	C	U	U	U	U	C	G	A	G	G	A	A	G	A	U
Poa_compressa_JAG315	U	A	G	C	A	U	C	U	U	C	U	G	G	A	A	C	U	U	U	U	U	U	G	G	A	A	C	G	A	A	U	C	C	A	C	U	U	U	U	C	G	A	G	G	A	A	G	A	U
Polygonum_aviculare_AP232	C	A	A	C	A	U	C	U	U	A	C	A	G	A	G	C	C	U	U	U	C	U	U	G	C	G	C	G	A	G	U	U	U	A	U	U	U	C	U	A	C	C	U	A	A	A	G	U	U
Polygonum_aviculare_JAG127	C	A	A	C	A	U	C	U	U	A	C	A	G	A	G	C	C	U	U	U	C	U	U	G	C	G	C	G	A	G	U	U	U	A	U	U	U	C	U	A	C	C	U	A	A	A	G	U	U
Polygonum_aviculare_JAG214	C	A	A	C	A	U	C	U	U	A	C	A	G	A	G	C	C	U	U	U	C	U	U	G	C	G	C	G	A	G	U	U	U	A	U	U	U	C	U	A	C	C	U	A	A	A	G	U	U
Polygonum_aviculare_JAG377	C	A	A	C	A	U	C	U	U	A	C	A	G	A	G	C	C	U	U	U	C	U	U	G	C	G	C	G	A	G	U	U	U	A	U	U	U	C	U	A	C	C	U	A	A	A	G	U	U
Populus_balsamifera_AP376	U	A	A	C	A	U	U	U	U	A	U	C	A	G	G	U	C	U	U	U	C	U	U	G	A	G	C	G	A	A	U	A	U	A	U	U	U	C	U	A	U	G	G	A	A	A	A	A	U
Populus_balsamifera_JAG244	U	A	A	C	A	U	U	U	U	A	U	C	A	G	G	U	C	U	U	U	C	U	U	G	A	G	C	G	A	A	U	A	U	A	U	U	U	C	U	A	U	G	G	A	A	A	A	A	U
Populus_deltoides_JAG061	U	A	A	C	A	U	U	U	U	A	U	C	A	G	G	U	C	U	U	U	C	U	U	G	A	G	C	G	A	A	U	A	U	A	U	U	U	C	U	A	U	G	G	A	A	A	A	A	U
Populus_deltoides_JAG391	U	A	A	C	A	U	U	U	U	A	U	C	A	G	G	U	C	U	U	U	C	U	U	G	A	G	C	G	A	A	U	A	U	A	U	U	U	C	U	A	U	G	G	A	A	A	A	A	U
Populus_deltoides_JAG435	U	A	A	C	A	U	U	U	U	A	U	C	A	G	G	U	C	U	U	U	C	U	U	G	A	G	C	G	A	A	U	A	U	A	U	U	U	C	U	A	U	G	G	A	A	A	A	A	U
Populus_grandidentata_AP425	U	A	A	C	A	U	U	U	U	A	U	C	A	G	G	U	C	U	U	U	C	U	U	G	A	G	C	G	A	A	U	A	U	A	U	U	U	C	U	A	U	G	G	A	A	A	A	A	U
Populus_grandidentata_JAG219	U	A	A	C	A	U	U	U	U	A	U	C	A	G	G	U	C	U	U	U	C	U	U	G	A	G	C	G	A	A	U	A	U	A	U	U	U	C	U	A	U	G	G	A	A	A	A	A	U
Populus_grandidentata_JAG339	U	A	A	C	A	U	U	U	U	A	U	C	A	G	G	U	C	U	U	U	C	U	U	G	A	G	C	G	A	A	U	A	U	A	U	U	U	C	U	A	U	G	G	A	A	A	A	A	U
Populus_tremuloides_AP380	U	A	A	C	A	U	U	U	U	A	U	C	A	G	G	U	C	U	U	U	C	U	U	G	A	G	C	G	A	A	U	A	U	A	U	U	U	C	U	A	U	G	G	A	A	A	A	A	U
Populus_tremuloides_JAG205	U	A	A	C	A	U	U	U	U	A	U	C	A	G	G	U	C	U	U	U	C	U	U	G	A	G	C	G	A	A	U	A	U	A	U	U	U	C	U	A	U	G	G	A	A	A	A	A	U
Populus_tremuloides_JAG277	U	A	A	C	A	U	U	U	U	A	U	C	A	G	G	U	C	U	U	U	C	U	U	G	A	G	C	G	A	A	U	A	U	A	U	U	U	C	U	A	U	G	G	A	A	A	A	A	U
Quercus_alba_JAG353	U	A	A	C	A	U	C	U	U	C	U	G	G	A	G	U	C	C	U	U	U	U	U	G	A	A	C	G	A	C	U	C	U	G	U	U	U	C	U	A	U	A	G	A	A	A	A	A	U
Quercus_alba_JAG373	U	A	A	C	A	U	C	U	U	C	U	G	G	A	G	U	C	C	U	U	U	U	U	G	A	A	C	G	A	C	U	C	U	G	U	U	U	C	U	A	U	A	G	A	A	A	A	A	U
Quercus_alba_JAG407	U	A	A	C	A	U	C	U	U	C	U	G	G	A	G	U	C	C	U	U	U	U	U	G	A	A	C	G	A	C	U	C	U	G	U	U	U	C	U	A	U	A	G	A	A	A	A	A	U
Quercus_macrocarpa_JAG266	U	A	A	C	A	U	C	U	U	C	U	G	G	A	G	U	C	U	U	U	U	U	U	G	A	A	C	G	A	C	U	C	U	G	U	U	U	C	U	A	U	A	G	A	A	A	A	A	U
Quercus_macrocarpa_JAG326	U	A	A	C	A	U	C	U	U	C	U	G	G	A	G	U	C	C	U	U	U	U	U	G	A	A	C	G	A	C	U	C	U	G	U	U	U	C	U	A	U	A	G	A	A	A	A	A	U
Quercus_rubra_AP303	U	A	A	C	A	U	C	U	U	C	U	G	G	A	G	U	C	C	U	U	U	U	U	G	A	A	C	G	A	C	U	C	U	G	U	U	U	A	U	A	U	A	G	A	A	A	A	A	U
Quercus_rubra_JAG255	U	A	A	C	A	U	C	U	U	C	U	G	G	A	G	U	C	C	U	U	U	U	U	G	A	A	C	G	A	C	U	C	U	G	U	U	U	A	U	A	U	A	G	A	A	A	A	A	U
Quercus_rubra_JAG317	U	A	A	C	A	U	C	U	U	C	U	G	G	A	G	U	C	C	U	U	U	U	U	G	A	A	C	G	A	C	U	C	U	G	U	U	U	A	U	A	U	A	G	A	A	A	A	A	U
Rhamnus_alnifolia_CAL0229	U	A	A	C	A	U	C	U	U	C	U	G	G	G	G	U	C	U	U	U	U	U	U	G	A	G	C	G	A	A	U	C	U	A	U	U	U	C	U	A	U	G	G	A	A	A	A	A	U
Rhamnus_alnifolia_JEM029	U	A	A	C	A	U	C	U	U	C	U	G	G	G	G	U	C	U	U	U	U	U	U	G	A	G	C	G	A	A	U	C	U	A	U	U	U	C	U	A	U	G	G	A	A	A	A	A	U
Rhamnus_cathartica_AP296	U	A	A	C	A	U	C	U	U	C	U	G	G	G	G	U	C	U	U	U	U	U	U	G	A	G	C	G	A	A	U	A	U	A	U	U	U	C	U	A	U	G	G	A	A	A	A	A	U
Rhamnus_cathartica_JAG332	U	A	A	C	A	U	C	U	U	C	U	G	G	G	G	U	C	U	U	U	U	U	U	G	A	G	C	G	A	A	U	A	U	A	U	U	U	C	U	A	U	G	G	A	A	A	A	A	U
Rhamnus_cathartica_JAG372	U	A	A	C	A	U	C	U	U	C	U	G	G	G	G	U	C	U	U	U	U	U	U	G	A	G	C	G	A	A	U	A	U	A	U	U	U	C	U	A	U	G	G	A	A	A	A	A	U
Rhamnus_cathartica_RBGB42	U	A	A	C	A	U	C	U	U	C	U	G	G	G	G	U	C	U	U	U	U	U	U	G	A	G	C	G	A	A	U	A	U	A	U	U	U	C	U	A	U	G	G	A	A	A	A	A	U
Rhus_gueinzii_OM265	C	A	A	C	A	U	C	U	U	C	U	A	G	A	G	U	C	C	U	U	C	U	U	G	A	G	C	G	A	A	U	A	U	A	U	U	U	C	U	A	U	G	G	A	A	A	A	G	U
Rhus_gueinzii_RL1366	C	A	A	C	A	U	C	U	U	C	U	A	G	A	G	U	C	C	U	U	C	U	U	G	A	G	C	G	A	A	U	A	U	A	U	U	U	C	U	A	U	G	G	A	A	A	A	G	U
Rhus_gueinzii_RL1474	C	A	A	C	A	U	C	U	U	C	U	A	G	A	G	U	C	C	U	U	C	U	U	G	A	G	C	G	A	A	U	A	U	A	U	U	U	C	U	A	U	G	G	A	A	A	A	G	U
Rhus_transvaalensis_OM282	C	A	A	C	A	U	C	U	U	C	U	A	G	A	G	U	C	C	U	U	C	U	U	G	A	G	C	G	A	A	U	A	U	A	U	U	U	C	U	A	U	G	G	A	A	A	A	G	U
Rhus_transvaalensis_RL1427	C	A	A	C	A	U	C	U	U	C	U	A	G	A	G	U	C	C	U	U	C	U	U	G	A	G	C	G	A	A	U	A	U	A	U	U	U	C	U	A	U	G	G	A	A	A	A	G	U
Rubus_allegheniensis_AP084	U	A	A	C	C	U	C	U	U	C	U	G	G	G	A	U	C	U	U	U	U	U	U	G	A	G	C	G	A	A	U	A	U	G	U	U	U	U	U	A	U	G	A	A	A	A	A	A	G
Rubus_allegheniensis_JAG328	U	A	A	C	C	U	C	U	U	C	U	G	G	G	A	U	C	U	U	U	U	U	U	G	A	G	C	G	A	A	U	A	U	G	U	U	U	U	U	A	U	G	A	A	A	A	A	A	G
Rubus_allegheniensis_JAG387	U	A	A	C	C	U	C	U	U	C	U	G	G	G	A	U	C	U	U	U	U	U	U	G	A	G	C	G	A	A	U	A	U	G	U	U	U	U	U	A	U	G	A	A	A	A	A	A	G
Rubus_idaeus_JAG196	U	A	A	C	C	U	C	U	U	C	U	G	G	A	A	U	C	U	U	U	U	U	U	G	A	G	C	G	A	A	U	A	U	G	U	U	U	U	U	A	U	G	A	A	A	A	A	A	U
Rubus_idaeus_JAG217	U	A	A	C	C	U	C	U	U	C	U	G	G	A	A	U	C	U	U	U	U	U	U	G	A	G	C	G	A	A	U	A	U	G	U	U	U	U	U	A	U	G	A	A	A	A	A	A	U
Rubus_idaeus_JAG262	U	A	A	C	C	U	C	U	U	C	U	G	G	A	A	U	C	U	U	U	U	U	U	G	A	G	C	G	A	A	U	A	U	G	U	U	U	U	U	A	U	G	A	A	A	A	A	A	U
Rubus_idaeus_JAG309	U	A	A	C	C	U	C	U	U	C	U	G	G	A	A	U	C	U	U	U	U	U	U	G	A	G	C	G	A	A	U	A	U	G	U	U	U	U	U	A	U	G	A	A	A	A	A	A	U
Rubus_idaeus_JAG384	U	A	A	C	C	U	C	U	U	C	U	G	G	A	A	U	C	U	U	U	U	U	U	G	A	G	C	G	A	A	U	A	U	G	U	U	U	U	U	A	U	G	A	A	A	A	A	A	U
Rubus_occidentalis_AP178	U	A	A	C	C	U	C	U	U	C	U	G	G	G	A	U	C	U	U	U	U	U	U	G	A	G	C	G	A	A	U	A	U	G	U	U	U	U	U	A	U	G	A	A	A	A	A	A	U
Rubus_occidentalis_JAG152	U	A	A	C	C	U	C	U	U	C	U	G	G	G	A	U	C	U	U	U	U	U	U	G	A	G	C	G	A	A	U	A	U	G	U	U	U	U	U	A	U	G	A	A	A	A	A	A	U
Rubus_occidentalis_JAG330	U	A	A	C	C	U	C	U	U	C	U	G	G	G	A	U	C	U	U	U	U	U	U	G	A	G	C	G	A	A	U	A	U	G	U	U	U	U	U	A	U	G	A	A	A	A	A	A	U
Rubus_occidentalis_JAG363	U	A	A	C	C	U	C	U	U	C	U	G	G	G	A	U	C	U	U	U	U	U	U	G	A	G	C	G	A	A	U	A	U	G	U	U	U	U	U	A	U	G	A	A	A	A	A	A	U
Rubus_odoratus_AP138	U	A	A	C	C	U	C	U	U	C	U	G	G	G	A	U	C	U	U	U	U	U	U	G	A	G	C	G	A	A	U	A	U	G	U	U	U	U	U	A	U	G	A	A	A	A	A	A	U
Rubus_odoratus_JAG253	U	A	A	C	C	U	C	U	U	C	U	G	G	G	A	U	C	U	U	U	U	U	U	G	A	G	C	G	A	A	U	A	U	G	U	U	U	U	U	A	U	G	A	A	A	A	A	A	U
Salix_babylonica_AP378	U	A	A	C	A	U	U	U	U	C	U	C	A	G	G	U	C	U	U	U	C	U	U	G	A	G	C	G	A	A	U	A	U	A	U	U	U	C	U	A	U	G	G	A	A	A	A	A	U
Salix_babylonica_JAG369	U	A	A	C	A	U	U	U	U	C	U	C	A	G	G	U	C	U	U	U	C	U	U	G	A	G	C	G	A	A	U	A	U	A	U	U	U	C	U	A	U	G	G	A	A	A	A	A	U
Salix_eriocephala_AP155	U	A	A	C	A	U	U	U	U	C	U	C	A	G	G	U	C	U	U	U	C	U	U	G	A	G	C	G	A	A	U	A	U	A	U	U	U	C	U	A	U	G	G	A	A	A	A	A	U
Salix_eriocephala_JAG321	U	A	A	C	A	U	U	U	U	C	U	C	A	G	G	U	C	U	U	U	C	U	U	G	A	G	C	G	A	A	U	A	U	A	U	U	U	C	U	A	U	G	G	A	A	A	A	A	U
Salix_eriocephala_JAG345	U	A	A	C	A	U	U	U	U	C	U	C	A	G	G	U	C	U	U	U	C	U	U	G	A	G	C	G	A	A	U	A	U	A	U	U	U	C	U	A	U	G	G	A	A	A	A	A	U
Salix_eriocephala_JAG392	U	A	A	C	A	U	U	U	U	C	U	C	A	G	G	U	C	U	U	U	C	U	U	G	A	G	C	G	A	A	U	A	U	A	U	U	U	C	U	A	U	G	G	A	A	A	A	A	U
Salix_exigua_JAG325	U	A	A	C	A	U	U	U	U	C	U	C	A	G	G	U	C	U	U	U	C	U	U	G	A	G	C	G	A	A	U	A	U	A	U	U	U	C	U	A	U	G	G	A	A	A	A	A	U
Salix_exigua_JAG344	U	A	A	C	A	U	U	U	U	C	U	C	A	G	G	U	C	U	U	U	C	U	U	G	A	G	C	G	A	A	U	A	U	A	U	U	U	C	U	A	U	G	G	A	A	A	A	A	U
Sciuro_hypnum_reflexum_BRC15	C	U	U	U	A	U	C	A	U	A	U	U	U	A	A	C	U	U	U	A	U	U	A	G	A	U	A	A	A	A	C	A	G	A	U	U	G	U	A	U	G	A	A	A	A	A	A	A	U
Sciuro_hypnum_reflexum_BRC16	C	U	U	U	A	U	C	A	U	A	U	U	U	A	A	C	U	U	U	A	U	U	A	G	A	U	A	A	A	A	C	A	G	A	U	U	G	U	A	U	G	A	A	A	A	A	A	A	U
Searsia_leptodictya_RBN205	C	A	A	C	A	U	C	U	U	C	U	A	G	A	G	U	C	C	U	U	C	U	U	G	A	G	C	G	A	A	U	A	U	A	U	U	U	C	U	A	U	G	G	A	A	A	A	G	U
Searsia_leptodictya_RL1645	C	A	A	C	A	U	C	U	U	C	U	A	G	A	G	U	C	C	U	U	C	U	U	G	A	G	C	G	A	A	U	A	U	A	U	W	U	C	U	A	U	G	G	A	A	A	A	G	U
Searsia_leptodictya_RL1655	C	A	A	C	A	U	C	U	U	C	U	A	G	A	G	U	C	C	U	U	C	U	U	G	A	G	C	G	A	A	U	A	U	A	U	U	U	C	U	A	U	G	G	A	A	A	A	G	U
Silene_latifolia_AP176	C	A	A	C	A	U	C	U	U	A	U	G	G	A	G	C	C	C	U	U	C	U	U	G	A	A	C	G	C	A	C	C	U	U	U	U	U	C	U	A	C	G	G	A	A	A	A	U	U
Silene_latifolia_JAG094	C	A	A	C	A	U	C	U	U	A	U	G	G	A	G	C	C	C	U	U	C	U	U	G	A	A	C	G	C	A	C	C	U	U	U	U	U	C	U	A	C	G	G	A	A	A	A	U	U
Silene_vulgaris_AP110	C	A	A	C	A	U	C	U	U	A	U	G	G	A	G	C	C	C	U	U	C	U	U	G	A	A	C	G	C	A	C	U	U	U	U	U	U	C	U	A	C	G	G	A	A	A	A	U	U
Silene_vulgaris_JAG229	C	A	A	C	A	U	C	U	U	A	U	G	G	A	G	C	C	C	U	U	C	U	U	G	A	A	C	G	C	A	C	U	U	U	U	U	U	C	U	A	C	G	G	A	A	A	A	U	U
Silene_vulgaris_JAG264	C	A	A	C	A	U	C	U	U	A	U	G	G	A	G	C	C	C	U	U	C	U	U	G	A	A	C	G	C	A	C	U	U	U	U	U	U	C	U	A	C	G	G	A	A	A	A	U	U
Solanum_dulcamara_AP136	C	A	A	C	A	U	C	U	U	U	U	G	G	A	G	C	C	C	U	U	C	U	U	G	A	A	C	G	A	A	U	A	U	A	U	U	U	C	U	A	U	G	G	A	A	A	A	A	U
Solanum_dulcamara_JAG418	C	A	A	C	A	U	C	U	U	U	U	G	G	A	G	C	C	C	U	U	C	U	U	G	A	A	C	G	A	A	U	A	U	A	U	U	U	C	U	A	U	G	G	A	A	A	A	A	U
Solanum_dulcamara_JAG433	C	A	A	C	A	U	C	U	U	U	U	G	G	A	G	C	C	C	U	U	C	U	U	G	A	A	C	G	A	A	U	A	U	A	U	U	U	C	U	A	U	G	G	A	A	A	A	A	U
Solanum_nigrum_AP297	C	A	A	C	A	U	C	U	U	U	U	G	G	A	G	C	C	C	U	U	C	U	U	G	A	A	C	G	A	A	U	A	U	A	U	U	U	C	U	A	U	G	G	A	A	A	A	A	U
Solanum_nigrum_JAG358	C	A	A	C	A	U	C	U	U	U	U	G	G	A	G	C	C	C	U	U	C	U	U	G	A	A	C	G	A	A	U	A	U	A	U	U	U	C	U	A	U	G	G	A	A	A	A	A	U
Solanum_nigrum_JAG395	C	A	A	C	A	U	C	U	U	U	U	G	G	A	G	C	C	C	U	U	C	U	U	G	A	A	C	G	A	A	U	A	U	A	U	U	U	C	U	A	U	G	G	A	A	A	A	A	U
Solanum_panduriforme_OM1115	C	A	A	C	A	U	C	U	U	U	U	G	G	A	G	C	C	C	U	U	C	U	U	G	A	A	C	G	A	A	U	A	U	A	U	U	U	C	U	A	U	G	G	A	A	A	A	A	U
Solanum_panduriforme_OM326	C	A	A	C	A	U	C	U	U	U	U	G	G	A	G	C	C	C	U	U	C	U	U	G	A	A	C	G	A	A	U	A	U	A	U	U	U	C	U	A	U	G	G	A	A	A	A	A	U
Solanum_panduriforme_OM350	C	A	A	C	A	U	C	U	U	U	U	G	G	A	G	C	C	C	U	U	C	U	U	G	A	A	C	G	A	A	U	A	U	A	U	U	U	C	U	A	U	G	G	A	A	A	A	A	U
Solidago_caesia_AP385	C	A	A	C	A	U	C	C	U	C	U	G	G	A	G	C	C	C	U	U	A	U	U	G	A	A	C	G	A	A	U	U	U	A	U	U	U	C	U	A	U	G	G	A	A	A	A	A	G
Solidago_caesia_JAG140	C	A	A	C	A	U	C	C	U	C	U	G	G	A	G	C	C	C	U	U	A	U	U	G	A	A	C	G	A	A	U	U	U	A	U	U	U	C	U	A	U	G	G	A	A	A	A	A	G
Solidago_canadensis_AP240	C	A	A	C	A	U	C	C	U	C	U	G	G	A	G	C	C	C	U	U	A	U	U	G	A	A	C	G	A	A	U	U	U	A	U	U	U	C	U	A	U	G	G	A	A	A	A	A	G
Solidago_canadensis_JAG101	C	A	A	C	A	U	C	C	U	C	U	G	G	A	G	C	C	C	U	U	A	U	U	G	A	A	C	G	A	A	U	U	U	A	U	U	U	C	U	A	U	G	G	A	A	A	A	A	G
Solidago_canadensis_var._scabra_AP395	C	A	A	C	A	U	C	C	U	C	U	G	G	A	G	C	C	C	U	U	A	U	U	G	A	A	C	G	A	A	U	U	U	A	U	U	U	C	U	A	U	G	G	A	A	A	A	A	G
Solidago_canadensis_var._scabra_JAG234	C	A	A	C	A	U	C	C	U	C	U	G	G	A	G	C	C	C	U	U	A	U	U	G	A	A	C	G	A	A	U	U	U	A	U	U	U	C	U	A	U	G	G	A	A	A	A	A	G
Solidago_canadensis_var._scabra_JAG261	C	A	A	C	A	U	C	C	U	C	U	G	G	A	G	C	C	C	U	U	A	U	U	G	A	A	C	G	A	A	U	U	U	A	U	U	U	C	U	A	U	G	G	A	A	A	A	A	G
Solidago_canadensis_var._scabra_JAG314	C	A	A	C	A	U	C	C	U	C	U	G	G	A	G	C	C	C	U	U	A	U	U	G	A	A	C	G	A	A	U	U	U	A	U	U	U	C	U	A	U	G	G	A	A	A	A	A	G
Solidago_flexicaulis_AP334	C	A	A	C	A	U	C	C	U	C	U	G	G	A	G	C	C	C	U	U	A	U	U	G	A	A	C	G	A	A	U	U	U	A	U	U	U	C	U	A	U	G	G	A	A	A	A	A	G
Solidago_flexicaulis_JAG436	C	A	A	C	A	U	C	C	U	C	U	G	G	A	G	C	C	C	U	U	A	U	U	G	A	A	C	G	A	A	U	U	U	A	U	U	U	C	U	A	U	G	G	A	A	A	A	A	G
Solidago_nemoralis_AP393	C	A	A	C	A	U	C	C	U	C	U	G	G	A	G	C	C	C	U	U	A	U	U	G	A	A	C	G	A	A	U	U	U	A	U	U	U	C	U	A	U	G	G	A	A	A	A	A	G
Solidago_nemoralis_JAG240	C	A	A	C	A	U	C	C	U	C	U	G	G	A	G	C	C	C	U	U	A	U	U	G	A	A	C	G	A	A	U	U	U	A	U	U	U	C	U	A	U	G	G	A	A	A	A	A	G
Solidago_nemoralis_JAG279	C	A	A	C	A	U	C	C	U	C	U	G	G	A	G	C	C	C	U	U	A	U	U	G	A	A	C	G	A	A	U	U	U	A	U	U	U	C	U	A	U	G	G	A	A	A	A	A	G
Solidago_rugosa_JAG331	C	A	A	C	A	U	C	C	U	C	U	G	G	A	G	C	C	C	U	U	A	U	U	G	A	A	C	G	A	A	U	U	U	A	U	U	U	C	U	A	U	G	G	A	A	A	A	A	G
Solidago_rugosa_JAG383	C	A	A	C	A	U	C	C	U	C	U	G	G	A	G	C	C	C	U	U	A	U	U	G	A	A	C	G	A	A	U	U	U	A	U	U	U	C	U	A	U	G	G	A	A	A	A	A	G
Solidago_rugosa_JAG400	C	A	A	C	A	U	C	C	U	C	U	G	G	A	G	C	C	C	U	U	A	U	U	G	A	A	C	G	A	A	U	U	U	A	U	U	U	C	U	A	U	G	G	A	A	A	A	A	G
Sonchus_asper_AP421	C	A	A	C	A	U	C	U	U	C	U	G	G	A	G	C	U	C	U	U	A	U	U	G	A	A	C	G	A	A	U	A	U	A	U	U	U	C	U	A	U	G	G	A	A	A	A	A	U
Sonchus_asper_JAG412	C	A	A	C	A	U	C	U	U	C	U	G	G	A	G	C	U	C	U	U	A	U	U	G	A	A	C	G	A	A	U	A	U	A	U	U	U	C	U	A	U	G	G	A	A	A	A	A	U
Sonchus_asper_JAG420	C	A	A	C	A	U	C	U	U	C	U	G	G	A	G	C	U	C	U	U	A	U	U	G	A	A	C	G	A	A	U	A	U	A	U	U	U	C	U	A	U	G	G	A	A	A	A	A	U
Steganotaenia_araliacea_OM1350	C	A	A	C	A	U	C	U	U	C	U	G	G	A	A	C	C	A	U	U	C	U	U	G	A	A	C	G	A	A	U	C	U	A	U	U	U	C	U	A	U	G	G	A	A	A	A	A	U
Steganotaenia_araliacea_OM1517	C	A	A	C	A	U	C	U	U	C	U	G	G	A	A	C	C	A	U	U	C	U	U	G	A	A	C	G	A	A	U	C	U	A	U	U	U	C	U	A	U	G	G	A	A	A	A	A	U
Steganotaenia_araliacea_OM566	C	A	A	C	A	U	C	U	U	C	U	G	G	A	A	C	C	A	U	U	C	U	U	G	A	A	C	G	A	A	U	C	U	A	U	U	U	C	U	A	U	G	G	A	A	A	A	A	U
Strychnos_decussata_OM900	C	A	A	C	A	U	C	Y	U	U	U	G	A	G	G	U	C	C	U	U	C	U	U	G	A	A	C	G	A	A	U	C	U	A	U	U	U	C	U	A	U	G	G	A	A	A	A	A	U
Strychnos_decussata_RL1560	C	A	A	C	A	U	C	C	U	U	U	G	A	G	G	U	C	C	U	U	C	U	U	G	A	A	C	G	A	A	U	C	U	A	U	U	U	C	U	A	U	G	G	A	A	A	A	A	U
Strychnos_decussata_RL1561	C	A	A	C	A	U	C	C	U	U	U	G	A	G	G	U	C	C	U	U	C	U	U	G	A	A	C	G	A	A	U	C	U	A	U	U	U	C	U	A	U	G	G	A	A	A	A	A	U
Strychnos_madagascariensis_RL1433	C	A	A	C	A	U	C	C	U	U	U	G	A	G	G	U	C	C	U	U	C	U	U	G	A	A	C	G	A	A	U	C	U	A	U	U	U	C	U	A	U	G	G	A	A	A	A	A	U
Strychnos_madagascariensis_RL1460	C	A	A	C	A	U	C	C	U	U	U	G	A	G	G	U	C	C	U	U	C	U	U	G	A	A	C	G	A	A	U	C	U	A	U	U	U	C	U	A	U	G	G	A	A	A	A	A	U
Strychnos_madagascariensis_RL1559	C	A	A	C	A	U	C	C	U	U	U	G	A	G	G	U	C	C	U	U	C	U	U	G	A	A	C	G	A	A	U	C	U	A	U	U	U	C	U	A	U	G	G	A	A	A	A	A	U
Strychnos_spinosa_OM220	C	A	A	C	A	U	C	C	U	U	U	G	A	G	G	U	C	C	U	U	C	U	U	G	A	A	C	G	A	A	U	C	U	A	U	U	U	C	U	A	U	G	G	A	A	A	A	A	U
Strychnos_spinosa_RL1346	C	A	A	C	A	U	C	C	U	U	U	G	A	G	G	U	C	C	U	U	C	U	U	G	A	A	C	G	A	A	U	C	U	A	U	U	U	C	U	A	U	G	G	A	A	A	A	A	U
Strychnos_spinosa_RL1652	C	A	A	C	A	U	C	C	U	U	U	G	A	G	G	U	C	C	U	U	C	U	U	G	A	A	C	G	A	A	U	C	U	A	U	U	U	C	U	A	U	G	G	A	A	A	A	A	U
Symphyotrichum_ciliolatum_AP339	C	A	A	C	A	U	C	C	U	C	U	G	G	A	G	C	C	C	U	U	A	U	U	G	A	A	C	G	A	A	U	U	U	A	U	U	U	C	U	A	U	G	G	A	A	A	A	A	G
Symphyotrichum_ciliolatum_JAG232	C	A	A	C	A	U	C	C	U	C	U	G	G	A	G	C	C	C	U	U	A	U	U	G	A	A	C	G	A	A	U	U	U	A	U	U	U	C	U	A	U	G	G	A	A	A	A	A	G
Symphyotrichum_ciliolatum_JAG396	C	A	A	C	A	U	C	C	U	C	U	G	G	A	G	C	C	C	U	U	A	U	U	G	A	A	C	G	A	A	U	U	U	A	U	U	U	C	U	A	U	G	G	A	A	A	A	A	G
Symphyotrichum_ericoides_JAG283	C	A	A	C	A	U	C	C	U	C	U	G	G	A	G	C	C	C	U	U	A	U	U	G	A	A	C	G	A	A	U	U	U	A	U	U	U	C	U	A	U	G	G	A	A	A	A	A	G
Symphyotrichum_ericoides_JAG368	C	A	A	C	A	U	C	C	U	C	U	G	G	A	G	C	C	C	U	U	A	U	U	G	A	A	C	G	A	A	U	U	U	A	U	U	U	C	U	A	U	G	G	A	A	A	A	A	G
Symphyotrichum_lanceolatum_JAG280	C	A	A	C	A	U	C	C	U	C	U	G	G	A	G	C	C	C	U	U	A	U	U	G	A	A	C	G	A	A	U	U	U	A	U	U	U	C	U	A	U	G	G	A	A	A	A	A	G
Symphyotrichum_lanceolatum_JAG312	C	A	A	C	A	U	C	C	U	C	U	G	G	A	G	C	C	C	U	U	A	U	U	G	A	A	C	G	A	A	U	U	U	A	U	U	U	C	U	A	U	G	G	A	A	A	A	A	G
Symphyotrichum_lateriflorum_AP307	C	A	A	C	A	U	C	C	U	C	U	G	G	A	G	C	C	C	U	U	A	U	U	G	A	A	C	G	A	A	U	U	U	A	U	U	U	C	U	A	U	G	G	A	A	A	A	A	G
Symphyotrichum_lateriflorum_AP357	C	A	A	C	A	U	C	C	U	C	U	G	G	A	G	C	C	C	U	U	A	U	U	G	A	A	C	G	A	A	U	U	U	A	U	U	U	C	U	A	U	G	G	A	A	A	A	A	G
Symphyotrichum_lateriflorum_JAG230	C	A	A	C	A	U	C	C	U	C	U	G	G	A	G	C	C	C	U	U	A	U	U	G	A	A	C	G	A	A	U	U	U	A	U	U	U	C	U	A	U	G	G	A	A	A	A	A	G
Symphyotrichum_lateriflorum_JAG329	C	A	A	C	A	U	C	C	U	C	U	G	G	A	G	C	C	C	U	U	A	U	U	G	A	A	C	G	A	A	U	U	U	A	U	U	U	C	U	A	U	G	G	A	A	A	A	A	G
Symphyotrichum_pilosum_JAG364	C	A	A	C	A	U	C	C	U	C	U	G	G	A	G	C	C	C	U	U	A	U	U	G	A	A	C	G	A	A	U	U	U	A	U	U	U	C	U	A	U	G	G	A	A	A	A	A	G
Symphyotrichum_pilosum_JAG379	C	A	A	C	A	U	C	C	U	C	U	G	G	A	G	C	C	C	U	U	A	U	U	G	A	A	C	G	A	A	U	U	U	A	U	U	U	C	U	A	U	G	G	A	A	A	A	A	G
Symphyotrichum_urophyllum_JAG144	C	A	A	C	A	U	C	C	U	C	U	G	G	A	G	C	C	C	U	U	A	U	U	G	A	A	C	G	A	A	U	U	U	A	U	U	U	C	U	A	U	G	G	A	A	A	A	A	G
Symphyotrichum_urophyllum_JAG398	C	A	A	C	A	U	C	C	U	C	U	G	G	A	G	C	C	C	U	U	A	U	U	G	A	A	C	G	A	A	U	U	U	A	U	U	U	C	U	A	U	G	G	A	A	A	A	A	G
Trifolium_pratense_AP180	U	A	A	A	A	U	C	U	U	U	U	A	G	C	G	U	U	U	U	U	U	U	A	G	A	G	C	G	A	A	U	U	U	U	U	U	U	U	U	A	U	G	C	A	A	A	A	A	G
Trifolium_pratense_JAG224	U	A	A	A	A	U	C	U	U	U	U	A	G	C	G	U	U	U	U	U	U	U	A	G	A	G	C	G	A	A	U	U	U	U	U	U	U	U	U	A	U	G	C	A	A	A	A	A	G
Trifolium_pratense_JAG291	U	A	A	A	A	U	C	U	U	U	U	A	G	C	G	U	U	U	U	U	U	U	A	G	A	G	C	G	A	A	U	U	U	U	U	U	U	U	U	A	U	G	C	A	A	A	A	A	G
Trifolium_repens_AP181	U	A	A	A	A	U	C	U	U	U	U	A	G	C	G	U	U	U	U	U	U	U	U	G	A	G	C	G	A	A	U	U	U	U	U	U	U	U	U	A	U	G	C	A	A	A	A	A	G
Trifolium_repens_JAG124	U	A	A	A	A	U	C	U	U	U	U	A	G	C	G	U	U	U	U	U	U	U	U	G	A	G	C	G	A	A	U	U	U	U	U	U	U	U	U	A	U	G	C	A	A	A	A	A	G
Trifolium_repens_JAG428	U	A	A	A	A	U	C	U	U	U	U	A	G	C	G	U	U	U	U	U	U	U	U	G	A	G	C	G	A	A	U	U	U	U	U	U	U	U	U	A	U	G	C	A	A	A	A	A	G
Typha_angustifolia_AP370	U	A	A	C	A	U	C	U	U	U	U	G	G	A	A	C	U	U	U	U	C	U	U	G	A	G	C	G	A	A	U	A	C	A	U	U	U	C	U	A	U	G	G	A	A	A	A	A	U
Typha_angustifolia_JAG274	U	A	A	C	A	U	C	U	U	U	U	G	G	A	A	C	U	U	U	U	C	U	U	G	A	G	C	G	A	A	U	A	C	A	U	U	U	C	U	A	U	G	G	A	A	A	A	A	U
Typha_latifolia_AP229	U	A	A	C	A	U	C	U	U	U	U	G	G	A	A	C	U	U	U	U	C	U	U	G	A	G	C	G	A	A	U	A	C	A	U	U	U	C	U	A	U	G	G	A	A	A	A	A	U
Typha_latifolia_JAG284	U	A	A	C	A	U	C	U	U	U	U	G	G	A	A	C	U	U	U	U	C	U	U	G	A	G	C	G	A	A	U	A	C	A	U	U	U	C	U	A	U	G	G	A	A	A	A	A	U
Vella_pseudocytisus_Arn_30-IV-88__K__ABH_	C	G	A	U	A	U	C	U	U	A	U	G	A	A	G	U	C	U	U	U	U	U	U	G	A	A	C	G	A	A	U	U	U	U	A	U	U	C	U	A	U	G	G	A	A	A	A	A	U
Vella_pseudocytisus_Mateo_5-V-9__K__ABH_	C	G	A	U	A	U	C	U	U	A	U	G	A	A	G	U	C	U	U	U	U	U	U	G	A	A	C	G	A	A	U	U	U	U	A	U	U	C	U	A	U	G	G	A	A	A	A	A	U
Viburnum_acerifolium_AP102	C	A	A	C	A	U	C	U	U	C	U	G	G	A	A	C	C	U	U	U	C	U	U	G	A	A	C	G	A	A	U	A	U	A	U	U	U	C	U	A	U	G	G	A	A	A	A	A	U
Viburnum_acerifolium_JAG057	C	A	A	C	A	U	C	U	U	C	U	G	G	A	A	C	C	U	U	U	C	U	U	G	A	A	C	G	A	A	U	A	U	A	U	U	U	C	U	A	U	G	G	A	A	A	A	A	U
Viburnum_lentago_AP271	C	A	A	C	A	U	C	U	U	C	U	G	G	A	A	C	C	U	U	U	C	U	U	G	A	A	C	G	A	A	U	A	U	A	U	U	U	C	U	A	U	G	G	A	A	A	A	A	U
Viburnum_lentago_JAG146	C	A	A	C	A	U	C	U	U	C	U	G	G	A	A	C	C	U	U	U	C	U	U	G	A	A	C	G	A	A	U	A	U	A	U	U	U	C	U	A	U	G	G	A	A	A	A	A	U
Viburnum_opulus_AP76	C	A	A	C	A	U	C	U	U	C	U	G	G	A	A	C	C	U	U	U	C	U	U	G	A	A	C	G	A	A	U	A	U	A	U	U	U	C	U	A	U	G	G	A	A	A	A	A	U
Viburnum_opulus_JAG148	C	A	A	C	A	U	C	U	U	C	U	G	G	A	A	C	C	U	U	U	C	U	U	G	A	A	C	G	A	A	U	A	U	A	U	U	U	C	U	A	U	G	G	A	A	A	A	A	U
Xerophyta_retinervis_OM1213	C	A	A	U	A	U	C	C	U	C	U	G	G	A	A	U	C	U	U	U	C	U	U	G	A	G	C	G	A	A	C	A	C	A	U	U	U	C	U	A	U	G	G	A	A	A	A	A	U
Xerophyta_retinervis_OM516	C	A	A	U	A	U	C	C	U	C	U	G	G	A	A	U	C	U	U	U	C	U	U	G	A	G	C	G	A	A	C	A	C	A	U	U	U	C	U	A	U	G	G	A	A	A	A	A	U
Xerophyta_retinervis_OM562	C	A	A	U	A	U	C	C	U	C	U	G	G	A	A	U	C	U	U	U	C	U	U	G	A	G	C	G	A	A	C	A	C	A	U	U	U	C	U	A	U	G	G	A	A	A	A	A	U
Positinal Probablity Matrix (PPM)
A	0.00869565	0.857971	0.8	0.026087	0.782609	0	0	0.0289855	0	0.281159	0.0376812	0.0608696	0.127536	0.768116	0.142029	0	0	0.00869565	0	0.0318841	0.142029	0	0.0173913	0	0.968116	0.515942	0.00869565	0.0173913	0.962319	0.944928	0.00869565	0.315942	0.00869565	0.794203	0.0057971	0	0	0.0318841	0.0231884	0.953623	0.00869565	0.0811594	0.110145	0.962319	1	1	0.901449	0.884058	0
C	0.689855	0.00289855	0.0144928	0.782609	0.0608696	0	0.878261	0.249275	0.0318841	0.556522	0.026087	0.0898551	0.0115942	0.0318841	0.0463768	0.521739	0.710145	0.472464	0	0.026087	0.556522	0.13913	0.101449	0.026087	0.0318841	0.00869565	0.991304	0	0.0231884	0.0231884	0.226087	0.252174	0.237681	0.0376812	0.0144928	0	0.0144928	0.701449	0.0405797	0.0144928	0.0608696	0.165217	0.0782609	0	0	0	0	0.00869565	0.0144928
G	0	0.124638	0.0144928	0	0.156522	0	0	0	0	0	0	0.84058	0.849275	0.2	0.681159	0.0289855	0.00289855	0	0	0	0	0	0.0347826	0.973913	0	0.33913	0	0.982609	0.0144928	0.0318841	0	0.0057971	0.0115942	0.0637681	0.0144928	0	0.00869565	0	0.113043	0	0.0405797	0.753623	0.773913	0.0173913	0	0	0.0985507	0.0608696	0.136232
U	0.301449	0.0144928	0.171014	0.191304	0	1	0.121739	0.718841	0.968116	0.162319	0.936232	0.00869565	0.0115942	0	0.130435	0.44058	0.286957	0.518841	1	0.942029	0.301449	0.86087	0.846377	0	0	0.136232	0	0	0	0	0.765217	0.426087	0.742029	0.104348	0.965217	0.997101	0.976812	0.266667	0.823188	0.0318841	0.889855	0	0.0376812	0.0202899	0	0	0	0.0463768	0.849275
[truncated: 471 more columns]

## Sheet: rbcL
Positinal Frequency Matrix (PFM)
Species name	a1	a2	a3	a4	a5	a6	a7	a8	a9	a10	a11	a12	a13	a14	a15	a16	a17	a18	a19	a20	a21	a22	a23	a24	a25	a26	a27	a28	a29	a30	a31	a32	a33	a34	a35	a36	a37	a38	a39	a40	a41	a42	a43	a44	a45	a46	a47	a48	a49
Juniperus_communis_voucher_JAG306	A	G	C	G	G	G	U	G	U	U	A	A	A	G	A	U	U	A	C	A	G	A	U	U	A	A	C	U	U	A	U	U	A	U	A	C	U	C	C	G	G	A	A	U	A	U	C	A	G
Juniperus_communis_voucher_JAG237	A	G	C	G	G	G	U	G	U	U	A	A	A	G	A	U	U	A	C	A	G	A	U	U	A	A	C	U	U	A	U	U	A	U	A	C	U	C	C	G	G	A	A	U	A	U	C	A	G
Juniperus_communis_voucher_AP204	A	G	C	G	G	G	U	G	U	U	A	A	A	G	A	U	U	A	C	A	G	A	U	U	A	A	C	U	U	A	U	U	A	U	A	C	U	C	C	G	G	A	A	U	A	U	C	A	G
Juniperus_virginiana_voucher_JAG349	A	G	C	G	G	G	U	G	U	U	A	A	A	G	A	U	U	A	C	A	G	A	U	U	A	A	C	U	U	A	U	U	A	U	A	C	U	C	C	G	G	A	A	U	A	U	C	A	G
Juniperus_virginiana_voucher_AP394	A	G	C	G	G	G	U	G	U	U	A	A	A	G	A	U	U	A	C	A	G	A	U	U	A	A	C	U	U	A	U	U	A	U	A	C	U	C	C	G	G	A	A	U	A	U	C	A	G
Juniperus_virginiana_JAG307	A	G	C	G	G	G	U	G	U	U	A	A	A	G	A	U	U	A	C	A	G	A	U	U	A	A	C	U	U	A	U	U	A	U	A	C	U	C	C	G	G	A	A	U	A	U	C	A	G
Juniperus_virginiana_JAG413	A	G	C	G	G	G	U	G	U	U	A	A	A	G	A	U	U	A	C	A	G	A	U	U	A	A	C	U	U	A	U	U	A	U	A	C	U	C	C	G	G	A	A	U	A	U	C	A	G
Picea_glauca_voucher_AP263	A	G	C	U	G	G	U	G	U	U	A	A	A	G	A	U	U	A	C	A	G	A	U	U	A	A	C	U	U	A	U	U	A	U	A	C	U	C	C	U	G	A	A	U	A	U	C	A	G
Picea_glauca_voucher_JAG161	A	G	C	U	G	G	U	G	U	U	A	A	A	G	A	U	U	A	C	A	G	A	U	U	A	A	C	U	U	A	U	U	A	U	A	C	U	C	C	U	G	A	A	U	A	U	C	A	G
Picea_glauca_voucher_18B	A	G	C	U	G	G	U	G	U	U	A	A	A	G	A	U	U	A	C	A	G	A	U	U	A	A	C	U	U	A	U	U	A	U	A	C	U	C	C	U	G	A	A	U	A	U	C	A	G
Pinus_strobus_voucher_JAG183	A	G	C	U	G	G	U	G	U	U	A	A	A	G	A	U	U	A	C	A	G	A	U	U	A	A	C	U	U	A	U	U	A	U	A	C	U	C	C	U	G	A	A	U	A	U	C	A	G
Pinus_strobus_voucher_JAG111	A	G	C	U	G	G	U	G	U	U	A	A	A	G	A	U	U	A	C	A	G	A	U	U	A	A	C	U	U	A	U	U	A	U	A	C	U	C	C	U	G	A	A	U	A	U	C	A	G
Pinus_strobus_voucher_AP328	A	G	C	U	G	G	U	G	U	U	A	A	A	G	A	U	U	A	C	A	G	A	U	U	A	A	C	U	U	A	U	U	A	U	A	C	U	C	C	U	G	A	A	U	A	U	C	A	G
Pinus_sylvestris_voucher_JAG347	A	G	C	U	G	G	U	G	U	U	A	A	A	G	A	U	U	A	C	A	G	A	U	U	A	A	C	U	U	A	U	U	A	U	A	C	U	C	C	U	G	A	A	U	A	U	C	A	G
Pinus_sylvestris_voucher_JAG151	A	G	C	U	G	G	U	G	U	U	A	A	A	G	A	U	U	A	C	A	G	A	U	U	A	A	C	U	U	A	U	U	A	U	A	C	U	C	C	U	G	A	A	U	A	U	C	A	G
Pinus_sylvestris_voucher_AP414	A	G	C	U	G	G	U	G	U	U	A	A	A	G	A	U	U	A	C	A	G	A	U	U	A	A	C	U	U	A	U	U	A	U	A	C	U	C	C	U	G	A	A	U	A	U	C	A	G
Araucaria_humboldtensis_isolate_EDNA06-04036	A	G	C	U	G	G	U	G	U	U	A	A	A	G	A	U	U	A	U	A	G	A	U	U	A	A	C	U	U	A	U	U	A	U	A	C	U	C	C	G	C	A	A	U	A	U	C	A	G
Araucaria_schmidii_isolate_EDNA06-04079	A	G	C	U	G	G	U	G	U	U	A	A	A	G	A	U	U	A	U	A	G	A	U	U	A	A	C	U	U	A	U	U	A	U	A	C	U	C	C	G	C	A	A	U	A	U	C	A	G
Araucaria_muelleri_EDNA06-00011	-	-	-	-	-	-	-	-	-	-	-	-	-	-	-	-	-	-	-	-	-	-	-	-	-	-	-	-	-	-	U	U	A	U	A	C	U	C	C	G	C	A	A	U	A	U	C	A	G
Araucaria_subulata_EDNA06-04088	-	-	-	-	-	-	-	-	-	-	-	-	-	-	-	-	-	-	-	-	-	-	-	-	-	-	-	-	-	A	U	U	A	U	A	C	U	C	C	G	C	A	A	U	A	U	C	A	G
Araucaria_nemorosa_EDNA06-00008	-	-	-	-	-	-	-	-	-	-	-	A	A	G	A	U	U	A	U	A	G	A	U	U	A	A	C	U	U	A	U	U	A	U	A	C	U	C	C	G	C	A	A	U	A	U	C	A	G
Araucaria_luxurians_isolate_EDNA06-04048	A	G	C	U	G	G	U	G	U	U	A	A	A	G	A	U	U	A	U	A	G	A	U	U	A	A	C	U	U	A	U	U	A	U	A	C	U	C	C	G	C	A	A	U	A	U	C	A	G
Araucaria_bernieri_EDNA06-00005	-	-	-	-	-	-	-	-	-	-	-	-	-	-	-	-	-	-	-	-	-	-	-	-	-	-	-	-	U	A	U	U	A	U	A	C	U	C	C	G	C	A	A	U	A	U	C	A	G
Araucaria_columnaris_EDNA06-00015	A	G	C	U	G	G	U	G	U	U	A	A	A	G	A	U	U	A	U	A	G	A	U	U	A	A	C	U	U	A	U	U	A	U	A	C	U	C	C	G	C	A	A	U	A	U	C	A	G
Araucaria_rulei_EDNA06-00014	A	G	C	U	G	G	U	G	U	U	A	A	A	G	A	U	U	A	U	A	G	A	U	U	A	A	C	U	U	A	U	U	A	U	A	C	U	C	C	G	C	A	A	U	A	U	C	A	G
Araucaria_muelleri_EDNA06-00009	A	G	C	U	G	G	U	G	U	U	A	A	A	G	A	U	U	A	U	A	G	A	U	U	A	A	C	U	U	A	U	U	A	U	A	C	U	C	C	G	C	A	A	U	A	U	C	A	G
Araucaria_rulei_EDNA06-00013	A	G	C	U	G	G	U	G	U	U	A	A	A	G	A	U	U	A	U	A	G	A	U	U	A	A	C	U	U	A	U	U	A	U	A	C	U	C	C	G	C	A	A	U	A	U	C	A	G
Araucaria_nemorosa_EDNA06-00018	A	G	C	U	G	G	U	G	U	U	A	A	A	G	A	U	U	A	U	A	G	A	U	U	A	A	C	U	U	A	U	U	A	U	A	C	U	C	C	G	C	A	A	U	A	U	C	A	G
Araucaria_montana_isolate_EDNA06-04054	A	G	C	U	G	G	U	G	U	U	A	A	A	G	A	U	U	A	U	A	G	A	U	U	A	A	C	U	U	A	U	U	A	U	A	C	U	C	C	G	C	A	A	U	A	U	C	A	G
Araucaria_nemorosa_EDNA06-00017	A	G	C	U	G	G	U	G	U	U	A	A	A	G	A	U	U	A	U	A	G	A	U	U	A	A	C	U	U	A	U	U	A	U	A	C	U	C	C	G	C	A	A	U	A	U	C	A	G
Araucaria_schmidii_isolate_EDNA06-04076	A	G	C	U	G	G	U	G	U	U	A	A	A	G	A	U	U	A	U	A	G	A	U	U	A	A	C	U	U	A	U	U	A	U	A	C	U	C	C	G	C	A	A	U	A	U	C	A	G
Araucaria_montana_isolate_EDNA06-04052	-	-	-	-	-	-	-	-	-	-	-	-	-	-	-	-	-	-	-	-	-	-	-	-	-	-	-	-	U	A	U	U	A	U	A	C	U	C	C	G	C	A	A	U	A	U	C	A	G
Araucaria_montana_EDNA06-04056	-	-	-	-	-	-	-	-	-	-	-	-	-	-	-	-	-	-	-	-	-	-	-	-	-	-	-	U	U	A	U	U	A	U	A	C	U	C	C	G	C	A	A	U	A	U	C	A	G
Araucaria_subulata_isolate_EDNA06-04093	-	-	-	-	-	-	-	-	-	-	A	A	A	G	A	U	U	A	U	A	G	A	U	U	A	A	C	U	U	A	U	U	A	U	A	C	U	C	C	G	C	A	A	U	A	U	C	A	G
Araucaria_columnaris_EDNA06-00016	-	-	-	-	-	-	-	-	-	-	-	-	-	-	-	-	-	-	-	-	-	-	-	-	-	-	-	-	U	A	U	U	A	U	A	C	U	C	C	G	C	A	A	U	A	U	C	A	G
Araucaria_luxurians_EDNA06-04050	A	G	C	U	G	G	U	G	U	U	A	A	A	G	A	U	U	A	U	A	G	A	U	U	A	A	C	U	U	A	U	U	A	U	A	C	U	C	C	G	C	A	A	U	A	U	C	A	G
Araucaria_schmidii_EDNA06-04078	A	G	C	U	G	G	U	G	U	U	A	A	A	G	A	U	U	A	U	A	G	A	U	U	A	A	C	U	U	A	U	U	A	U	A	C	U	C	C	G	C	A	A	U	A	U	C	A	G
Araucaria_columnaris_EDNA06-00007	A	G	C	U	G	G	U	G	U	U	A	A	A	G	A	U	U	A	U	A	G	A	U	U	A	A	C	U	U	A	U	U	A	U	A	C	U	C	C	G	C	A	A	U	A	U	C	A	G
Araucaria_humboldtensis_isolate_EDNA06-04035	A	G	C	U	G	G	U	G	U	U	A	A	A	G	A	U	U	A	U	A	G	A	U	U	A	A	C	U	U	A	U	U	A	U	A	C	U	C	C	G	C	A	A	U	A	U	C	A	G
Araucaria_biramulata_isolate_EDNA06-04026	A	G	C	U	G	G	U	G	U	U	A	A	A	G	A	U	U	A	U	A	G	A	U	U	A	A	C	U	U	A	U	U	A	U	A	C	U	C	C	G	C	A	A	U	A	U	C	A	G
Araucaria_biramulata_isolate_EDNA06-04023	A	G	C	U	G	G	U	G	U	U	A	A	A	G	A	U	U	A	U	A	G	A	U	U	A	A	C	U	U	A	U	U	A	U	A	C	U	C	C	G	C	A	A	U	A	U	C	A	G
Araucaria_laubenfelsii_EDNA06-04040	A	G	C	U	G	G	U	G	U	U	A	A	A	G	A	U	U	A	U	A	G	A	U	U	A	A	C	U	U	A	U	U	A	U	A	C	U	C	C	G	C	A	A	U	A	U	C	A	G
Araucaria_rulei_isolate_EDNA06-04071	A	G	C	U	G	G	U	G	U	U	A	A	A	G	A	U	U	A	U	A	G	A	U	U	A	A	C	U	U	A	U	U	A	U	A	C	U	C	C	G	C	A	A	U	A	U	C	A	G
Araucaria_laubenfelsii_isolate_EDNA06-04042	A	G	C	U	G	G	U	G	U	U	A	A	A	G	A	U	U	A	U	A	G	A	U	U	A	A	C	U	U	A	U	U	A	U	A	C	U	C	C	G	C	A	A	U	A	U	C	A	G
Araucaria_bernieri_isolate_EDNA06-04020	A	G	C	U	G	G	U	G	U	U	A	A	A	G	A	U	U	A	U	A	G	A	U	U	A	A	C	U	U	A	U	U	A	U	A	C	U	C	C	G	C	A	A	U	A	U	C	A	G
Araucaria_biramulata_isolate_EDNA06-04024	A	G	C	U	G	G	U	G	U	U	A	A	A	G	A	U	U	A	U	A	G	A	U	U	A	A	C	U	U	A	U	U	A	U	A	C	U	C	C	G	C	A	A	U	A	U	C	A	G
Araucaria_montana_isolate_EDNA06-04044	A	G	C	U	G	G	U	G	U	U	A	A	A	G	A	U	U	A	U	A	G	A	U	U	A	A	C	U	U	A	U	U	A	U	A	C	U	C	C	G	C	A	A	U	A	U	C	A	G
Araucaria_bernieri_isolate_EDNA06-04018	A	G	C	U	G	G	U	G	U	U	A	A	A	G	A	U	U	A	U	A	G	A	U	U	A	A	C	U	U	A	U	U	A	U	A	C	U	C	C	G	C	A	A	U	A	U	C	A	G
Typha_angustifolia_voucher_JAG274	A	G	C	U	G	G	U	G	U	U	A	A	A	G	A	U	U	A	C	A	A	A	U	U	G	A	C	U	U	A	U	U	A	U	A	C	U	C	C	U	G	A	A	U	A	C	G	A	A
Typha_latifolia_voucher_AP229	A	G	C	U	G	G	U	G	U	U	A	A	A	G	A	U	U	A	C	A	A	A	U	U	G	A	C	U	U	A	U	U	A	U	A	C	U	C	C	U	G	A	A	U	A	C	G	A	A
Typha_angustifolia_voucher_AP370	A	G	C	U	G	G	U	G	U	U	A	A	A	G	A	U	U	A	C	A	A	A	U	U	G	A	C	U	U	A	U	U	A	U	A	C	U	C	C	U	G	A	A	U	A	C	G	A	A
Typha_latifolia_voucher_JAG284	A	G	C	U	G	G	U	G	U	U	A	A	A	G	A	U	U	A	C	A	A	A	U	U	G	A	C	U	U	A	U	U	A	U	A	C	U	C	C	U	G	A	A	U	A	C	G	A	A
Hyphaene_coriacea_voucher_OM1187	A	G	C	U	G	G	U	G	U	U	A	A	A	G	A	U	U	A	C	A	A	A	U	U	G	A	C	U	U	A	U	U	A	U	A	C	U	C	C	U	G	A	G	U	A	C	G	A	A
Hyphaene_coriacea_voucher_OM236	A	G	C	U	G	G	U	G	U	U	A	A	A	G	A	U	U	A	C	A	A	A	U	U	G	A	C	U	U	A	U	U	A	U	A	C	U	C	C	U	G	A	G	U	A	C	G	A	A
Hyphaene_coriacea_voucher_OM755	A	G	C	U	G	G	U	G	U	U	A	A	A	G	A	U	U	A	C	A	A	A	U	U	G	A	C	U	U	A	U	U	A	U	A	C	U	C	C	U	G	A	G	U	A	C	G	A	A
Hyphaene_petersiana_voucher_OM1296	A	G	C	U	G	G	U	G	U	U	A	A	A	G	A	U	U	A	C	A	A	A	U	U	G	A	C	U	U	A	U	U	A	U	A	C	U	C	C	U	G	A	G	U	A	C	G	A	A
Hyphaene_petersiana_voucher_OM908	A	G	C	U	G	G	U	G	U	U	A	A	A	G	A	U	U	A	C	A	A	A	U	U	G	A	C	U	U	A	U	U	A	U	A	C	U	C	C	U	G	A	G	U	A	C	G	A	A
Hyphaene_coriacea_voucher_OM1184	A	G	C	U	G	G	U	G	U	U	A	A	A	G	A	U	U	A	C	A	A	A	U	U	G	A	C	U	U	A	U	U	A	U	A	C	U	C	C	U	G	A	G	U	A	C	G	A	A
Xerophyta_retinervis_voucher_OM1213	A	G	C	U	G	G	U	G	U	U	A	A	A	G	A	U	U	A	C	A	A	A	U	U	G	A	C	U	U	A	U	U	A	U	A	C	G	C	C	U	G	A	C	U	A	C	G	A	A
Xerophyta_retinervis_voucher_OM562	A	G	C	U	G	G	U	G	U	U	A	A	A	G	A	U	U	A	C	A	A	A	U	U	G	A	C	U	U	A	U	U	A	U	A	C	G	C	C	U	G	A	C	U	A	C	G	A	A
Xerophyta_retinervis_voucher_OM516	A	G	C	U	G	G	U	G	U	U	A	A	A	G	A	U	U	A	C	A	A	A	U	U	G	A	C	U	U	A	U	U	A	U	A	C	G	C	C	U	G	A	C	U	A	C	G	A	A
Poa_annua_voucher_JAG361	A	G	C	U	G	G	U	G	U	U	A	A	A	G	A	U	U	A	U	A	A	A	U	U	G	A	C	U	U	A	C	U	A	C	A	C	U	C	C	G	G	A	G	U	A	U	G	A	A
Poa_annua_voucher_JAG410	A	G	C	U	G	G	U	G	U	U	A	A	A	G	A	U	U	A	U	A	A	A	U	U	G	A	C	U	U	A	C	U	A	C	A	C	U	C	C	G	G	A	G	U	A	U	G	A	A
Poa_compressa_voucher_JAG223	A	G	C	U	G	G	U	G	U	U	A	A	A	G	A	U	U	A	U	A	A	A	U	U	G	A	C	U	U	A	C	U	A	C	A	C	U	C	C	G	G	A	G	U	A	U	G	A	A
Poa_compressa_voucher_JAG278	A	G	C	U	G	G	U	G	U	U	A	A	A	G	A	U	U	A	U	A	A	A	U	U	G	A	C	U	U	A	C	U	A	C	A	C	U	C	C	G	G	A	G	U	A	U	G	A	A
Poa_compressa_voucher_JAG315	A	G	C	U	G	G	U	G	U	U	A	A	A	G	A	U	U	A	U	A	A	A	U	U	G	A	C	U	U	A	C	U	A	C	A	C	U	C	C	G	G	A	G	U	A	U	G	A	A
Ficus_abutilifolia_voucher_RL1471	A	G	C	U	G	G	U	G	U	U	A	A	A	G	A	U	U	A	U	A	A	A	U	U	G	A	C	U	U	A	U	U	A	C	A	C	U	C	C	U	G	A	A	U	A	U	G	A	A
Ficus_glumosa_voucher_RL1407	A	G	C	U	G	G	U	G	U	U	A	A	A	G	A	U	U	A	U	A	A	A	U	U	G	A	C	U	U	A	U	U	A	C	A	C	U	C	C	U	G	A	A	U	A	U	G	A	A
Ficus_abutilifolia_voucher_OM557	A	G	C	U	G	G	U	G	U	U	A	A	A	G	A	U	U	A	U	A	A	A	U	U	G	A	C	U	U	A	U	U	A	C	A	C	U	C	C	U	G	A	A	U	A	U	G	A	A
Ficus_glumosa_voucher_OM564	A	G	C	U	G	G	U	G	U	U	A	A	A	G	A	U	U	A	U	A	A	A	U	U	G	A	C	U	U	A	U	U	A	C	A	C	U	C	C	U	G	A	A	U	A	U	G	A	A
Ficus_sycomorus_voucher_RL1598	A	G	C	U	G	G	U	G	U	U	A	A	A	G	A	U	U	A	U	A	A	A	U	U	G	A	C	U	U	A	U	U	A	C	A	C	U	C	C	U	G	A	A	U	A	U	G	A	A
Ficus_sycomorus_voucher_RL1614	A	G	C	U	G	G	U	G	U	U	A	A	A	G	A	U	U	A	U	A	A	A	U	U	G	A	C	U	U	A	U	U	A	C	A	C	U	C	C	U	G	A	A	U	A	U	G	A	A
Ficus_sycomorus_voucher_RBN197	A	G	C	U	G	G	U	G	U	U	A	A	A	G	A	U	U	A	U	A	A	A	U	U	G	A	C	U	U	A	U	U	A	C	A	C	U	C	C	U	G	A	A	U	A	U	G	A	A
Ficus_abutilifolia_voucher_RL1501	A	G	C	U	G	G	U	G	U	U	A	A	A	G	A	U	U	A	U	A	A	A	U	U	G	A	C	U	U	A	U	U	A	C	A	C	U	C	C	U	G	A	A	U	A	U	G	A	A
Rhamnus_alnifolia_voucher_JEM029	G	G	C	U	G	G	U	G	U	U	A	A	A	G	A	U	U	A	U	A	A	A	U	U	G	A	C	U	U	A	U	U	A	C	A	C	U	C	C	U	G	A	A	U	A	U	G	A	A
Rhamnus_alnifolia_voucher_CAL0229	G	G	C	U	G	G	U	G	U	U	A	A	A	G	A	U	U	A	U	A	A	A	U	U	G	A	C	U	U	A	U	U	A	C	A	C	U	C	C	U	G	A	A	U	A	U	G	A	A
Rhamnus_cathartica_voucher_JAG372	G	G	C	U	G	G	U	G	U	U	A	A	A	G	A	U	U	A	U	A	A	A	U	U	G	A	C	U	U	A	U	U	A	U	A	C	U	C	C	U	G	A	A	U	A	U	G	A	A
Rhamnus_cathartica_voucher_AP296	G	G	C	U	G	G	U	G	U	U	A	A	A	G	A	U	U	A	U	A	A	A	U	U	G	A	C	U	U	A	U	U	A	U	A	C	U	C	C	U	G	A	A	U	A	U	G	A	A
Rhamnus_cathartica_voucher_RBGB42	G	G	C	U	G	G	U	G	U	U	A	A	A	G	A	U	U	A	U	A	A	A	U	U	G	A	C	U	U	A	U	U	A	U	A	C	U	C	C	U	G	A	A	U	A	U	G	A	A
Rhamnus_cathartica_voucher_JAG332	G	G	C	U	G	G	U	G	U	U	A	A	A	G	A	U	U	A	U	A	A	A	U	U	G	A	C	U	U	A	U	U	A	U	A	C	U	C	C	U	G	A	A	U	A	U	G	A	A
Frangula_alnus_voucher_JAG313	G	G	C	U	G	G	U	G	U	U	A	A	A	G	A	U	U	A	U	A	A	A	U	U	G	A	C	U	U	A	U	U	A	C	A	C	U	C	C	U	G	A	A	U	A	U	G	A	A
Frangula_alnus_voucher_JAG265	G	G	C	U	G	G	U	G	U	U	A	A	A	G	A	U	U	A	U	A	A	A	U	U	G	A	C	U	U	A	U	U	A	C	A	C	U	C	C	U	G	A	A	U	A	U	G	A	A
Rubus_allegheniensis_voucher_JAG387	A	G	C	U	G	G	U	G	U	U	A	A	A	G	A	U	U	A	U	A	A	A	U	U	G	A	C	U	U	A	U	U	A	C	A	C	U	C	C	G	G	A	C	U	A	U	G	A	A
Rubus_allegheniensis_voucher_JAG328	A	G	C	U	G	G	U	G	U	U	A	A	A	G	A	U	U	A	U	A	A	A	U	U	G	A	C	U	U	A	U	U	A	C	A	C	U	C	C	G	G	A	C	U	A	U	G	A	A
Rubus_allegheniensis_voucher_AP084	A	G	C	U	G	G	U	G	U	U	A	A	A	G	A	U	U	A	U	A	A	A	U	U	G	A	C	U	U	A	U	U	A	C	A	C	U	C	C	G	G	A	C	U	A	U	G	A	A
Rubus_occidentalis_voucher_JAG363	A	G	C	U	G	G	U	G	U	U	A	A	A	G	A	U	U	A	U	A	A	A	U	U	G	A	C	U	U	A	U	U	A	U	A	C	U	C	C	G	G	A	C	U	A	U	G	A	A
Rubus_occidentalis_voucher_JAG152	A	G	C	U	G	G	U	G	U	U	A	A	A	G	A	U	U	A	U	A	A	A	U	U	G	A	C	U	U	A	U	U	A	U	A	C	U	C	C	G	G	A	C	U	A	U	G	A	A
Rubus_occidentalis_voucher_JAG330	A	G	C	U	G	G	U	G	U	U	A	A	A	G	A	U	U	A	U	A	A	A	U	U	G	A	C	U	U	A	U	U	A	U	A	C	U	C	C	G	G	A	C	U	A	U	G	A	A
Rubus_occidentalis_voucher_AP178	A	G	C	U	G	G	U	G	U	U	A	A	A	G	A	U	U	A	U	A	A	A	U	U	G	A	C	U	U	A	U	U	A	U	A	C	U	C	C	G	G	A	C	U	A	U	G	A	A
Rubus_idaeus_voucher_JAG384	A	G	C	U	G	G	U	G	U	U	A	A	A	G	A	U	U	A	U	A	A	A	U	U	G	A	C	U	U	A	U	U	A	U	A	C	U	C	C	G	G	A	C	U	A	U	G	A	A
Rubus_idaeus_voucher_JAG309	A	G	C	U	G	G	U	G	U	U	A	A	A	G	A	U	U	A	U	A	A	A	U	U	G	A	C	U	U	A	U	U	A	U	A	C	U	C	C	G	G	A	C	U	A	U	G	A	A
Rubus_idaeus_voucher_JAG262	A	G	C	U	G	G	U	G	U	U	A	A	A	G	A	U	U	A	U	A	A	A	U	U	G	A	C	U	U	A	U	U	A	U	A	C	U	C	C	G	G	A	C	U	A	U	G	A	A
Rubus_idaeus_voucher_JAG196	A	G	C	U	G	G	U	G	U	U	A	A	A	G	A	U	U	A	U	A	A	A	U	U	G	A	C	U	U	A	U	U	A	U	A	C	U	C	C	G	G	A	C	U	A	U	G	A	A
Rubus_idaeus_voucher_JAG217	A	G	C	U	G	G	U	G	U	U	A	A	A	G	A	U	U	A	U	A	A	A	U	U	G	A	C	U	U	A	U	U	A	U	A	C	U	C	C	G	G	A	C	U	A	U	G	A	A
Rubus_odoratus_voucher_JAG253	A	G	C	U	G	G	U	G	U	U	A	A	A	G	A	U	U	A	U	A	A	A	U	U	G	A	C	U	U	A	U	U	A	U	A	C	U	C	C	G	G	A	C	U	A	U	G	A	A
Rubus_odoratus_voucher_AP138	A	G	C	U	G	G	U	G	U	U	A	A	A	G	A	U	U	A	U	A	A	A	U	U	G	A	C	U	U	A	U	U	A	U	A	C	U	C	C	G	G	A	C	U	A	U	G	A	A
Quercus_alba_voucher_JAG373	A	G	C	U	G	G	U	G	U	U	A	A	A	G	A	U	U	A	U	A	A	A	U	U	G	A	C	U	U	A	U	U	A	U	A	C	U	C	C	U	G	A	C	U	A	U	C	A	A
Quercus_alba_voucher_JAG353	A	G	C	U	G	G	U	G	U	U	A	A	A	G	A	U	U	A	U	A	A	A	U	U	G	A	C	U	U	A	U	U	A	U	A	C	U	C	C	U	G	A	C	U	A	U	C	A	A
Quercus_macrocarpa_voucher_JAG326	A	G	C	U	G	G	U	G	U	U	A	A	A	G	A	U	U	A	U	A	A	A	U	U	G	A	C	U	U	A	U	U	A	U	A	C	U	C	C	U	G	A	C	U	A	U	C	A	A
Quercus_rubra_voucher_JAG255	A	G	C	U	G	G	U	G	U	U	A	A	A	G	A	U	U	A	U	A	A	A	U	U	G	A	C	U	U	A	U	U	A	U	A	C	U	C	C	U	G	A	C	U	A	U	C	A	A
Quercus_rubra_voucher_AP303	A	G	C	U	G	G	U	G	U	U	A	A	A	G	A	U	U	A	U	A	A	A	U	U	G	A	C	U	U	A	U	U	A	U	A	C	U	C	C	U	G	A	C	U	A	U	C	A	A
Quercus_rubra_voucher_JAG317	A	G	C	U	G	G	U	G	U	U	A	A	A	G	A	U	U	A	U	A	A	A	U	U	G	A	C	U	U	A	U	U	A	U	A	C	U	C	C	U	G	A	C	U	A	U	C	A	A
Quercus_macrocarpa_voucher_JAG266	A	G	C	U	G	G	U	G	U	U	A	A	A	G	A	U	U	A	U	A	A	A	U	U	G	A	C	U	U	A	U	U	A	U	A	C	U	C	C	U	G	A	C	U	A	U	C	A	A
Quercus_alba_voucher_JAG407	A	G	C	U	G	G	U	G	U	U	A	A	A	G	A	U	U	A	U	A	A	A	U	U	G	A	C	U	U	A	U	U	A	U	A	C	U	C	C	U	G	A	C	U	A	U	C	A	A
Betula_papyrifera_JAG203	A	G	C	U	G	G	U	G	U	U	A	A	A	G	A	U	U	A	U	A	A	A	U	U	G	A	C	U	U	A	U	U	A	U	A	C	U	C	C	U	G	A	C	U	A	U	G	A	A
Betula_papyrifera_JAG175	A	G	C	U	G	G	U	G	U	U	A	A	A	G	A	U	U	A	U	A	A	A	U	U	G	A	C	U	U	A	U	U	A	U	A	C	U	C	C	U	G	A	C	U	A	U	G	A	A
Betula_papyrifera_AP279	A	G	C	U	G	G	U	G	U	U	A	A	A	G	A	U	U	A	U	A	A	A	U	U	G	A	C	U	U	A	U	U	A	U	A	C	U	C	C	U	G	A	C	U	A	U	G	A	A
Betula_alleghaniensis_JAG106	A	G	C	U	G	G	U	G	U	U	A	A	A	G	A	U	U	A	U	A	A	A	U	U	G	A	C	U	U	A	U	U	A	U	A	C	U	C	C	U	G	A	C	U	A	U	G	A	A
Betula_alleghaniensis_AP267	A	G	C	U	G	G	U	G	U	U	A	A	A	G	A	U	U	A	U	A	A	A	U	U	G	A	C	U	U	A	U	U	A	U	A	C	U	C	C	U	G	A	C	U	A	U	G	A	A
Acacia_nigrescens_voucher_RL1205	A	G	C	U	G	G	U	G	U	U	A	A	A	G	A	U	U	A	U	A	A	A	U	U	G	A	C	U	U	A	U	U	A	U	A	C	U	C	C	U	G	A	C	U	A	U	G	A	A
Acacia_nigrescens_voucher_RL1656	A	G	C	U	G	G	U	G	U	U	A	A	A	G	A	U	U	A	U	A	A	A	U	U	G	A	C	U	U	A	U	U	A	U	A	C	U	C	C	U	G	A	C	U	A	U	G	A	A
Inga_feuillei_EDNA06-00042	A	G	C	U	G	G	U	G	U	U	A	A	A	G	A	U	U	A	U	A	A	A	U	U	G	A	A	U	U	A	U	U	A	U	A	C	U	C	C	U	G	A	C	U	A	U	G	A	A
Inga_nobilis_EDNA06-00045	-	-	-	-	-	-	-	-	-	-	-	-	-	-	-	-	-	-	-	-	-	-	-	-	-	-	-	-	-	-	-	-	A	U	A	C	U	C	C	U	G	A	C	U	A	U	G	A	A
Inga_marginata_isolate_EDNA06-04203	A	G	C	U	G	G	U	G	U	U	A	A	A	G	A	U	U	A	U	A	A	A	U	U	G	A	A	U	U	A	U	U	A	U	A	C	U	C	C	U	G	A	C	U	A	U	G	A	A
Inga_marginata_isolate_EDNA06-04236	-	-	-	U	G	G	U	G	U	U	A	A	A	G	A	U	U	A	U	A	A	A	U	U	G	A	A	U	Y	A	U	U	A	U	A	C	U	C	C	U	G	A	C	U	A	U	G	A	A
Inga_marginata_isolate_EDNA06-04173	A	G	C	U	G	G	U	G	U	U	A	A	A	G	A	U	U	A	U	A	A	A	U	U	G	A	A	U	U	A	U	U	A	U	A	C	U	C	C	U	G	A	C	U	A	U	G	A	A
Inga_ruiziana_isolate_EDNA06-04211	A	G	C	U	G	G	U	G	U	U	A	A	A	G	A	U	U	A	U	A	A	A	U	U	G	A	A	U	U	A	U	U	A	U	A	C	U	C	C	U	G	A	C	U	A	U	G	A	A
Inga_ruiziana_isolate_EDNA06-04246	A	G	C	U	G	G	U	G	U	U	A	A	A	G	A	U	U	A	U	A	A	A	U	U	G	A	A	U	U	A	U	U	A	U	A	C	U	C	C	U	G	A	C	U	A	U	G	A	A
Inga_ruiziana_isolate_EDNA06-04248	A	G	C	U	G	G	U	G	U	U	A	A	A	G	A	U	U	A	U	A	A	A	U	U	G	A	A	U	U	A	U	U	A	U	A	C	U	C	C	U	G	A	C	U	A	U	G	A	A
Inga_nobilis_subsp._quaternata_isolate_EDNA06-04245	A	G	C	U	G	G	U	G	U	U	A	A	A	G	A	U	U	A	U	A	A	A	U	U	G	A	A	U	U	A	U	U	A	U	A	C	U	C	C	U	G	A	C	U	A	U	G	A	A
Inga_punctata_isolate_EDNA06-00046	A	G	C	U	G	G	U	G	U	U	A	A	A	G	A	U	U	A	U	A	A	A	U	U	G	A	A	U	U	A	U	U	A	U	A	C	U	C	C	U	G	A	C	U	A	U	G	A	A
Inga_punctata_EDNA06-04182	-	-	-	-	-	-	-	-	-	-	-	-	-	-	-	-	-	-	-	-	-	-	-	-	-	-	-	-	-	-	-	-	-	-	-	-	-	-	-	-	-	-	-	-	-	-	-	-	-
Inga_marginata_isolate_EDNA06-04178	-	-	-	-	-	G	U	G	U	U	A	A	A	G	A	U	U	A	U	A	A	A	U	U	G	A	A	U	Y	A	U	U	A	U	A	C	U	C	C	U	G	A	C	U	A	U	G	A	A
Inga_feuillei_EDNA06-00043	-	-	-	-	-	-	-	-	-	-	-	-	-	-	-	-	-	-	-	-	-	-	-	-	-	-	-	-	-	-	-	-	-	-	-	-	-	-	-	-	-	-	-	-	-	-	-	-	-
Acacia_tortilis_voucher_RL1483	-	G	C	U	G	G	U	G	U	U	A	A	A	G	A	U	U	A	U	A	A	A	U	U	G	A	C	U	U	A	U	U	A	U	A	C	U	C	C	U	G	A	C	U	A	U	G	A	A
Acacia_exuvialis_OM260	A	G	C	U	G	G	U	G	U	U	A	A	A	G	A	U	U	A	U	A	A	A	U	U	G	A	C	U	U	A	U	U	A	U	A	C	U	C	C	U	G	A	C	U	A	U	G	A	A
Acacia_tortilis_voucher_OM261	A	G	C	U	G	G	U	G	U	U	A	A	A	G	A	U	U	A	U	A	A	A	U	U	G	A	C	U	U	A	U	U	A	U	A	C	U	C	C	U	G	A	C	U	A	U	G	A	A
Acacia_tortilis_voucher_RL1608	A	G	C	U	G	G	U	G	U	U	A	A	A	G	A	U	U	A	U	A	A	A	U	U	G	A	C	U	U	A	U	U	A	U	A	C	U	C	C	U	G	A	C	U	A	U	G	A	A
Acacia_exuvialis_RL1412	A	G	C	U	G	G	U	G	U	U	A	A	A	G	A	U	U	A	U	A	A	A	U	U	G	A	C	U	U	A	U	U	A	U	A	C	U	C	C	U	G	A	C	U	A	U	G	A	A
Inga_punctata_EDNA06-04226	-	-	-	-	-	-	-	-	-	-	-	-	-	-	-	-	-	-	-	-	-	-	-	-	-	-	-	-	-	-	-	-	-	-	-	-	-	-	-	-	-	-	-	-	-	-	-	-	-
Salix_babylonica_voucher_JAG369	G	G	C	U	G	G	U	G	U	U	A	A	A	G	A	U	U	A	U	A	A	A	U	U	G	A	C	U	U	A	U	U	A	U	A	C	U	C	C	U	G	A	A	U	A	U	G	A	A
Salix_babylonica_voucher_AP378	G	G	C	U	G	G	U	G	U	U	A	A	A	G	A	U	U	A	U	A	A	A	U	U	G	A	C	U	U	A	U	U	A	U	A	C	U	C	C	U	G	A	A	U	A	U	G	A	A
Salix_eriocephala_voucher_JAG392	G	G	C	U	G	G	U	G	U	U	A	A	A	G	A	U	U	A	U	A	A	A	U	U	G	A	C	U	U	A	U	U	A	U	A	C	U	C	C	U	G	A	A	U	A	U	G	A	A
Salix_exigua_voucher_JAG325	G	G	C	U	G	G	U	G	U	U	A	A	A	G	A	U	U	A	U	A	A	A	U	U	G	A	C	U	U	A	U	U	A	U	A	C	U	C	C	U	G	A	A	U	A	U	G	A	A
Salix_eriocephala_voucher_JAG345	G	G	C	U	G	G	U	G	U	U	A	A	A	G	A	U	U	A	U	A	A	A	U	U	G	A	C	U	U	A	U	U	A	U	A	C	U	C	C	U	G	A	A	U	A	U	G	A	A
Salix_eriocephala_voucher_AP155	G	G	C	U	G	G	U	G	U	U	A	A	A	G	A	U	U	A	U	A	A	A	U	U	G	A	C	U	U	A	U	U	A	U	A	C	U	C	C	U	G	A	A	U	A	U	G	A	A
Salix_exigua_voucher_JAG344	G	G	C	U	G	G	U	G	U	U	A	A	A	G	A	U	U	A	U	A	A	A	U	U	G	A	C	U	U	A	U	U	A	U	A	C	U	C	C	U	G	A	A	U	A	U	G	A	A
Salix_eriocephala_voucher_JAG321	A	G	C	U	G	G	U	G	U	U	A	A	A	G	A	U	U	A	U	A	A	A	U	U	G	A	C	U	U	A	U	U	A	U	A	C	U	C	C	U	G	A	A	U	A	U	G	A	A
Populus_balsamifera_voucher_JAG244	G	G	C	U	G	G	U	G	U	U	A	A	A	G	A	U	U	A	U	A	A	A	U	U	G	A	C	U	U	A	U	U	A	U	A	C	U	C	C	U	G	A	G	U	A	U	G	A	A
Populus_balsamifera_voucher_AP376	G	G	C	U	G	G	U	G	U	U	A	A	A	G	A	U	U	A	U	A	A	A	U	U	G	A	C	U	U	A	U	U	A	U	A	C	U	C	C	U	G	A	G	U	A	U	G	A	A
Populus_deltoides_voucher_JAG435	G	G	C	U	G	G	U	G	U	U	A	A	A	G	A	U	U	A	U	A	A	A	U	U	G	A	C	U	U	A	U	U	A	U	A	C	U	C	C	U	G	A	G	U	A	U	G	A	A
Populus_deltoides_voucher_JAG061	G	G	C	U	G	G	U	G	U	U	A	A	A	G	A	U	U	A	U	A	A	A	U	U	G	A	C	U	U	A	U	U	A	U	A	C	U	C	C	U	G	A	G	U	A	U	G	A	A
Populus_deltoides_voucher_JAG391	G	G	C	U	G	G	U	G	U	U	A	A	A	G	A	U	U	A	U	A	A	A	U	U	G	A	C	U	U	A	U	U	A	U	A	C	U	C	C	U	G	A	G	U	A	U	G	A	A
Populus_grandidentata_voucher_JAG339	G	G	C	U	G	G	U	G	U	U	A	A	A	G	A	G	U	A	U	A	A	A	U	U	G	A	A	U	U	A	U	U	A	U	A	C	U	C	C	U	G	A	A	U	A	U	G	A	A
Populus_grandidentata_voucher_JAG219	G	G	C	U	G	G	U	G	U	U	A	A	A	G	A	G	U	A	U	A	A	A	U	U	G	A	A	U	U	A	U	U	A	U	A	C	U	C	C	U	G	A	A	U	A	U	G	A	A
Populus_grandidentata_voucher_AP425	G	G	C	U	G	G	U	G	U	U	A	A	A	G	A	G	U	A	U	A	A	A	U	U	G	A	A	U	U	A	U	U	A	U	A	C	U	C	C	U	G	A	A	U	A	U	G	A	A
Populus_tremuloides_voucher_JAG277	G	G	C	U	G	G	U	G	U	U	A	A	A	G	A	G	U	A	U	A	A	A	U	U	G	A	A	U	U	A	U	U	A	U	A	C	U	C	C	U	G	A	A	U	A	U	G	A	A
Populus_tremuloides_voucher_JAG205	G	G	C	U	G	G	U	G	U	U	A	A	A	G	A	G	U	A	U	A	A	A	U	U	G	A	A	U	U	A	U	U	A	U	A	C	U	C	C	U	G	A	A	U	A	U	G	A	A
Populus_tremuloides_voucher_AP380	G	G	C	U	G	G	U	G	U	U	A	A	A	G	A	G	U	A	U	A	A	A	U	U	G	A	A	U	U	A	U	U	A	U	A	C	U	C	C	U	G	A	A	U	A	U	G	A	A
Croton_gratissimus_voucher_OM785	G	G	C	U	G	G	U	G	U	U	A	A	A	G	A	U	U	A	U	A	A	A	U	U	G	A	C	U	U	A	U	U	A	U	A	C	U	C	C	U	G	A	G	U	A	U	C	A	A
Croton_megalobotrys_voucher_RL1574	-	-	-	-	-	-	-	-	-	-	-	A	A	G	A	U	U	A	U	A	A	A	U	U	G	A	C	U	U	A	U	U	A	U	A	C	U	C	C	U	G	A	G	U	A	U	C	A	A
Croton_megalobotrys_voucher_OM774	G	G	C	U	G	G	U	G	U	U	A	A	A	G	A	U	U	A	U	A	A	A	U	U	G	A	C	U	U	A	U	U	A	U	A	C	U	C	C	U	G	A	G	U	A	U	C	A	A
Croton_gratissimus_voucher_RL1619	G	G	C	U	G	G	U	G	U	U	A	A	A	G	A	U	U	A	U	A	A	A	U	U	G	A	C	U	U	A	U	U	A	U	A	C	U	C	C	U	G	A	G	U	A	U	C	A	A
Croton_gratissimus_voucher_RL1621	G	G	C	U	G	G	U	G	U	U	A	A	A	G	A	U	U	A	U	A	A	A	U	U	G	A	C	U	U	A	U	U	A	U	A	C	U	C	C	U	G	A	G	U	A	U	C	A	A
Croton_megalobotrys_voucher_RL1540	G	G	C	U	G	G	U	G	U	U	A	A	A	G	A	U	U	A	U	A	A	A	U	U	G	A	C	U	U	A	U	U	A	U	A	C	U	C	C	U	G	A	G	U	A	U	C	A	A
Croton_pseudopulchellus_RBN186	G	G	C	U	G	G	U	G	U	U	A	A	A	G	A	U	U	A	U	A	A	A	U	U	G	A	A	U	U	A	U	U	A	U	A	C	U	C	C	U	G	A	G	U	A	U	C	A	A
Croton_pseudopulchellus_RL1650	G	G	C	U	G	G	U	G	U	U	A	A	A	G	A	U	U	A	U	A	A	A	U	U	G	A	A	U	U	A	U	U	A	U	A	C	U	C	C	U	G	A	G	U	A	U	C	A	A
Croton_pseudopulchellus_RBN262	G	G	C	U	G	G	U	G	U	U	A	A	A	G	A	U	U	A	U	A	A	A	U	U	G	A	A	U	U	A	U	U	A	U	A	C	U	C	C	U	G	A	G	U	A	U	C	A	A
Combretum_apiculatum_voucher_RL1100	-	-	-	U	G	G	U	G	U	U	N	A	A	G	A	U	U	A	U	A	A	A	C	U	G	A	C	U	U	A	U	U	A	U	A	C	U	C	C	U	G	A	C	U	A	U	C	A	A
Combretum_apiculatum_voucher_RL1355	-	G	C	U	G	G	U	G	U	U	N	A	A	G	A	U	U	A	U	A	A	A	C	U	G	A	C	U	U	A	U	U	A	U	A	C	U	C	C	U	G	A	C	U	A	U	C	A	A
Combretum_apiculatum_voucher_RL1185	A	G	C	U	G	G	U	G	U	U	N	A	A	G	A	U	U	A	U	A	A	A	C	U	G	A	C	U	U	A	U	U	A	U	A	C	U	C	C	U	G	A	C	U	A	U	C	A	A
Combretum_collinum_voucher_OM722	-	-	-	U	G	G	U	G	U	U	N	A	A	G	A	U	U	A	U	A	A	A	C	U	G	A	C	U	U	A	U	U	A	U	A	C	U	C	C	U	G	A	C	U	A	U	C	A	A
Combretum_collinum_voucher_RL1392	-	-	-	U	G	G	U	G	U	U	N	A	A	G	A	U	U	A	U	A	A	A	C	U	G	A	C	U	U	A	U	U	A	U	A	C	U	C	C	U	G	A	C	U	A	U	C	A	A
Combretum_collinum_voucher_RL1164	-	G	C	U	G	G	U	G	U	U	N	A	A	G	A	U	U	A	U	A	A	A	C	U	G	A	C	U	U	A	U	U	A	U	A	C	U	C	C	U	G	A	C	U	A	U	C	A	A
Combretum_hereroense_voucher_RL1120	-	-	-	-	-	G	U	G	U	U	N	A	A	G	A	U	U	A	U	A	A	A	C	U	G	A	C	U	U	A	U	U	A	U	A	C	U	C	C	U	G	A	C	U	A	U	C	A	A
Combretum_hereroense_voucher_RL1364	-	-	-	U	G	G	U	G	U	U	N	A	A	G	A	U	U	A	U	A	A	A	C	U	G	A	C	U	U	A	U	U	A	U	A	C	U	C	C	U	G	A	C	U	A	U	C	A	A
Combretum_hereroense_voucher_RL1183	A	G	C	U	G	G	U	G	U	U	N	A	A	G	A	U	U	A	U	A	A	A	C	U	G	A	C	U	U	A	U	U	A	U	A	C	U	C	C	U	G	A	C	U	A	U	C	A	A
Grewia_bicolor_voucher_OM329	A	G	C	C	G	G	U	G	U	U	A	A	A	G	A	G	U	A	U	A	A	A	U	U	G	A	C	U	U	A	U	U	A	U	A	C	U	C	C	U	C	A	A	U	A	U	C	A	A
Grewia_flavescens_RL1472	-	-	-	-	-	-	-	-	-	-	-	A	A	G	A	G	U	A	U	A	A	A	U	U	G	A	C	U	U	A	U	U	A	U	A	C	U	C	C	U	C	A	A	U	A	U	C	A	A
Grewia_bicolor_voucher_RL1658	A	G	C	C	G	G	U	G	U	U	A	A	A	G	A	G	U	A	U	A	A	A	U	U	G	A	C	U	U	A	U	U	A	U	A	C	U	C	C	U	C	A	A	U	A	U	C	A	A
Grewia_bicolor_voucher_RL1545	A	G	C	C	G	G	U	G	U	U	A	A	A	G	A	G	U	A	U	A	A	A	U	U	G	A	C	U	U	A	U	U	A	U	A	C	U	C	C	U	C	A	A	U	A	U	C	A	A
Grewia_flavescens_OM323	A	G	C	C	G	G	U	G	U	U	A	A	A	G	A	G	U	A	U	A	A	A	U	U	G	A	C	U	U	A	U	U	A	U	A	C	U	C	C	U	C	A	A	U	A	U	C	A	A
Grewia_villosa_RL1342	A	G	C	C	G	G	U	G	U	U	A	A	A	G	A	G	U	A	U	A	A	A	U	U	G	A	C	U	U	A	U	U	A	U	A	C	U	C	C	U	G	A	A	U	A	U	C	C	A
Grewia_villosa_RL1569	A	G	C	C	G	G	U	G	U	U	A	A	A	G	A	G	U	A	U	A	A	A	U	U	G	A	C	U	U	A	U	U	A	U	A	C	U	C	C	U	G	A	A	U	A	U	C	C	A
Grewia_villosa_RL1523	A	G	C	C	G	G	U	G	U	U	A	A	A	G	A	G	U	A	U	A	A	A	U	U	G	A	C	U	U	A	U	U	A	U	A	C	U	C	C	U	G	A	A	U	A	U	C	C	A
Rhus_gueinzii_voucher_RL1366	-	-	-	-	-	-	-	-	-	-	-	-	-	-	-	-	-	-	-	-	-	-	-	-	-	-	-	-	-	-	U	U	A	U	A	C	U	C	C	U	G	A	G	U	A	U	A	U	A
Rhus_gueinzii_voucher_RL1474	-	G	C	C	G	G	C	G	U	U	A	A	A	G	A	C	U	A	U	A	A	A	U	U	G	A	C	U	U	A	U	U	A	U	A	C	U	C	C	U	G	A	G	U	A	U	A	U	A
Searsia_leptodictya_voucher_RL1645	A	G	C	C	G	G	C	G	U	U	A	A	A	G	A	C	U	A	U	A	A	A	U	U	G	A	C	U	U	A	U	U	A	U	A	C	U	C	C	U	G	A	G	U	A	U	A	U	A
Rhus_transvaalensis_voucher_RL1427	A	G	C	C	G	G	C	G	U	U	A	A	A	G	A	C	U	A	U	A	A	A	U	U	G	A	C	U	U	A	U	U	A	U	A	C	U	C	C	U	G	A	G	U	A	U	A	U	A
Searsia_leptodictya_voucher_RBN205	A	G	C	C	G	G	C	G	U	U	A	A	A	G	A	C	U	A	U	A	A	A	U	U	G	A	C	U	U	A	U	U	A	U	A	C	U	C	C	U	G	A	G	U	A	U	A	U	A
Searsia_leptodictya_voucher_RL1655	A	G	C	C	G	G	C	G	U	U	A	A	A	G	A	C	U	A	U	A	A	A	U	U	G	A	C	U	U	A	U	U	A	U	A	C	U	C	C	U	G	A	G	U	A	U	A	U	A
Rhus_gueinzii_voucher_OM265	A	G	C	C	G	G	C	G	U	U	A	A	A	G	A	C	U	A	U	A	A	A	U	U	G	A	C	U	U	A	U	U	A	U	A	C	U	C	C	U	G	A	G	U	A	U	A	U	A
Rhus_transvaalensis_voucher_OM282	A	G	C	C	G	G	C	G	U	U	A	A	A	G	A	C	U	A	U	A	A	A	U	U	G	A	C	U	U	A	U	U	A	U	A	C	U	C	C	U	G	A	G	U	A	U	A	U	A
Acer_negundo_voucher_AP244	A	G	C	C	G	G	U	G	U	U	A	A	A	G	A	U	U	A	U	A	A	A	U	U	G	A	C	U	U	A	U	U	A	U	A	C	U	C	C	C	G	A	C	U	A	U	G	U	A
Acer_negundo_voucher_RBG017	A	G	C	C	G	G	U	G	U	U	A	A	A	G	A	U	U	A	U	A	A	A	U	U	G	A	C	U	U	A	U	U	A	U	A	C	U	C	C	C	G	A	C	U	A	U	G	U	A
Acer_saccharinum_voucher_JAG394	A	G	C	C	G	G	U	G	U	U	A	A	A	G	A	U	U	A	U	A	A	A	U	U	G	A	C	U	U	A	U	U	A	U	A	C	U	C	C	U	G	A	C	U	A	U	G	U	A
Acer_saccharinum_voucher_JAG324	A	G	C	C	G	G	U	G	U	U	A	A	A	G	A	U	U	A	U	A	A	A	U	U	G	A	C	U	U	A	U	U	A	U	A	C	U	C	C	U	G	A	C	U	A	U	G	U	A
Acer_saccharinum_voucher_AP387	A	G	C	C	G	G	U	G	U	U	A	A	A	G	A	U	U	A	U	A	A	A	U	U	G	A	C	U	U	A	U	U	A	U	A	C	U	C	C	U	G	A	C	U	A	U	G	U	A
Acer_rubrum_voucher_JAG252	A	G	C	C	G	G	U	G	U	U	A	A	A	G	A	U	U	A	U	A	A	A	U	U	G	A	C	U	U	A	U	U	A	U	A	C	U	C	C	U	G	A	C	U	A	U	G	U	A
Acer_rubrum_voucher_JAG327	A	G	C	C	G	G	U	G	U	U	A	A	A	G	A	U	U	A	U	A	A	A	U	U	G	A	C	U	U	A	U	U	A	U	A	C	U	C	C	U	G	A	C	U	A	U	G	U	A
Acer_rubrum_voucher_JAG185	A	G	C	C	G	G	U	G	U	U	A	A	A	G	A	U	U	A	U	A	A	A	U	U	G	A	C	U	U	A	U	U	A	U	A	C	U	C	C	U	G	A	C	U	A	U	G	U	A
Acer_platanoides_voucher_JAG346	A	G	C	C	G	G	U	G	U	U	A	A	A	G	A	U	U	A	U	A	A	A	U	U	G	A	C	U	U	A	U	U	A	U	A	C	U	C	C	U	G	A	C	U	A	U	G	U	A
Acer_platanoides_voucher_AP367	A	G	C	C	G	G	U	G	U	U	A	A	A	G	A	U	U	A	U	A	A	A	U	U	G	A	C	U	U	A	U	U	A	U	A	C	U	C	C	U	G	A	C	U	A	U	G	U	A
Acer_saccharum_voucher_AP268	A	G	C	C	G	G	U	G	U	U	A	A	A	G	A	U	U	A	U	A	A	A	U	U	G	A	C	U	U	A	U	U	A	U	A	C	U	C	C	U	G	A	A	U	A	U	G	U	A
Acer_saccharum_voucher_JAG251	A	G	C	C	G	G	U	G	U	U	A	A	A	G	A	U	U	A	U	A	A	A	U	U	G	A	C	U	U	A	U	U	A	U	A	C	U	C	C	U	G	A	A	U	A	U	G	U	A
Acer_saccharum_voucher_JAG202	A	G	C	C	G	G	U	G	U	U	A	A	A	G	A	U	U	A	U	A	A	A	U	U	G	A	C	U	U	A	U	U	A	U	A	C	U	C	C	U	G	A	A	U	A	U	G	U	A
Myrothamnus_flabellifolia_voucher_OM1137	A	G	C	U	G	G	U	G	U	U	A	A	A	G	A	U	U	A	C	A	G	A	U	U	G	A	C	U	U	A	U	U	A	U	A	C	U	C	C	U	G	A	G	U	A	U	G	A	A
Myrothamnus_flabellifolia_voucher_OM1209	A	G	C	U	G	G	U	G	U	U	A	A	A	G	A	U	U	A	C	A	G	A	U	U	G	A	C	U	U	A	U	U	A	U	A	C	U	C	C	U	G	A	G	U	A	U	G	A	A
Myrothamnus_flabellifolia_voucher_OM285	A	G	C	U	G	G	U	G	U	U	A	A	A	G	A	U	U	A	C	A	G	A	U	U	G	A	C	U	U	A	U	U	A	U	A	C	U	C	C	U	G	A	G	U	A	U	G	A	A
Faurea_saligna_voucher_OM1443	A	G	C	U	G	G	U	G	U	U	A	A	A	G	A	U	U	A	C	A	A	A	U	U	G	A	C	U	U	A	U	U	A	U	A	C	U	C	C	U	G	A	C	U	A	U	G	A	C
Faurea_saligna_voucher_OM1445	A	G	C	U	G	G	U	G	U	U	A	A	A	G	A	U	U	A	C	A	A	A	U	U	G	A	C	U	U	A	U	U	A	U	A	C	U	C	C	U	G	A	C	U	A	U	G	A	C
Faurea_saligna_voucher_OM1438	A	G	C	U	G	G	U	G	U	U	A	A	A	G	A	U	U	A	C	A	A	A	U	U	G	A	C	U	U	A	U	U	A	U	A	C	U	C	C	U	G	A	C	U	A	U	G	A	C
Faurea_rochetiana_voucher_OM1463	A	G	C	U	G	G	U	G	U	U	A	A	A	G	A	U	U	A	C	A	A	A	U	U	G	A	C	U	U	A	U	U	A	U	A	C	U	C	C	U	G	A	C	U	A	U	G	A	C
Faurea_rochetiana_voucher_OM1461	A	G	C	U	G	G	U	G	U	U	A	A	A	G	A	U	U	A	C	A	A	A	U	U	G	A	C	U	U	A	U	U	A	U	A	C	U	C	C	U	G	A	C	U	A	U	G	A	C
Faurea_rochetiana_voucher_OM1413	A	G	C	U	G	G	U	G	U	U	A	A	A	G	A	U	U	A	C	A	A	A	U	U	G	A	C	U	U	A	U	U	A	U	A	C	U	C	C	U	G	A	C	U	A	U	G	A	C
Vella_pseudocytisus_voucher_Mateo_5-V-9__K__ABH_	A	G	C	U	G	G	U	G	U	U	A	A	A	G	A	G	U	A	U	A	A	A	U	U	G	A	C	U	U	A	U	U	A	U	A	C	U	C	C	U	G	A	A	U	A	U	G	A	A
Vella_pseudocytisus_voucher_Aran_30-IV-88__K__ABH_	A	G	C	U	G	G	U	G	U	U	A	A	A	G	A	G	U	A	U	A	A	A	U	U	G	A	C	U	U	A	U	U	A	U	A	C	U	C	C	U	G	A	A	U	A	U	G	A	A
Magnolia_grandiflora_voucher_Chase_6695__K_	A	G	C	U	G	G	U	G	U	U	A	A	A	G	A	G	U	A	C	A	A	A	U	U	G	A	C	U	U	A	U	U	A	U	A	C	U	C	C	U	G	A	A	U	A	U	G	A	A
Magnolia_grandiflora_voucher_Kress_06-8358	A	G	C	U	G	G	U	G	U	U	A	A	A	G	A	G	U	A	C	A	A	A	U	U	G	A	C	U	U	A	U	U	A	U	A	C	U	C	C	U	G	A	A	U	A	U	G	A	A
Solidago_caesia_voucher_JAG140	A	G	C	U	G	G	U	G	U	U	A	A	A	G	A	U	U	A	U	A	A	A	U	U	G	A	C	U	U	A	U	U	A	U	A	C	U	C	C	U	G	A	A	U	A	U	G	A	A
Solidago_canadensis_var._scabra_voucher_AP395	A	G	C	U	G	G	U	G	U	U	A	A	A	G	A	U	U	A	U	A	A	A	U	U	G	A	C	U	U	A	U	U	A	U	A	C	U	C	C	U	G	A	A	U	A	U	G	A	A
Solidago_rugosa_voucher_JAG383	A	G	C	U	G	G	U	G	U	U	A	A	A	G	A	U	U	A	U	A	A	A	U	U	G	A	C	U	U	A	U	U	A	U	A	C	U	C	C	U	G	A	A	U	A	U	G	A	A
Solidago_rugosa_voucher_JAG400	A	G	C	U	G	G	U	G	U	U	A	A	A	G	A	U	U	A	U	A	A	A	U	U	G	A	C	U	U	A	U	U	A	U	A	C	U	C	C	U	G	A	A	U	A	U	G	A	A
Solidago_flexicaulis_voucher_AP334	A	G	C	U	G	G	U	G	U	U	A	A	A	G	A	U	U	A	U	A	A	A	U	U	G	A	C	U	U	A	U	U	A	U	A	C	U	C	C	U	G	A	A	U	A	U	G	A	A
Solidago_canadensis_var._scabra_voucher_JAG234	A	G	C	U	G	G	U	G	U	U	A	A	A	G	A	U	U	A	U	A	A	A	U	U	G	A	C	U	U	A	U	U	A	U	A	C	U	C	C	U	G	A	A	U	A	U	G	A	A
Solidago_canadensis_var._scabra_voucher_JAG314	A	G	C	U	G	G	U	G	U	U	A	A	A	G	A	U	U	A	U	A	A	A	U	U	G	A	C	U	U	A	U	U	A	U	A	C	U	C	C	U	G	A	A	U	A	U	G	A	A
Solidago_rugosa_voucher_JAG331	A	G	C	U	G	G	U	G	U	U	A	A	A	G	A	U	U	A	U	A	A	A	U	U	G	A	C	U	U	A	U	U	A	U	A	C	U	C	C	U	G	A	A	U	A	U	G	A	A
Solidago_nemoralis_voucher_AP393	A	G	C	U	G	G	U	G	U	U	A	A	A	G	A	U	U	A	U	A	A	A	U	U	G	A	C	U	U	A	U	U	A	U	A	C	U	C	C	U	G	A	A	U	A	U	G	A	A
Solidago_nemoralis_voucher_JAG279	A	G	C	U	G	G	U	G	U	U	A	A	A	G	A	U	U	A	U	A	A	A	U	U	G	A	C	U	U	A	U	U	A	U	A	C	U	C	C	U	G	A	A	U	A	U	G	A	A
Solidago_nemoralis_voucher_JAG240	A	G	C	U	G	G	U	G	U	U	A	A	A	G	A	U	U	A	U	A	A	A	U	U	G	A	C	U	U	A	U	U	A	U	A	C	U	C	C	U	G	A	A	U	A	U	G	A	A
Solidago_caesia_voucher_AP385	A	G	C	U	G	G	U	G	U	U	A	A	A	G	A	U	U	A	U	A	A	A	U	U	G	A	C	U	U	A	U	U	A	U	A	C	U	C	C	U	G	A	A	U	A	U	G	A	A
Solidago_canadensis_voucher_AP240	A	G	C	U	G	G	U	G	U	U	A	A	A	G	A	U	U	A	U	A	A	A	U	U	G	A	C	U	U	A	U	U	A	U	A	C	U	C	C	U	G	A	A	U	A	U	G	A	A
Solidago_flexicaulis_voucher_JAG436	A	G	C	N	G	G	U	G	U	U	A	A	A	G	A	U	U	A	U	A	A	A	U	U	G	A	C	U	U	A	U	U	A	U	A	C	U	C	C	U	G	A	A	U	A	U	G	A	A
Solidago_canadensis_var._scabra_voucher_JAG261	A	G	C	U	N	G	U	G	U	U	A	A	A	G	A	U	U	A	U	A	A	A	A	U	G	N	C	N	U	A	U	U	A	U	A	C	U	C	C	U	G	A	A	U	A	U	G	A	A
Solidago_canadensis_voucher_JAG101	A	G	C	U	G	G	U	G	U	U	A	A	A	G	A	U	U	A	U	A	A	A	U	U	G	A	C	U	U	A	U	U	A	U	A	C	U	C	C	U	G	A	A	U	A	U	G	A	A
Symphyotrichum_ciliolatum_voucher_JAG232	A	G	C	U	G	G	U	G	U	U	A	A	A	G	A	U	U	A	U	A	A	A	U	U	G	A	C	U	U	A	U	U	A	U	A	C	U	C	C	U	G	A	C	U	A	U	G	A	A
Symphyotrichum_urophyllum_voucher_JAG144	A	G	C	U	G	G	U	G	U	U	A	A	A	G	A	U	U	A	U	A	A	A	U	U	G	A	C	U	U	A	U	U	A	U	A	C	U	C	C	U	G	A	C	U	A	U	G	A	A
Symphyotrichum_urophyllum_voucher_JAG398	A	G	C	U	G	G	U	G	U	U	A	A	A	G	A	U	U	A	U	A	A	A	U	U	G	A	C	U	U	A	U	U	A	U	A	C	U	C	C	U	G	A	C	U	A	U	G	A	A
Symphyotrichum_ciliolatum_voucher_AP339	A	G	C	U	G	G	U	G	U	U	A	A	A	G	A	U	U	A	U	A	A	A	U	U	G	A	C	U	U	A	U	U	A	U	A	C	U	C	C	U	G	A	C	U	A	U	G	A	A
Symphyotrichum_ciliolatum_voucher_JAG396	A	G	C	U	G	G	U	G	U	U	A	A	A	G	A	U	U	A	U	A	A	A	U	U	G	A	C	U	U	A	U	U	A	U	A	C	U	C	C	U	G	A	C	U	A	U	G	A	A
Symphyotrichum_lanceolatum_voucher_JAG280	A	G	C	U	G	G	U	G	U	U	A	A	A	G	A	U	U	A	U	A	A	A	U	U	G	A	C	U	U	A	U	U	A	U	A	C	U	C	C	U	G	A	C	U	A	U	G	A	A
Symphyotrichum_lanceolatum_voucher_JAG312	A	G	C	U	G	G	U	G	U	U	A	A	A	G	A	U	U	A	U	A	A	A	U	U	G	A	C	U	U	A	U	U	A	U	A	C	U	C	C	U	G	A	C	U	A	U	G	A	A
Symphyotrichum_lateriflorum_voucher_JAG329	A	G	C	U	G	G	U	G	U	U	A	A	A	G	A	U	U	A	U	A	A	A	U	U	G	A	C	U	U	A	U	U	A	U	A	C	U	C	C	U	G	A	C	U	A	U	G	A	A
Symphyotrichum_lateriflorum_voucher_AP307	A	G	C	U	G	G	U	G	U	U	A	A	A	G	A	U	U	A	U	A	A	A	U	U	G	A	C	U	U	A	U	U	A	U	A	C	U	C	C	U	G	A	C	U	A	U	G	A	A
Symphyotrichum_lateriflorum_voucher_AP357	A	G	C	U	G	G	U	G	U	U	A	A	A	G	A	U	U	A	U	A	A	A	U	U	G	A	C	U	U	A	U	U	A	U	A	C	U	C	C	U	G	A	C	U	A	U	G	A	A
Symphyotrichum_lateriflorum_voucher_JAG230	A	G	C	U	G	G	U	G	U	U	A	A	A	G	A	U	U	A	U	A	A	A	U	U	G	A	C	U	U	A	U	U	A	U	A	C	U	C	C	U	G	A	C	U	A	U	G	A	A
Erigeron_strigosus_voucher_AP195	A	G	C	U	G	G	U	G	U	U	A	A	A	G	A	U	U	A	U	A	A	A	U	U	G	A	C	U	U	A	U	U	A	U	A	C	U	C	C	U	G	A	A	U	A	U	G	A	A
Erigeron_strigosus_voucher_JAG080	A	G	C	U	G	G	U	G	U	U	A	A	A	G	A	U	U	A	U	A	A	A	U	U	G	A	C	U	U	A	U	U	A	U	A	C	U	C	C	U	G	A	A	U	A	U	G	A	A
Erigeron_strigosus_voucher_JAG268	A	G	C	U	G	G	U	G	U	U	A	A	A	G	A	U	U	A	U	A	A	A	U	U	G	A	C	U	U	A	U	U	A	U	A	C	U	C	C	U	G	A	A	U	A	U	G	A	A
Erigeron_strigosus_voucher_JAG210	A	G	C	U	G	G	U	G	U	U	A	A	A	G	A	U	U	A	U	A	A	A	U	U	G	A	C	U	U	A	U	U	A	U	A	C	U	C	C	U	G	A	A	U	A	U	G	A	A
Erigeron_annuus_voucher_AP168	A	G	C	U	G	G	U	G	U	U	A	A	A	G	A	U	U	A	U	A	A	A	U	U	G	A	C	U	U	A	U	U	A	U	A	C	U	C	C	U	G	A	A	U	A	U	G	A	A
Erigeron_annuus_voucher_JAG208	A	G	C	U	G	G	U	G	U	U	A	A	A	G	A	U	U	A	U	A	A	A	U	U	G	A	C	U	U	A	U	U	A	U	A	C	U	C	C	U	G	A	A	U	A	U	G	A	A
Erigeron_annuus_voucher_JAG162	A	G	C	U	G	G	U	G	U	U	A	A	A	G	A	U	U	A	U	A	A	A	U	U	G	A	C	U	U	A	U	U	A	U	A	C	U	C	C	U	G	A	A	U	A	U	G	A	A
Symphyotrichum_ericoides_voucher_JAG368	A	G	C	U	G	G	U	G	U	U	A	A	A	G	A	U	U	A	U	A	A	A	U	U	G	A	C	U	U	A	U	U	A	U	A	C	U	C	C	U	G	A	A	U	A	U	G	A	A
Symphyotrichum_pilosum_voucher_JAG364	A	G	C	U	G	G	U	G	U	U	A	A	A	G	A	U	U	A	U	A	A	A	U	U	G	A	C	U	U	A	U	U	A	U	A	C	U	C	C	U	G	A	A	U	A	U	G	A	A
Symphyotrichum_pilosum_voucher_JAG379	A	G	C	U	G	G	U	G	U	U	A	A	A	G	A	U	U	A	U	A	A	A	U	U	G	A	C	U	U	A	U	U	A	U	A	C	U	C	C	U	G	A	A	U	A	U	G	A	A
Symphyotrichum_ericoides_voucher_JAG283	A	G	C	U	G	G	U	G	U	U	A	A	A	G	A	U	U	A	U	A	A	A	U	U	G	A	C	U	U	A	U	U	A	U	A	C	U	C	C	U	G	A	A	U	A	U	G	A	A
Sonchus_asper_voucher_JAG420	A	G	C	U	G	G	U	G	U	U	A	A	A	G	A	U	U	A	U	A	A	A	U	U	G	A	C	U	U	A	U	U	A	U	A	C	U	C	C	U	G	A	C	U	A	U	G	A	A
Sonchus_asper_voucher_JAG412	A	G	C	U	G	G	U	G	U	U	A	A	A	G	A	U	U	A	U	A	A	A	U	U	G	A	C	U	U	A	U	U	A	U	A	C	U	C	C	U	G	A	C	U	A	U	G	A	A
Sonchus_asper_voucher_AP421	A	G	C	U	G	G	U	G	U	U	A	A	A	G	A	U	U	A	U	A	A	A	U	U	G	A	C	U	U	A	U	U	A	U	A	C	U	C	C	U	G	A	C	U	A	U	G	A	A
Lactuca_canadensis_voucher_JAG735	A	G	C	U	G	G	U	G	U	U	A	A	A	G	A	U	U	A	U	A	A	A	U	U	G	A	C	U	U	A	U	U	A	U	A	C	U	C	C	U	G	A	G	U	A	U	G	A	A
Lactuca_canadensis_voucher_JAG158	A	G	C	U	G	G	U	G	U	U	A	A	A	G	A	U	U	A	U	A	A	A	U	U	G	A	C	U	U	A	U	U	A	U	A	C	U	C	C	U	G	A	G	U	A	U	G	A	A
Lactuca_serriola_voucher_AP278	A	G	C	U	G	G	U	G	U	U	A	A	A	G	A	U	U	A	U	A	A	A	U	U	G	A	C	U	U	A	U	U	A	U	A	C	U	C	C	U	G	A	G	U	A	U	G	A	A
Lactuca_serriola_voucher_JAG709	A	G	C	U	G	G	U	G	U	U	A	A	A	G	A	U	U	A	U	A	A	A	U	U	G	A	C	U	U	A	U	U	A	U	A	C	U	C	C	U	G	A	G	U	A	U	G	A	A
Brachylaena_huillensis_voucher_OM247	-	-	-	-	G	G	U	G	U	U	A	A	A	G	A	U	U	A	U	A	A	A	U	U	G	A	C	U	U	A	U	U	A	U	A	C	U	C	C	U	G	A	A	U	A	U	C	A	A
Brachylaena_huillensis_voucher_RBN360	-	-	C	U	G	G	U	G	U	U	A	A	A	G	A	U	U	A	U	A	A	A	U	U	G	A	C	U	U	A	U	U	A	U	A	C	U	C	C	U	G	A	A	U	A	U	C	A	A
Brachylaena_huillensis_voucher_OM1281	A	G	C	U	G	G	U	G	U	U	A	A	A	G	A	U	U	A	U	A	A	A	U	U	G	A	C	U	U	A	U	U	A	U	A	C	U	C	C	U	G	A	A	U	A	U	C	A	A
Eutrochium_maculatum_voucher_AP253	A	G	C	U	G	G	U	G	U	U	A	A	A	G	A	U	U	A	U	A	A	A	U	U	G	A	C	U	U	A	U	U	A	U	A	C	U	C	C	U	G	A	A	U	A	U	G	A	A
Eutrochium_maculatum_voucher_RBG005	A	G	C	U	G	G	U	G	U	U	A	A	A	G	A	U	U	A	U	A	A	A	U	U	G	A	C	U	U	A	U	U	A	U	A	C	U	C	C	U	G	A	A	U	A	U	G	A	A
Eupatorium_perfoliatum_voucher_AP254	A	G	C	U	G	G	U	G	U	U	A	A	A	G	A	U	U	A	U	A	A	A	U	U	G	A	C	U	U	A	U	U	A	U	A	C	U	C	C	U	G	A	A	U	A	U	G	A	A
Eupatorium_perfoliatum_voucher_JAG045	A	G	C	U	G	G	U	G	U	U	A	A	A	G	A	U	U	A	U	A	A	A	U	U	G	A	C	U	U	A	U	U	A	U	A	C	U	C	C	U	G	A	A	U	A	U	G	A	A
Viburnum_>Acerifolium_voucher_AP102	A	G	C	U	G	G	U	G	U	U	A	A	A	G	A	U	U	A	C	A	A	A	U	U	G	A	C	U	U	A	U	U	A	U	A	C	U	C	C	U	G	A	C	U	A	U	G	A	A
Viburnum_>Acerifolium_voucher_JAG057	A	G	C	U	G	G	U	G	U	U	A	A	A	G	A	U	U	A	C	A	A	A	U	U	G	A	C	U	U	A	U	U	A	U	A	C	U	C	C	U	G	A	A	U	A	U	G	A	A
Viburnum_lentago_voucher_JAG146	A	G	C	U	G	G	U	G	U	U	A	A	A	G	A	U	U	A	C	A	A	A	U	U	G	A	C	U	U	A	U	U	A	U	A	C	U	C	C	U	G	A	A	U	A	U	G	A	A
Viburnum_lentago_voucher_AP271	A	G	C	U	G	G	U	G	U	U	A	A	A	G	A	U	U	A	C	A	A	A	U	U	G	A	C	U	U	A	U	U	A	U	A	C	U	C	C	U	G	A	A	U	A	U	G	A	A
Viburnum_opulus_voucher_AP76	A	G	C	U	G	G	U	G	U	U	A	A	A	G	A	U	U	A	C	A	A	A	U	U	G	A	C	U	U	A	U	U	A	U	A	C	U	C	C	U	G	A	C	U	A	U	G	A	A
Viburnum_opulus_voucher_JAG148	A	G	C	U	G	G	U	G	U	U	A	A	A	G	A	U	U	A	C	A	A	A	U	U	G	A	C	U	U	A	U	U	A	U	A	C	U	C	C	U	G	A	C	U	A	U	G	A	A
Steganotaenia_araliacea_voucher_OM1517	A	G	C	U	G	G	G	G	U	U	A	A	A	G	A	U	U	A	C	A	A	A	U	U	G	A	C	U	U	A	U	U	A	U	A	C	U	C	C	U	G	A	C	U	A	U	G	A	A
Steganotaenia_araliacea_voucher_OM566	A	G	C	U	G	G	G	G	U	U	A	A	A	G	A	U	U	A	C	A	A	A	U	U	G	A	C	U	U	A	U	U	A	U	A	C	U	C	C	U	G	A	C	U	A	U	G	A	A
Steganotaenia_araliacea_voucher_OM1350	A	G	C	U	G	G	G	G	U	U	A	A	A	G	A	U	U	A	C	A	A	A	U	U	G	A	C	U	U	A	U	U	A	U	A	C	U	C	C	U	G	A	C	U	A	U	G	A	A
Heteromorpha_arborescens_voucher_OM1488	A	G	C	U	G	G	G	G	U	U	A	A	A	G	A	U	U	A	C	A	A	A	U	U	G	A	C	U	U	A	U	U	A	U	A	C	U	C	C	U	G	A	U	U	A	U	G	A	A
Heteromorpha_arborescens_voucher_OM1516	A	G	C	U	G	G	G	G	U	U	A	A	A	G	A	U	U	A	C	A	A	A	U	U	G	A	C	U	U	A	U	U	A	U	A	C	U	C	C	U	G	A	U	U	A	U	G	A	A
Heteromorpha_arborescens_voucher_OM1430	A	G	C	U	G	G	G	G	U	U	A	A	A	G	A	U	U	A	C	A	A	A	U	U	G	A	C	U	U	A	U	U	A	U	A	C	U	C	C	U	G	A	U	U	A	U	G	A	A
Cornus_alternifolia_voucher_AP53	A	G	C	U	G	G	U	G	U	U	A	A	A	G	A	G	U	A	C	A	A	A	U	U	G	A	C	U	U	A	U	U	A	U	A	C	U	C	C	U	A	C	C	U	A	U	G	A	A
Cornus_alternifolia_voucher_JAG399	A	G	C	U	G	G	U	G	U	U	A	A	A	G	A	G	U	A	C	A	A	A	U	U	G	A	C	U	U	A	U	U	A	U	A	C	U	C	C	U	A	C	C	U	A	U	G	A	A
Cornus_racemosa_voucher_JAG370	A	G	C	U	G	G	U	G	U	U	A	A	A	G	A	G	U	A	C	A	A	A	U	U	G	A	C	U	U	A	U	U	A	U	A	C	U	C	C	U	G	A	A	U	A	U	G	A	A
Cornus_racemosa_voucher_JAG149	A	G	C	U	G	G	U	G	U	U	A	A	A	G	A	G	U	A	C	A	A	A	U	U	G	A	C	U	U	A	U	U	A	U	A	C	U	C	C	U	G	A	A	U	A	U	G	A	A
Cornus_rugosa_voucher_AP265	A	G	C	U	G	G	U	G	U	U	A	A	A	G	A	G	U	A	C	A	A	A	U	U	G	A	C	U	U	A	U	U	A	U	A	C	U	C	C	U	G	A	C	U	A	U	G	A	A
Cornus_rugosa_voucher_JAG222	A	G	C	U	G	G	U	G	U	U	A	A	A	G	A	G	U	A	C	A	A	A	U	U	G	A	C	U	U	A	U	U	A	U	A	C	U	C	C	U	G	A	C	U	A	U	G	A	A
Cornus_sericea_voucher_AP094	A	G	C	U	G	G	U	G	U	U	A	A	A	G	A	G	U	A	C	A	A	A	U	U	G	A	C	U	U	A	U	U	A	U	A	C	U	C	C	U	G	A	C	U	A	U	G	A	A
Cornus_sericea_voucher_JAG343	A	G	C	U	G	G	U	G	U	U	A	A	A	G	A	G	U	A	C	A	A	A	U	U	G	A	C	U	U	A	U	U	A	U	A	C	U	C	C	U	G	A	C	U	A	U	G	A	A
Cornus_sericea_voucher_AP231	A	G	C	U	G	G	U	G	U	U	A	A	A	G	A	G	U	A	C	A	A	A	U	U	G	A	C	U	U	A	U	U	A	U	A	C	U	C	C	U	G	A	C	U	A	U	G	A	A
Cornus_sericea_voucher_JAG267	A	G	C	U	G	G	U	G	U	U	A	A	A	G	A	G	U	A	C	A	A	A	U	U	G	A	C	U	U	A	U	U	A	U	A	C	U	C	C	U	G	A	C	U	A	U	G	A	A
Strychnos_decussata_voucher_OM900	-	-	-	-	-	-	-	-	-	-	-	A	A	G	A	G	U	A	C	A	A	A	U	U	G	A	C	U	U	A	U	U	A	U	A	C	U	C	C	U	G	A	A	U	A	C	G	A	A
Strychnos_decussata_voucher_RL1560	-	-	-	-	-	-	-	-	-	-	-	A	A	G	A	G	U	A	C	A	A	A	U	U	G	A	C	U	U	A	U	U	A	U	A	C	U	C	C	U	G	A	A	U	A	C	G	A	A
Strychnos_madagascariensis_voucher_RL1433	-	-	-	-	-	-	-	-	-	-	-	-	-	G	A	G	U	A	C	A	A	A	U	U	G	A	C	U	U	A	U	U	A	U	A	C	U	C	C	U	G	A	A	U	A	C	G	A	A
Strychnos_decussata_voucher_RL1561	A	G	C	U	G	G	U	G	U	U	A	A	A	G	A	G	U	A	C	A	A	A	U	U	G	A	C	U	U	A	U	U	A	U	A	C	U	C	C	U	G	A	A	U	A	C	G	A	A
Strychnos_spinosa_voucher_RL1346	A	G	C	U	G	G	U	G	U	U	A	A	A	G	A	G	U	A	C	A	A	A	U	U	G	A	A	U	U	A	U	U	A	U	A	C	U	C	C	U	G	A	A	U	A	C	G	A	A
Strychnos_spinosa_voucher_RL1652	A	G	C	U	G	G	U	G	U	U	A	A	A	G	A	G	U	A	C	A	A	A	U	U	G	A	A	U	U	A	U	U	A	U	A	C	U	C	C	U	G	A	A	U	A	C	G	A	A
Strychnos_spinosa_voucher_OM220	A	G	C	U	G	G	U	G	U	U	A	A	A	G	A	G	U	A	C	A	A	A	U	U	G	A	A	U	U	A	U	U	A	U	A	C	U	C	C	U	G	A	A	U	A	C	G	A	A
Strychnos_madagascariensis_voucher_RL1460	A	G	C	U	G	G	U	G	U	U	A	A	A	G	A	G	U	A	C	A	A	A	U	U	G	A	C	U	U	A	U	U	A	U	A	C	U	C	C	U	G	A	A	U	A	C	G	A	A
Strychnos_madagascariensis_voucher_RL1559	A	G	C	U	G	G	U	G	U	U	A	A	A	G	A	G	U	A	C	A	A	A	U	U	G	A	C	U	U	A	U	U	A	U	A	C	U	C	C	U	G	A	A	U	A	C	G	A	A
Solanum_dulcamara_voucher_AP136	A	G	C	U	G	G	U	G	U	U	A	A	A	G	A	G	U	A	C	A	A	A	U	U	G	A	C	U	U	A	U	U	A	U	A	C	U	C	C	U	G	A	G	U	A	C	C	A	A
Solanum_dulcamara_voucher_JAG433	A	G	C	U	G	G	U	G	U	U	A	A	A	G	A	G	U	A	C	A	A	A	U	U	G	A	C	U	U	A	U	U	A	U	A	C	U	C	C	U	G	A	G	U	A	C	C	A	A
Solanum_dulcamara_voucher_JAG418	A	G	C	U	G	G	U	G	U	U	A	A	A	G	A	G	U	A	C	A	A	A	U	U	G	A	C	U	U	A	U	U	A	U	A	C	U	C	C	U	G	A	G	U	A	C	C	A	A
Solanum_nigrum_voucher_JAG358	A	G	C	U	G	G	U	G	U	U	A	A	A	G	A	G	U	A	C	A	A	A	U	U	G	A	C	U	U	A	U	U	A	U	A	C	U	C	C	U	G	A	G	U	A	C	C	A	A
Solanum_nigrum_voucher_AP297	A	G	C	U	G	G	U	G	U	U	A	A	A	G	A	G	U	A	C	A	A	A	U	U	G	A	C	U	U	A	U	U	A	U	A	C	U	C	C	U	G	A	G	U	A	C	C	A	A
Solanum_nigrum_voucher_JAG395	A	G	C	U	G	G	U	G	U	U	A	A	A	G	A	G	U	A	C	A	A	A	U	U	G	A	C	U	U	A	U	U	A	U	A	C	U	C	C	U	G	A	G	U	A	C	C	A	A
Solanum_panduriforme_voucher_OM1115	A	G	C	U	G	G	U	G	U	U	A	A	A	G	A	G	U	A	C	A	A	A	U	U	G	A	C	U	U	A	U	U	A	U	A	C	U	C	C	U	G	A	G	U	A	C	C	A	A
Solanum_panduriforme_voucher_OM326	A	G	C	U	G	G	U	G	U	U	A	A	A	G	A	G	U	A	C	A	A	A	U	U	G	A	C	U	U	A	U	U	A	U	A	C	U	C	C	U	G	A	G	U	A	C	C	A	A
Solanum_panduriforme_voucher_OM350	A	G	C	U	G	G	U	G	U	U	A	A	A	G	A	G	U	A	C	A	A	A	U	U	G	A	C	U	U	A	U	U	A	U	A	C	U	C	C	U	G	A	G	U	A	C	C	A	A
Plantago_lanceolata_voucher_Ronsted_33__C_	A	G	C	G	G	G	U	G	U	U	A	A	A	G	A	G	U	A	C	A	A	A	U	U	G	A	C	U	U	A	U	U	A	U	A	C	U	C	C	G	G	A	A	U	A	C	G	A	A
Plantago_lanceolata_voucher_USDA_PI_596469	A	G	C	G	G	G	U	G	U	U	A	A	A	G	A	G	U	A	C	A	A	A	U	U	G	A	C	U	U	A	U	U	A	U	A	C	U	C	C	G	G	A	A	U	A	C	G	A	A
Plantago_lanceolata_voucher_AP058	A	G	C	G	G	G	U	G	U	U	A	A	A	G	A	G	U	A	C	A	A	A	U	U	G	A	C	U	U	A	U	U	A	U	A	C	U	C	C	G	G	A	A	U	A	C	G	A	A
Plantago_lanceolata_voucher_JAG270	A	G	C	G	G	G	U	G	U	U	A	A	A	G	A	G	U	A	C	A	A	A	U	U	G	A	C	U	U	A	U	U	A	U	A	C	U	C	C	G	G	A	A	U	A	C	G	A	A
Plantago_lanceolata_voucher_JAG220	A	G	C	G	G	G	U	G	U	U	A	A	A	G	A	G	U	A	C	A	A	A	U	U	G	A	C	U	U	A	U	U	A	U	A	C	U	C	C	G	G	A	A	U	A	C	G	A	A
Plantago_major_voucher_Ronsted_41__C_	A	G	C	G	G	G	U	G	U	U	A	A	A	G	A	G	U	A	C	A	A	A	U	U	G	A	C	U	U	A	U	U	A	U	A	C	U	C	C	U	G	A	A	U	A	C	G	A	A
Plantago_major_voucher_JAG299	A	G	C	G	G	G	U	G	U	U	A	A	A	G	A	G	U	A	C	A	A	A	U	U	G	A	C	U	U	A	U	U	A	U	A	C	U	C	C	U	G	A	A	U	A	C	G	A	A
Plantago_major_voucher_JAG434	A	G	C	G	G	G	U	G	U	U	A	A	A	G	A	G	U	A	C	A	A	A	U	U	G	A	C	U	U	A	U	U	A	U	A	C	U	C	C	U	G	A	A	U	A	C	G	A	A
Plantago_major_voucher_AP293	A	G	C	G	G	G	U	G	U	U	A	A	A	G	A	G	U	A	C	A	A	A	U	U	G	A	C	U	U	A	U	U	A	U	A	C	U	C	C	U	G	A	A	U	A	C	G	A	A
Plantago_rugelii_voucher_JAG092	A	G	C	G	G	G	U	G	U	U	A	A	A	G	A	G	U	A	C	A	A	A	U	U	G	A	C	U	U	A	U	U	A	U	A	C	U	C	C	U	G	A	A	U	A	C	G	A	A
Plantago_rugelii_voucher_AP210	A	G	C	G	G	G	U	G	U	U	A	A	A	G	A	G	U	A	C	A	A	A	U	U	G	A	C	U	U	A	U	U	A	U	A	C	U	C	C	U	C	A	A	U	A	C	G	A	A
Polygonum_aviculare_voucher_AP232	A	G	C	U	G	G	U	G	U	U	A	A	A	G	A	A	U	A	C	A	A	A	U	U	G	A	C	U	U	A	U	U	A	U	A	C	U	C	C	U	G	A	C	U	A	U	G	A	A
Polygonum_aviculare_voucher_JAG377	A	G	C	U	G	G	U	G	U	U	A	A	A	G	A	A	U	A	C	A	A	A	U	U	G	A	C	U	U	A	U	U	A	U	A	C	U	C	C	U	G	A	C	U	A	U	G	A	A
Polygonum_aviculare_voucher_JAG214	A	G	C	U	G	G	U	G	U	U	A	A	A	G	A	A	U	A	C	A	A	A	U	U	G	A	C	U	U	A	U	U	A	U	A	C	U	C	C	U	G	A	C	U	A	U	G	A	A
Polygonum_aviculare_voucher_JAG127	A	G	C	U	G	G	U	G	U	U	A	A	A	G	A	A	U	A	C	A	A	A	U	U	G	A	C	U	U	A	U	U	A	U	A	C	U	C	C	U	G	A	C	U	A	U	G	A	A
Fallopia_convolvulus_voucher_JAG086	-	-	-	C	G	G	U	G	U	U	A	A	A	G	A	A	U	A	C	A	A	A	U	U	G	A	C	U	U	A	U	U	A	U	A	C	U	C	C	U	G	A	G	U	A	U	G	A	A
Fallopia_convolvulus_voucher_AP384	A	G	C	C	G	G	U	G	U	U	A	A	A	G	A	A	U	A	C	A	A	A	U	U	G	A	C	U	U	A	U	U	A	U	A	C	U	C	C	U	G	A	G	U	A	U	G	A	A
Persicaria_hydropiper_voucher_AP360	A	G	C	C	G	G	U	G	U	U	A	A	A	G	A	A	U	A	U	A	A	A	U	U	G	A	A	U	U	A	U	U	A	U	A	C	U	C	C	U	G	A	C	U	A	U	G	A	A
Persicaria_hydropiper_voucher_JAG048	A	G	C	C	G	G	U	G	U	U	A	A	A	G	A	A	U	A	U	A	A	A	U	U	G	A	A	U	U	A	U	U	A	U	A	C	U	C	C	U	G	A	C	U	A	U	G	A	A
Persicaria_maculosa_voucher_JAG128	A	G	C	U	G	G	U	G	U	U	A	A	A	G	A	A	U	A	U	A	A	A	U	U	G	A	A	U	U	A	U	U	A	U	A	C	U	C	C	U	G	A	C	U	A	U	G	A	A
Persicaria_maculosa_voucher_JAG074	A	G	C	U	G	G	U	G	U	U	A	A	A	G	A	A	U	A	U	A	A	A	U	U	G	A	A	U	U	A	U	U	A	U	A	C	U	C	C	U	G	A	C	U	A	U	G	A	A
Persicaria_maculosa_voucher_AP295	A	G	C	U	G	G	U	G	U	U	A	A	A	G	A	A	U	A	U	A	A	A	U	U	G	A	A	U	U	A	U	U	A	U	A	C	U	C	C	U	G	A	C	U	A	U	G	A	A
Trifolium_pratense_voucher_AP180	A	G	C	U	G	G	U	G	U	U	A	A	A	G	A	U	U	A	U	A	G	G	U	U	G	A	C	U	U	A	U	U	A	U	A	C	U	C	C	U	G	A	C	U	A	U	G	A	A
Trifolium_pratense_voucher_JAG291	A	G	C	U	G	G	U	G	U	U	A	A	A	G	A	U	U	A	U	A	G	G	U	U	G	A	C	U	U	A	U	U	A	U	A	C	U	C	C	U	G	A	C	U	A	U	G	A	A
Trifolium_pratense_voucher_JAG224	A	G	C	U	G	G	U	G	U	U	A	A	A	G	A	U	U	A	U	A	G	G	U	U	G	A	C	U	U	A	U	U	A	U	A	C	U	C	C	U	G	A	C	U	A	U	G	A	A
Trifolium_repens_voucher_JAG124	A	G	C	U	G	G	U	G	U	U	A	A	A	G	A	U	U	A	U	A	G	G	U	U	G	A	C	U	U	A	U	U	A	U	A	C	U	C	C	U	G	A	G	U	A	U	G	A	A
Trifolium_repens_voucher_JAG428	A	G	C	U	G	G	U	G	U	U	A	A	A	G	A	U	U	A	U	A	G	G	U	U	G	A	C	U	U	A	U	U	A	U	A	C	U	C	C	U	G	A	G	U	A	U	G	A	A
Trifolium_repens_voucher_AP181	A	G	C	U	G	G	U	G	U	U	A	A	A	G	A	U	U	A	U	A	G	G	U	U	G	A	C	U	U	A	U	U	A	U	A	C	U	C	C	U	G	A	G	U	A	U	G	A	A
Silene_latifolia_voucher_AP176	A	G	C	U	G	G	U	G	U	U	A	A	A	G	A	U	U	A	C	A	A	A	U	U	G	A	C	U	U	A	U	U	A	U	A	C	U	C	C	U	G	A	G	U	A	U	G	A	A
Silene_latifolia_voucher_JAG094	A	G	C	U	G	G	U	G	U	U	A	A	A	G	A	U	U	A	C	A	A	A	U	U	G	A	C	U	U	A	U	U	A	U	A	C	U	C	C	U	G	A	G	U	A	U	G	A	A
Silene_vulgaris_voucher_AP110	A	G	C	U	G	G	U	G	U	U	A	A	A	G	A	U	U	A	C	A	A	A	U	U	G	A	C	U	U	A	U	U	A	U	A	C	U	C	C	U	G	A	G	U	A	U	G	A	A
Silene_vulgaris_voucher_JAG264	A	G	C	U	G	G	U	G	U	U	A	A	A	G	A	U	U	A	C	A	A	A	U	U	G	A	C	U	U	A	U	U	A	U	A	C	U	C	C	U	G	A	G	U	A	U	G	A	A
Silene_vulgaris_voucher_JAG229	A	G	C	U	G	G	U	G	U	U	A	A	A	G	A	U	U	A	C	A	A	A	U	U	G	A	C	U	U	A	U	U	A	U	A	C	U	C	C	U	G	A	G	U	A	U	G	A	A
Sciuro_hypnum_reflexum_BRC15	A	G	C	U	G	G	U	G	U	C	A	A	A	G	A	U	U	A	C	A	G	A	U	U	A	A	C	U	U	A	U	U	A	C	A	C	U	C	C	A	G	A	U	U	A	U	C	A	G
Sciuro_hypnum_reflexum_BRC16	A	G	C	U	G	G	U	G	U	C	A	A	A	G	A	U	U	A	C	A	G	A	U	U	A	A	C	U	U	A	U	U	A	C	A	C	U	C	C	A	G	A	U	U	A	U	C	A	G
Plagiomnium_cuspidatum_BRC09	A	G	C	U	G	G	U	G	U	U	A	A	A	G	A	U	U	A	C	A	G	A	U	U	A	A	C	U	U	A	U	U	A	C	A	C	U	C	C	A	G	A	U	U	A	U	C	A	G
Equisetum_hyemale_AP344	A	G	C	U	G	G	U	G	U	U	A	A	A	G	A	U	U	A	U	C	G	A	U	U	G	A	C	U	U	A	U	U	U	U	A	C	U	C	C	A	G	A	U	U	A	U	G	A	A
Equisetum_hyemale_JAG303	A	G	C	U	G	G	U	G	U	U	A	A	A	G	A	U	U	A	U	C	G	A	U	U	G	A	C	U	U	A	U	U	U	U	A	C	U	C	C	A	G	A	U	U	A	U	G	A	A
Equisetum_hyemale_JAG356	A	G	C	U	G	G	U	G	U	U	A	A	A	G	A	U	U	A	U	C	G	A	U	U	G	A	C	U	U	A	U	U	U	U	A	C	U	C	C	A	G	A	U	U	A	U	G	A	A
Diphasiastrum_digitatum_JAG032	A	G	C	U	G	G	C	G	U	U	A	G	G	G	A	U	U	A	C	A	G	A	U	U	A	A	C	U	C	A	U	U	A	C	A	C	U	C	C	U	G	A	U	U	A	U	A	A	G
Diphasiastrum_digitatum_JAG337	A	G	C	U	G	G	C	G	U	U	A	G	G	G	A	U	U	A	C	A	G	A	U	U	A	A	C	U	C	A	U	U	A	C	A	C	U	C	C	U	G	A	U	U	A	U	A	A	G
Lycopodium_obscurum_JAG059	A	G	C	U	G	G	C	G	U	U	A	G	G	G	A	U	U	A	U	A	G	A	U	U	A	A	C	U	U	A	U	U	A	C	A	C	U	C	C	U	G	A	U	U	A	U	A	A	G
Lycopodium_obscurum_AP429	A	G	C	U	G	G	C	G	U	U	A	G	G	G	A	U	U	A	U	A	G	A	U	U	A	A	C	U	U	A	U	U	A	C	A	C	U	C	C	U	G	A	U	U	A	U	A	A	G
Lycopodium_obscurum_JAG169	A	G	C	U	G	G	C	G	U	U	A	G	G	G	A	U	U	A	U	A	G	A	U	U	A	A	C	U	U	A	U	U	A	C	A	C	U	C	C	U	G	A	U	U	A	U	A	A	G
Positinal Probablity Matrix (PPM)
A	0.808696	0	0	0	0	0	0	0	0	0	0.924638	0.950725	0.950725	0	0.968116	0.0318841	0	0.968116	0	0.95942	0.788406	0.950725	0.00289855	0	0.144928	0.965217	0.0782609	0	0	0.982609	0	0	0.982609	0	0.991304	0	0	0	0	0.0173913	0.0057971	0.985507	0.452174	0	0.991304	0	0.0376812	0.921739	0.811594
C	0	0	0.921739	0.0898551	0	0	0.0347826	0	0	0.0057971	0	0	0	0	0	0.0202899	0	0	0.310145	0.00869565	0	0	0.026087	0	0	0	0.889855	0	0.0057971	0	0.0144928	0	0	0.0811594	0	0.991304	0	0.991304	0.991304	0.0057971	0.110145	0.0057971	0.327536	0	0	0.121739	0.281159	0.00869565	0.0173913
G	0.0985507	0.918841	0	0.0521739	0.93913	0.947826	0.0173913	0.947826	0	0	0	0.0144928	0.0144928	0.968116	0	0.165217	0	0	0	0	0.17971	0.0173913	0	0	0.823188	0	0	0	0	0	0	0	0	0	0	0	0.00869565	0	0	0.182609	0.875362	0	0.171014	0	0	0	0.672464	0	0.162319
U	0	0	0	0.794203	0	0	0.895652	0	0.947826	0.942029	0	0	0	0	0	0.750725	0.968116	0	0.657971	0	0	0	0.93913	0.968116	0	0	0	0.968116	0.968116	0	0.973913	0.988406	0.00869565	0.910145	0	0	0.982609	0	0	0.785507	0	0	0.0405797	0.991304	0	0.869565	0	0.0608696	0
N	0	0	0	0.00289855	0.00289855	0	0	0	0	0	0.026087	0	0	0	0	0	0	0	0	0	0	0	0	0	0	0.00289855	0	0.00289855	0	0	0	0	0	0	0	0	0	0	0	0	0	0	0	0	0	0	0	0	0
_	0.0927536	0.0811594	0.0782609	0.0608696	0.057971	0.0521739	0.0521739	0.0521739	0.0521739	0.0521739	0.0492754	0.0347826	0.0347826	0.0318841	0.0318841	0.0318841	0.0318841	0.0318841	0.0318841	0.0318841	0.0318841	0.0318841	0.0318841	0.0318841	0.0318841	0.0318841	0.0318841	0.0289855	0.0202899	0.0173913	0.0115942	0.0115942	0.00869565	0.00869565	0.00869565	0.00869565	0.00869565	0.00869565	0.00869565	0.00869565	0.00869565	0.00869565	0.00869565	0.00869565	0.00869565	0.00869565	0.00869565	0.00869565	0.00869565
[truncated: 483 more columns]

## Sheet: matK_Distance_Matrix
	Acacia_exuvialis_OM260	Acacia_exuvialis_RL1412	Acacia_nigrescens_RL1205	Acacia_nigrescens_RL1656	Acacia_tortilis_OM261	Acacia_tortilis_RL1483	Acacia_tortilis_RL1608	Acer_negundo_AP244	Acer_negundo_RBG017	Acer_platanoides_AP367	Acer_platanoides_JAG346	Acer_rubrum_JAG185	Acer_rubrum_JAG252	Acer_rubrum_JAG327	Acer_saccharinum_JAG324	Acer_saccharinum_JAG352	Acer_saccharinum_JAG394	Acer_saccharum_AP268	Acer_saccharum_JAG202	Acer_saccharum_JAG251	Araucaria_bernieri_EDNA06-00005	Araucaria_bernieri_EDNA06-04018	Araucaria_bernieri_EDNA06-04020	Araucaria_biramulata_EDNA06-04023	Araucaria_biramulata_EDNA06-04024	Araucaria_biramulata_EDNA06-04026	Araucaria_columnaris_EDNA06-00007	Araucaria_columnaris_EDNA06-00015	Araucaria_columnaris_EDNA06-00016	Araucaria_humboldtensis_EDNA06-04035	Araucaria_humboldtensis_EDNA06-04036	Araucaria_laubenfelsii_EDNA06-04040	Araucaria_laubenfelsii_EDNA06-04042	Araucaria_luxurians_EDNA06-04048	Araucaria_luxurians_EDNA06-04050	Araucaria_montana_EDNA06-04044	Araucaria_montana_EDNA06-04052	Araucaria_montana_EDNA06-04054	Araucaria_montana_EDNA06-04056	Araucaria_muelleri_EDNA06-00009	Araucaria_muelleri_EDNA06-00011	Araucaria_nemorosa_EDNA06-00008	Araucaria_nemorosa_EDNA06-00017	Araucaria_nemorosa_EDNA06-00018	Araucaria_rulei_EDNA06-00013	Araucaria_rulei_EDNA06-00014	Araucaria_rulei_EDNA06-04071	Araucaria_schmidii_EDNA06-04076	Araucaria_schmidii_EDNA06-04078
Acacia_exuvialis_OM260	0	0	0.016618	0.016641	0.005241	0.005241	0.004066	0.212709	0.229627	0.218697	0.218697	0.235679	0.237796	0.234906	0.215876	0.215876	0.235679	0.20629	0.235162	0.219431	0.603384	0.603384	0.603384	0.607218	0.603384	0.603384	0.6047	0.6047	0.6047	0.603384	0.603384	0.603384	0.603384	0.6047	0.6047	0.603384	0.599562	0.603384	0.603384	0.603384	0.603384	0.6047	0.6047	0.6047	0.603384	0.603384	0.603384	0.603384	0.603384
Acacia_exuvialis_RL1412	0	0	0.017197	0.017197	0.004561	0.004561	0.003163	0.208038	0.228236	0.215342	0.215342	0.232689	0.232689	0.232689	0.208038	0.208038	0.232689	0.195701	0.232976	0.212328	0.603384	0.603384	0.603384	0.607218	0.603384	0.603384	0.6047	0.6047	0.6047	0.603384	0.603384	0.603384	0.603384	0.6047	0.6047	0.603384	0.599562	0.603384	0.603384	0.603384	0.603384	0.6047	0.6047	0.6047	0.603384	0.603384	0.603384	0.603384	0.603384
Acacia_nigrescens_RL1205	0.016618	0.017197	0	0	0.016604	0.016604	0.015776	0.207992	0.225588	0.213966	0.213966	0.231597	0.233698	0.231597	0.211148	0.211148	0.231597	0.201298	0.231849	0.214684	0.598265	0.598265	0.598265	0.602075	0.598265	0.598265	0.599562	0.599562	0.599562	0.598265	0.598265	0.598265	0.598265	0.599562	0.599562	0.598265	0.594466	0.598265	0.598265	0.598265	0.598265	0.599562	0.599562	0.599562	0.598265	0.598265	0.598265	0.598265	0.598265
Acacia_nigrescens_RL1656	0.016641	0.017197	0	0	0.016627	0.016627	0.015798	0.208517	0.225956	0.214508	0.214508	0.231977	0.234082	0.231977	0.211682	0.211682	0.231977	0.201834	0.23223	0.21523	0.598265	0.598265	0.598265	0.602075	0.598265	0.598265	0.599562	0.599562	0.599562	0.598265	0.598265	0.598265	0.598265	0.599562	0.599562	0.598265	0.594466	0.598265	0.598265	0.598265	0.598265	0.599562	0.599562	0.599562	0.598265	0.598265	0.598265	0.598265	0.598265
Acacia_tortilis_OM261	0.005241	0.004561	0.016604	0.016627	0	0	0	0.206775	0.227541	0.212709	0.212709	0.233569	0.235679	0.232805	0.209909	0.209909	0.233569	0.200053	0.233059	0.213417	0.605896	0.605896	0.605896	0.609729	0.605896	0.605896	0.607218	0.607218	0.607218	0.605896	0.605896	0.605896	0.605896	0.607218	0.607218	0.605896	0.602075	0.605896	0.605896	0.605896	0.605896	0.607218	0.607218	0.607218	0.605896	0.605896	0.605896	0.605896	0.605896
Acacia_tortilis_RL1483	0.005241	0.004561	0.016604	0.016627	0	0	0	0.206775	0.227541	0.212709	0.212709	0.233569	0.235679	0.232805	0.209909	0.209909	0.233569	0.200053	0.233059	0.213417	0.605896	0.605896	0.605896	0.609729	0.605896	0.605896	0.607218	0.607218	0.607218	0.605896	0.605896	0.605896	0.605896	0.607218	0.607218	0.605896	0.602075	0.605896	0.605896	0.605896	0.605896	0.607218	0.607218	0.607218	0.605896	0.605896	0.605896	0.605896	0.605896
Acacia_tortilis_RL1608	0.004066	0.003163	0.015776	0.015798	0	0	0	0.206775	0.229695	0.212709	0.212709	0.235972	0.23817	0.23517	0.209909	0.209909	0.235972	0.200053	0.235436	0.213417	0.623097	0.623097	0.623097	0.627204	0.623097	0.623097	0.624553	0.624553	0.624553	0.623097	0.623097	0.623097	0.623097	0.624553	0.624553	0.623097	0.619003	0.623097	0.623097	0.623097	0.623097	0.624553	0.624553	0.624553	0.623097	0.623097	0.623097	0.623097	0.623097
Acer_negundo_AP244	0.212709	0.208038	0.207992	0.208517	0.206775	0.206775	0.206775	0	0	0.008508	0.008508	0.0064	0.008555	0.006039	0.008508	0.008508	0.0064	0.007148	0.010674	0.008689	0.618778	0.618778	0.618778	0.618778	0.618778	0.618778	0.618778	0.618778	0.618778	0.618778	0.618778	0.618778	0.618778	0.618778	0.618778	0.618778	0.618778	0.618778	0.618778	0.618778	0.618778	0.618778	0.618778	0.618778	0.618778	0.618778	0.618778	0.618778	0.618778
Acer_negundo_RBG017	0.229627	0.228236	0.225588	0.225956	0.227541	0.227541	0.229695	0	0	0.010691	0.010691	0.007304	0.008959	0.00838	0.008543	0.008543	0.007394	0.0091	0.00838	0.01072	0.573824	0.573824	0.573824	0.576961	0.573824	0.573824	0.574848	0.574848	0.574848	0.573824	0.573824	0.573824	0.573824	0.574848	0.574848	0.573824	0.570694	0.573824	0.573824	0.573824	0.573824	0.574848	0.574848	0.574848	0.573824	0.573824	0.573824	0.573824	0.573824
Acer_platanoides_AP367	0.218697	0.215342	0.213966	0.214508	0.212709	0.212709	0.212709	0.008508	0.010691	0	0	0.008555	0.01072	0.008071	0.01023	0.01023	0.008555	0.008954	0.012841	0.010449	0.595961	0.595961	0.595961	0.595961	0.595961	0.595961	0.595961	0.595961	0.595961	0.595961	0.595961	0.595961	0.595961	0.595961	0.595961	0.595961	0.595961	0.595961	0.595961	0.595961	0.595961	0.595961	0.595961	0.595961	0.595961	0.595961	0.595961	0.595961	0.595961
Acer_platanoides_JAG346	0.218697	0.215342	0.213966	0.214508	0.212709	0.212709	0.212709	0.008508	0.010691	0	0	0.008555	0.01072	0.008071	0.01023	0.01023	0.008555	0.008954	0.012841	0.010449	0.595961	0.595961	0.595961	0.595961	0.595961	0.595961	0.595961	0.595961	0.595961	0.595961	0.595961	0.595961	0.595961	0.595961	0.595961	0.595961	0.595961	0.595961	0.595961	0.595961	0.595961	0.595961	0.595961	0.595961	0.595961	0.595961	0.595961	0.595961	0.595961
Acer_rubrum_JAG185	0.235679	0.232689	0.231597	0.231977	0.233569	0.233569	0.235972	0.0064	0.007304	0.008555	0.008555	0	0.001272	0.001212	0.002126	0.002126	0	0.006826	0.008546	0.008578	0.57153	0.57153	0.57153	0.574729	0.57153	0.57153	0.57257	0.57257	0.57257	0.57153	0.57153	0.57153	0.57153	0.57257	0.57257	0.57153	0.568339	0.57153	0.57153	0.57153	0.57153	0.57257	0.57257	0.57257	0.57153	0.57153	0.57153	0.57153	0.57153
Acer_rubrum_JAG252	0.237796	0.232689	0.233698	0.234082	0.235679	0.235679	0.23817	0.008555	0.008959	0.01072	0.01072	0.001272	0	0.002549	0.004262	0.004262	0.001272	0.009126	0.010271	0.010749	0.591476	0.591476	0.591476	0.594963	0.591476	0.591476	0.59265	0.59265	0.59265	0.591476	0.591476	0.591476	0.591476	0.59265	0.59265	0.591476	0.587998	0.591476	0.591476	0.591476	0.591476	0.59265	0.59265	0.59265	0.591476	0.591476	0.591476	0.591476	0.591476
Acer_rubrum_JAG327	0.234906	0.232689	0.231597	0.231977	0.232805	0.232805	0.23517	0.006039	0.00838	0.008071	0.008071	0.001212	0.002549	0	0.002006	0.002006	0.001227	0.006417	0.009582	0.008092	0.573824	0.573824	0.573824	0.576961	0.573824	0.573824	0.574848	0.574848	0.574848	0.573824	0.573824	0.573824	0.573824	0.574848	0.574848	0.573824	0.570694	0.573824	0.573824	0.573824	0.573824	0.574848	0.574848	0.574848	0.573824	0.573824	0.573824	0.573824	0.573824
Acer_saccharinum_JAG324	0.215876	0.208038	0.211148	0.211682	0.209909	0.209909	0.209909	0.008508	0.008543	0.01023	0.01023	0.002126	0.004262	0.002006	0	0	0.002126	0.008954	0.010689	0.010449	0.611125	0.611125	0.611125	0.611125	0.611125	0.611125	0.611125	0.611125	0.611125	0.611125	0.611125	0.611125	0.611125	0.611125	0.611125	0.611125	0.611125	0.611125	0.611125	0.611125	0.611125	0.611125	0.611125	0.611125	0.611125	0.611125	0.611125	0.611125	0.611125
Acer_saccharinum_JAG352	0.215876	0.208038	0.211148	0.211682	0.209909	0.209909	0.209909	0.008508	0.008543	0.01023	0.01023	0.002126	0.004262	0.002006	0	0	0.002126	0.008954	0.010689	0.010449	0.611125	0.611125	0.611125	0.611125	0.611125	0.611125	0.611125	0.611125	0.611125	0.611125	0.611125	0.611125	0.611125	0.611125	0.611125	0.611125	0.611125	0.611125	0.611125	0.611125	0.611125	0.611125	0.611125	0.611125	0.611125	0.611125	0.611125	0.611125	0.611125
Acer_saccharinum_JAG394	0.235679	0.232689	0.231597	0.231977	0.233569	0.233569	0.235972	0.0064	0.007394	0.008555	0.008555	0	0.001272	0.001227	0.002126	0.002126	0	0.006826	0.008652	0.008578	0.578223	0.578223	0.578223	0.581497	0.578223	0.578223	0.5793	0.5793	0.5793	0.578223	0.578223	0.578223	0.578223	0.5793	0.5793	0.578223	0.574958	0.578223	0.578223	0.578223	0.578223	0.5793	0.5793	0.5793	0.578223	0.578223	0.578223	0.578223	0.578223
Acer_saccharum_AP268	0.20629	0.195701	0.201298	0.201834	0.200053	0.200053	0.200053	0.007148	0.0091	0.008954	0.008954	0.006826	0.009126	0.006417	0.008954	0.008954	0.006826	0	0	0	0.592891	0.592891	0.592891	0.592891	0.592891	0.592891	0.592891	0.592891	0.592891	0.592891	0.592891	0.592891	0.592891	0.592891	0.592891	0.592891	0.592891	0.592891	0.592891	0.592891	0.592891	0.592891	0.592891	0.592891	0.592891	0.592891	0.592891	0.592891	0.592891
Acer_saccharum_JAG202	0.235162	0.232976	0.231849	0.23223	0.233059	0.233059	0.235436	0.010674	0.00838	0.012841	0.012841	0.008546	0.010271	0.009582	0.010689	0.010689	0.008652	0	0	0	0.579032	0.579032	0.579032	0.582194	0.579032	0.579032	0.580074	0.580074	0.580074	0.579032	0.579032	0.579032	0.579032	0.580074	0.580074	0.579032	0.575877	0.579032	0.579032	0.579032	0.579032	0.580074	0.580074	0.580074	0.579032	0.579032	0.579032	0.579032	0.579032
Acer_saccharum_JAG251	0.219431	0.212328	0.214684	0.21523	0.213417	0.213417	0.213417	0.008689	0.01072	0.010449	0.010449	0.008578	0.010749	0.008092	0.010449	0.010449	0.008578	0	0	0	0.624236	0.624236	0.624236	0.624236	0.624236	0.624236	0.624236	0.624236	0.624236	0.624236	0.624236	0.624236	0.624236	0.624236	0.624236	0.624236	0.624236	0.624236	0.624236	0.624236	0.624236	0.624236	0.624236	0.624236	0.624236	0.624236	0.624236	0.624236	0.624236
Araucaria_bernieri_EDNA06-00005	0.603384	0.603384	0.598265	0.598265	0.605896	0.605896	0.623097	0.618778	0.573824	0.595961	0.595961	0.57153	0.591476	0.573824	0.611125	0.611125	0.578223	0.592891	0.579032	0.624236	0	0	0	0.000988	0	0	0.000987	0.000987	0.000988	0	0	0	0	0.000987	0.000987	0	0.000987	0	0	0	0	0.000987	0.000987	0.000987	0	0	0	0	0
Araucaria_bernieri_EDNA06-04018	0.603384	0.603384	0.598265	0.598265	0.605896	0.605896	0.623097	0.618778	0.573824	0.595961	0.595961	0.57153	0.591476	0.573824	0.611125	0.611125	0.578223	0.592891	0.579032	0.624236	0	0	0	0.000988	0	0	0.000987	0.000987	0.000988	0	0	0	0	0.000987	0.000987	0	0.000987	0	0	0	0	0.000987	0.000987	0.000987	0	0	0	0	0
Araucaria_bernieri_EDNA06-04020	0.603384	0.603384	0.598265	0.598265	0.605896	0.605896	0.623097	0.618778	0.573824	0.595961	0.595961	0.57153	0.591476	0.573824	0.611125	0.611125	0.578223	0.592891	0.579032	0.624236	0	0	0	0.000988	0	0	0.000987	0.000987	0.000988	0	0	0	0	0.000987	0.000987	0	0.000987	0	0	0	0	0.000987	0.000987	0.000987	0	0	0	0	0
Araucaria_biramulata_EDNA06-04023	0.607218	0.607218	0.602075	0.602075	0.609729	0.609729	0.627204	0.618778	0.576961	0.595961	0.595961	0.574729	0.594963	0.576961	0.611125	0.611125	0.581497	0.592891	0.582194	0.624236	0.000988	0.000988	0.000988	0	0.000988	0.000988	0.001978	0.001978	0.00198	0.000988	0.000988	0.000988	0.000988	0.001978	0.001978	0.001019	0.001977	0.000988	0.000988	0.000988	0.001007	0.001978	0.001978	0.001978	0.000988	0.000988	0.000988	0.001017	0.001007
Araucaria_biramulata_EDNA06-04024	0.603384	0.603384	0.598265	0.598265	0.605896	0.605896	0.623097	0.618778	0.573824	0.595961	0.595961	0.57153	0.591476	0.573824	0.611125	0.611125	0.578223	0.592891	0.579032	0.624236	0	0	0	0.000988	0	0	0.000987	0.000987	0.000988	0	0	0	0	0.000987	0.000987	0	0.000987	0	0	0	0	0.000987	0.000987	0.000987	0	0	0	0	0
Araucaria_biramulata_EDNA06-04026	0.603384	0.603384	0.598265	0.598265	0.605896	0.605896	0.623097	0.618778	0.573824	0.595961	0.595961	0.57153	0.591476	0.573824	0.611125	0.611125	0.578223	0.592891	0.579032	0.624236	0	0	0	0.000988	0	0	0.000987	0.000987	0.000988	0	0	0	0	0.000987	0.000987	0	0.000987	0	0	0	0	0.000987	0.000987	0.000987	0	0	0	0	0
Araucaria_columnaris_EDNA06-00007	0.6047	0.6047	0.599562	0.599562	0.607218	0.607218	0.624553	0.618778	0.574848	0.595961	0.595961	0.57257	0.59265	0.574848	0.611125	0.611125	0.5793	0.592891	0.580074	0.624236	0.000987	0.000987	0.000987	0.001978	0.000987	0.000987	0	0	0	0.000987	0.000987	0.000987	0.000987	0	0	0.001018	0.001976	0.000987	0.000987	0.000988	0.001007	0	0	0	0.000987	0.000987	0.000987	0.001016	0.001006
Araucaria_columnaris_EDNA06-00015	0.6047	0.6047	0.599562	0.599562	0.607218	0.607218	0.624553	0.618778	0.574848	0.595961	0.595961	0.57257	0.59265	0.574848	0.611125	0.611125	0.5793	0.592891	0.580074	0.624236	0.000987	0.000987	0.000987	0.001978	0.000987	0.000987	0	0	0	0.000987	0.000987	0.000987	0.000987	0	0	0.001018	0.001976	0.000987	0.000987	0.000988	0.001007	0	0	0	0.000987	0.000987	0.000987	0.001016	0.001006
Araucaria_columnaris_EDNA06-00016	0.6047	0.6047	0.599562	0.599562	0.607218	0.607218	0.624553	0.618778	0.574848	0.595961	0.595961	0.57257	0.59265	0.574848	0.611125	0.611125	0.5793	0.592891	0.580074	0.624236	0.000988	0.000988	0.000988	0.00198	0.000988	0.000988	0	0	0	0.000988	0.000988	0.000988	0.000988	0	0	0.00102	0.001978	0.000988	0.000988	0.000989	0.001008	0	0	0	0.000988	0.000988	0.000988	0.001017	0.001007
Araucaria_humboldtensis_EDNA06-04035	0.603384	0.603384	0.598265	0.598265	0.605896	0.605896	0.623097	0.618778	0.573824	0.595961	0.595961	0.57153	0.591476	0.573824	0.611125	0.611125	0.578223	0.592891	0.579032	0.624236	0	0	0	0.000988	0	0	0.000987	0.000987	0.000988	0	0	0	0	0.000987	0.000987	0	0.000987	0	0	0	0	0.000987	0.000987	0.000987	0	0	0	0	0
Araucaria_humboldtensis_EDNA06-04036	0.603384	0.603384	0.598265	0.598265	0.605896	0.605896	0.623097	0.618778	0.573824	0.595961	0.595961	0.57153	0.591476	0.573824	0.611125	0.611125	0.578223	0.592891	0.579032	0.624236	0	0	0	0.000988	0	0	0.000987	0.000987	0.000988	0	0	0	0	0.000987	0.000987	0	0.000987	0	0	0	0	0.000987	0.000987	0.000987	0	0	0	0	0
Araucaria_laubenfelsii_EDNA06-04040	0.603384	0.603384	0.598265	0.598265	0.605896	0.605896	0.623097	0.618778	0.573824	0.595961	0.595961	0.57153	0.591476	0.573824	0.611125	0.611125	0.578223	0.592891	0.579032	0.624236	0	0	0	0.000988	0	0	0.000987	0.000987	0.000988	0	0	0	0	0.000987	0.000987	0	0.000987	0	0	0	0	0.000987	0.000987	0.000987	0	0	0	0	0
Araucaria_laubenfelsii_EDNA06-04042	0.603384	0.603384	0.598265	0.598265	0.605896	0.605896	0.623097	0.618778	0.573824	0.595961	0.595961	0.57153	0.591476	0.573824	0.611125	0.611125	0.578223	0.592891	0.579032	0.624236	0	0	0	0.000988	0	0	0.000987	0.000987	0.000988	0	0	0	0	0.000987	0.000987	0	0.000987	0	0	0	0	0.000987	0.000987	0.000987	0	0	0	0	0
Araucaria_luxurians_EDNA06-04048	0.6047	0.6047	0.599562	0.599562	0.607218	0.607218	0.624553	0.618778	0.574848	0.595961	0.595961	0.57257	0.59265	0.574848	0.611125	0.611125	0.5793	0.592891	0.580074	0.624236	0.000987	0.000987	0.000987	0.001978	0.000987	0.000987	0	0	0	0.000987	0.000987	0.000987	0.000987	0	0	0.001018	0.001976	0.000987	0.000987	0.000988	0.001007	0	0	0	0.000987	0.000987	0.000987	0.001016	0.001006
Araucaria_luxurians_EDNA06-04050	0.6047	0.6047	0.599562	0.599562	0.607218	0.607218	0.624553	0.618778	0.574848	0.595961	0.595961	0.57257	0.59265	0.574848	0.611125	0.611125	0.5793	0.592891	0.580074	0.624236	0.000987	0.000987	0.000987	0.001978	0.000987	0.000987	0	0	0	0.000987	0.000987	0.000987	0.000987	0	0	0.001018	0.001976	0.000987	0.000987	0.000988	0.001007	0	0	0	0.000987	0.000987	0.000987	0.001016	0.001006
Araucaria_montana_EDNA06-04044	0.603384	0.603384	0.598265	0.598265	0.605896	0.605896	0.623097	0.618778	0.573824	0.595961	0.595961	0.57153	0.591476	0.573824	0.611125	0.611125	0.578223	0.592891	0.579032	0.624236	0	0	0	0.001019	0	0	0.001018	0.001018	0.00102	0	0	0	0	0.001018	0.001018	0	0.001018	0	0	0	0	0.001018	0.001018	0.001018	0	0	0	0	0
Araucaria_montana_EDNA06-04052	0.599562	0.599562	0.594466	0.594466	0.602075	0.602075	0.619003	0.618778	0.570694	0.595961	0.595961	0.568339	0.587998	0.570694	0.611125	0.611125	0.574958	0.592891	0.575877	0.624236	0.000987	0.000987	0.000987	0.001977	0.000987	0.000987	0.001976	0.001976	0.001978	0.000987	0.000987	0.000987	0.000987	0.001976	0.001976	0.001018	0	0.000987	0.000987	0.000988	0.001007	0.001976	0.001976	0.001976	0.000987	0.000987	0.000987	0.001016	0.001006
Araucaria_montana_EDNA06-04054	0.603384	0.603384	0.598265	0.598265	0.605896	0.605896	0.623097	0.618778	0.573824	0.595961	0.595961	0.57153	0.591476	0.573824	0.611125	0.611125	0.578223	0.592891	0.579032	0.624236	0	0	0	0.000988	0	0	0.000987	0.000987	0.000988	0	0	0	0	0.000987	0.000987	0	0.000987	0	0	0	0	0.000987	0.000987	0.000987	0	0	0	0	0
Araucaria_montana_EDNA06-04056	0.603384	0.603384	0.598265	0.598265	0.605896	0.605896	0.623097	0.618778	0.573824	0.595961	0.595961	0.57153	0.591476	0.573824	0.611125	0.611125	0.578223	0.592891	0.579032	0.624236	0	0	0	0.000988	0	0	0.000987	0.000987	0.000988	0	0	0	0	0.000987	0.000987	0	0.000987	0	0	0	0	0.000987	0.000987	0.000987	0	0	0	0	0
Araucaria_muelleri_EDNA06-00009	0.603384	0.603384	0.598265	0.598265	0.605896	0.605896	0.623097	0.618778	0.573824	0.595961	0.595961	0.57153	0.591476	0.573824	0.611125	0.611125	0.578223	0.592891	0.579032	0.624236	0	0	0	0.000988	0	0	0.000988	0.000988	0.000989	0	0	0	0	0.000988	0.000988	0	0.000988	0	0	0	0	0.000988	0.000988	0.000988	0	0	0	0	0
Araucaria_muelleri_EDNA06-00011	0.603384	0.603384	0.598265	0.598265	0.605896	0.605896	0.623097	0.618778	0.573824	0.595961	0.595961	0.57153	0.591476	0.573824	0.611125	0.611125	0.578223	0.592891	0.579032	0.624236	0	0	0	0.001007	0	0	0.001007	0.001007	0.001008	0	0	0	0	0.001007	0.001007	0	0.001007	0	0	0	0	0.001007	0.001007	0.001007	0	0	0	0	0
Araucaria_nemorosa_EDNA06-00008	0.6047	0.6047	0.599562	0.599562	0.607218	0.607218	0.624553	0.618778	0.574848	0.595961	0.595961	0.57257	0.59265	0.574848	0.611125	0.611125	0.5793	0.592891	0.580074	0.624236	0.000987	0.000987	0.000987	0.001978	0.000987	0.000987	0	0	0	0.000987	0.000987	0.000987	0.000987	0	0	0.001018	0.001976	0.000987	0.000987	0.000988	0.001007	0	0	0	0.000987	0.000987	0.000987	0.001016	0.001006
Araucaria_nemorosa_EDNA06-00017	0.6047	0.6047	0.599562	0.599562	0.607218	0.607218	0.624553	0.618778	0.574848	0.595961	0.595961	0.57257	0.59265	0.574848	0.611125	0.611125	0.5793	0.592891	0.580074	0.624236	0.000987	0.000987	0.000987	0.001978	0.000987	0.000987	0	0	0	0.000987	0.000987	0.000987	0.000987	0	0	0.001018	0.001976	0.000987	0.000987	0.000988	0.001007	0	0	0	0.000987	0.000987	0.000987	0.001016	0.001006
Araucaria_nemorosa_EDNA06-00018	0.6047	0.6047	0.599562	0.599562	0.607218	0.607218	0.624553	0.618778	0.574848	0.595961	0.595961	0.57257	0.59265	0.574848	0.611125	0.611125	0.5793	0.592891	0.580074	0.624236	0.000987	0.000987	0.000987	0.001978	0.000987	0.000987	0	0	0	0.000987	0.000987	0.000987	0.000987	0	0	0.001018	0.001976	0.000987	0.000987	0.000988	0.001007	0	0	0	0.000987	0.000987	0.000987	0.001016	0.001006
Araucaria_rulei_EDNA06-00013	0.603384	0.603384	0.598265	0.598265	0.605896	0.605896	0.623097	0.618778	0.573824	0.595961	0.595961	0.57153	0.591476	0.573824	0.611125	0.611125	0.578223	0.592891	0.579032	0.624236	0	0	0	0.000988	0	0	0.000987	0.000987	0.000988	0	0	0	0	0.000987	0.000987	0	0.000987	0	0	0	0	0.000987	0.000987	0.000987	0	0	0	0	0
Araucaria_rulei_EDNA06-00014	0.603384	0.603384	0.598265	0.598265	0.605896	0.605896	0.623097	0.618778	0.573824	0.595961	0.595961	0.57153	0.591476	0.573824	0.611125	0.611125	0.578223	0.592891	0.579032	0.624236	0	0	0	0.000988	0	0	0.000987	0.000987	0.000988	0	0	0	0	0.000987	0.000987	0	0.000987	0	0	0	0	0.000987	0.000987	0.000987	0	0	0	0	0
Araucaria_rulei_EDNA06-04071	0.603384	0.603384	0.598265	0.598265	0.605896	0.605896	0.623097	0.618778	0.573824	0.595961	0.595961	0.57153	0.591476	0.573824	0.611125	0.611125	0.578223	0.592891	0.579032	0.624236	0	0	0	0.000988	0	0	0.000987	0.000987	0.000988	0	0	0	0	0.000987	0.000987	0	0.000987	0	0	0	0	0.000987	0.000987	0.000987	0	0	0	0	0
Araucaria_schmidii_EDNA06-04076	0.603384	0.603384	0.598265	0.598265	0.605896	0.605896	0.623097	0.618778	0.573824	0.595961	0.595961	0.57153	0.591476	0.573824	0.611125	0.611125	0.578223	0.592891	0.579032	0.624236	0	0	0	0.001017	0	0	0.001016	0.001016	0.001017	0	0	0	0	0.001016	0.001016	0	0.001016	0	0	0	0	0.001016	0.001016	0.001016	0	0	0	0	0
Araucaria_schmidii_EDNA06-04078	0.603384	0.603384	0.598265	0.598265	0.605896	0.605896	0.623097	0.618778	0.573824	0.595961	0.595961	0.57153	0.591476	0.573824	0.611125	0.611125	0.578223	0.592891	0.579032	0.624236	0	0	0	0.001007	0	0	0.001006	0.001006	0.001007	0	0	0	0	0.001006	0.001006	0	0.001006	0	0	0	0	0.001006	0.001006	0.001006	0	0	0	0	0
Araucaria_schmidii_EDNA06-04079	0.603384	0.603384	0.598265	0.598265	0.605896	0.605896	0.623097	0.618778	0.573824	0.595961	0.595961	0.57153	0.591476	0.573824	0.611125	0.611125	0.578223	0.592891	0.579032	0.624236	0	0	0	0.000988	0	0	0.000987	0.000987	0.000988	0	0	0	0	0.000987	0.000987	0	0.000987	0	0	0	0	0.000987	0.000987	0.000987	0	0	0	0	0
Araucaria_subulata_EDNA06-04088	0.603384	0.603384	0.598265	0.598265	0.605896	0.605896	0.623097	0.618778	0.573824	0.595961	0.595961	0.57153	0.591476	0.573824	0.611125	0.611125	0.578223	0.592891	0.579032	0.624236	0	0	0	0.000988	0	0	0.000987	0.000987	0.000988	0	0	0	0	0.000987	0.000987	0	0.000987	0	0	0	0	0.000987	0.000987	0.000987	0	0	0	0	0
Araucaria_subulata_EDNA06-04093	0.603384	0.603384	0.598265	0.598265	0.605896	0.605896	0.623097	0.618778	0.573824	0.595961	0.595961	0.57153	0.591476	0.573824	0.611125	0.611125	0.578223	0.592891	0.579032	0.624236	0	0	0	0.000988	0	0	0.000987	0.000987	0.000988	0	0	0	0	0.000987	0.000987	0	0.000987	0	0	0	0	0.000987	0.000987	0.000987	0	0	0	0	0
Betula_alleghaniensis_AP267	0.176976	0.169781	0.17678	0.17678	0.174932	0.174932	0.176841	0.183803	0.190593	0.190319	0.190319	0.190808	0.190808	0.190808	0.183803	0.183803	0.190808	0.171534	0.191025	0.18757	0.560449	0.560449	0.560449	0.564138	0.560449	0.560449	0.565326	0.565326	0.565326	0.560449	0.560449	0.560449	0.560449	0.565326	0.565326	0.560449	0.556773	0.560449	0.560449	0.560449	0.560449	0.565326	0.565326	0.565326	0.560449	0.560449	0.560449	0.560449	0.560449
Betula_alleghaniensis_JAG106	0.179153	0.168892	0.179249	0.17953	0.177259	0.177259	0.177431	0.173122	0.176192	0.178775	0.178775	0.173765	0.176949	0.17635	0.170179	0.170179	0.176222	0.164975	0.178173	0.179352	0.507268	0.507268	0.507268	0.510033	0.507268	0.507268	0.510839	0.510839	0.510839	0.507268	0.507268	0.507268	0.507268	0.510839	0.510839	0.507268	0.504509	0.507268	0.507268	0.507268	0.507268	0.510839	0.510839	0.510839	0.507268	0.507268	0.507268	0.507268	0.507268
Betula_papyrifera_AP279	0.178895	0.168892	0.178709	0.178709	0.176971	0.176971	0.177135	0.175595	0.180319	0.181424	0.181424	0.178693	0.178481	0.180495	0.17256	0.17256	0.178693	0.167345	0.182481	0.182026	0.539426	0.539426	0.539426	0.54267	0.539426	0.539426	0.543676	0.543676	0.543676	0.539426	0.539426	0.539426	0.539426	0.543676	0.543676	0.539426	0.53619	0.539426	0.539426	0.539426	0.539426	0.543676	0.543676	0.543676	0.539426	0.539426	0.539426	0.539426	0.539426
Betula_papyrifera_JAG175	0.179153	0.168892	0.179249	0.17953	0.177259	0.177259	0.177431	0.173122	0.178784	0.178775	0.178775	0.177224	0.176949	0.178951	0.170179	0.170179	0.177224	0.164975	0.180853	0.179352	0.524069	0.524069	0.524069	0.527155	0.524069	0.524069	0.528085	0.528085	0.528085	0.524069	0.524069	0.524069	0.524069	0.528085	0.528085	0.524069	0.52099	0.524069	0.524069	0.524069	0.524069	0.528085	0.528085	0.528085	0.524069	0.524069	0.524069	0.524069	0.524069
Betula_papyrifera_JAG203	0.179433	0.168892	0.17953	0.179811	0.177536	0.177536	0.177719	0.173546	0.175947	0.179215	0.179215	0.174337	0.176116	0.176116	0.170595	0.170595	0.174337	0.165403	0.178074	0.179795	0.542849	0.542849	0.542849	0.546149	0.542849	0.542849	0.547179	0.547179	0.547179	0.542849	0.542849	0.542849	0.542849	0.547179	0.547179	0.542849	0.539558	0.542849	0.542849	0.542849	0.542849	0.547179	0.547179	0.547179	0.542849	0.542849	0.542849	0.542849	0.542849
Brachylaena_huillensis_OM1281	0.241245	0.240343	0.241513	0.241513	0.245306	0.245306	0.244284	0.2169	0.214686	0.210684	0.210684	0.215158	0.215395	0.215158	0.217277	0.217277	0.215158	0.210428	0.217256	0.220994	0.606215	0.606215	0.606215	0.610032	0.606215	0.606215	0.611361	0.611361	0.611361	0.606215	0.606215	0.606215	0.606215	0.611361	0.611361	0.606215	0.60241	0.606215	0.606215	0.606215	0.606215	0.611361	0.611361	0.611361	0.606215	0.606215	0.606215	0.606215	0.606215
Brachylaena_huillensis_OM247	0.241648	0.240343	0.241918	0.241918	0.245718	0.245718	0.24471	0.217471	0.215043	0.211235	0.211235	0.215516	0.215754	0.215516	0.21785	0.21785	0.215516	0.211014	0.217618	0.221579	0.606215	0.606215	0.606215	0.610032	0.606215	0.606215	0.611361	0.611361	0.611361	0.606215	0.606215	0.606215	0.606215	0.611361	0.611361	0.606215	0.60241	0.606215	0.606215	0.606215	0.606215	0.611361	0.611361	0.611361	0.606215	0.606215	0.606215	0.606215	0.606215
Brachylaena_huillensis_RBN360	0.241932	0.240343	0.240733	0.24113	0.245924	0.245924	0.244944	0.218263	0.215597	0.212219	0.212219	0.216063	0.216296	0.216063	0.218632	0.218632	0.216063	0.212067	0.218124	0.222246	0.606215	0.606215	0.606215	0.610032	0.606215	0.606215	0.611361	0.611361	0.611361	0.606215	0.606215	0.606215	0.606215	0.611361	0.611361	0.606215	0.60241	0.606215	0.606215	0.606215	0.606215	0.611361	0.611361	0.611361	0.606215	0.606215	0.606215	0.606215	0.606215
Combretum_apiculatum_RL1100	0.227795	0.226293	0.221318	0.22168	0.227548	0.227548	0.225892	0.196202	0.185264	0.199333	0.199333	0.185654	0.187622	0.185059	0.196529	0.196529	0.185654	0.186194	0.18702	0.2	0.639551	0.639551	0.639551	0.643557	0.639551	0.639551	0.641009	0.641009	0.641009	0.639551	0.639551	0.639551	0.639551	0.641009	0.641009	0.639551	0.635558	0.639551	0.639551	0.639551	0.639551	0.641009	0.641009	0.641009	0.639551	0.639551	0.639551	0.639551	0.639551
Combretum_apiculatum_RL1185	0.229883	0.228631	0.223392	0.223759	0.229633	0.229633	0.228051	0.196202	0.183309	0.199333	0.199333	0.183694	0.185654	0.183107	0.196529	0.196529	0.183694	0.186194	0.185059	0.2	0.645028	0.645028	0.645028	0.649061	0.645028	0.645028	0.646509	0.646509	0.646509	0.645028	0.645028	0.645028	0.645028	0.646509	0.646509	0.645028	0.641009	0.645028	0.645028	0.645028	0.645028	0.646509	0.646509	0.646509	0.645028	0.645028	0.645028	0.645028	0.645028
Combretum_apiculatum_RL1355	0.229883	0.228631	0.223392	0.223759	0.229633	0.229633	0.228051	0.196202	0.183309	0.199333	0.199333	0.183694	0.185654	0.183107	0.196529	0.196529	0.183694	0.186194	0.185059	0.2	0.645028	0.645028	0.645028	0.649061	0.645028	0.645028	0.646509	0.646509	0.646509	0.645028	0.645028	0.645028	0.645028	0.646509	0.646509	0.645028	0.641009	0.645028	0.645028	0.645028	0.645028	0.646509	0.646509	0.646509	0.645028	0.645028	0.645028	0.645028	0.645028
Combretum_collinum_OM722	0.238845	0.238845	0.231724	0.231724	0.238525	0.238525	0.238525	0.200028	0.194793	0.200028	0.200028	0.192861	0.192861	0.192861	0.196499	0.196499	0.192861	0.19126	0.1953	0.200871	0.67392	0.67392	0.67392	0.678359	0.67392	0.67392	0.675624	0.675624	0.675624	0.67392	0.67392	0.67392	0.67392	0.675624	0.675624	0.67392	0.669494	0.67392	0.67392	0.67392	0.67392	0.675624	0.675624	0.675624	0.67392	0.67392	0.67392	0.67392	0.67392
Combretum_collinum_RL1164	0.262136	0.257774	0.255487	0.255917	0.261841	0.261841	0.263444	0.219563	0.211412	0.222818	0.222818	0.211869	0.213928	0.211178	0.219937	0.219937	0.211869	0.214171	0.211405	0.220688	0.656131	0.656131	0.656131	0.656131	0.656131	0.656131	0.657657	0.657657	0.657657	0.656131	0.656131	0.656131	0.656131	0.657657	0.657657	0.656131	0.652058	0.656131	0.656131	0.656131	0.656131	0.657657	0.657657	0.657657	0.656131	0.656131	0.656131	0.656131	0.656131
Combretum_collinum_RL1392	0.250412	0.249246	0.243808	0.244215	0.250133	0.250133	0.249015	0.204966	0.20076	0.208144	0.208144	0.201191	0.203219	0.200537	0.20531	0.20531	0.201191	0.201722	0.202557	0.208847	0.649061	0.649061	0.649061	0.653106	0.649061	0.649061	0.650555	0.650555	0.650555	0.649061	0.649061	0.649061	0.649061	0.650555	0.650555	0.649061	0.645028	0.649061	0.649061	0.649061	0.649061	0.650555	0.650555	0.650555	0.649061	0.649061	0.649061	0.649061	0.649061
Combretum_hereroense_RL1120	0.233199	0.231857	0.228368	0.228806	0.233494	0.233494	0.233494	0.193411	0.19627	0.196529	0.196529	0.196756	0.199088	0.196019	0.193732	0.193732	0.196756	0.189471	0.19834	0.197185	0.681812	0.681812	0.681812	0.687005	0.681812	0.681812	0.683829	0.683829	0.683829	0.681812	0.681812	0.681812	0.681812	0.683829	0.683829	0.681812	0.67664	0.681812	0.681812	0.681812	0.681812	0.683829	0.683829	0.683829	0.681812	0.681812	0.681812	0.681812	0.681812
Combretum_hereroense_RL1183	0.236199	0.235424	0.232032	0.232416	0.238322	0.238322	0.238988	0.193411	0.191378	0.196529	0.196529	0.191785	0.19378	0.191167	0.193732	0.193732	0.191785	0.189471	0.193153	0.197185	0.637002	0.637002	0.637002	0.641009	0.637002	0.637002	0.638454	0.638454	0.638454	0.637002	0.637002	0.637002	0.637002	0.638454	0.638454	0.637002	0.633007	0.637002	0.637002	0.637002	0.637002	0.638454	0.638454	0.638454	0.637002	0.637002	0.637002	0.637002	0.637002
Combretum_hereroense_RL1364	0.236199	0.235424	0.232032	0.232416	0.238322	0.238322	0.238988	0.193411	0.191378	0.196529	0.196529	0.191785	0.19378	0.191167	0.193732	0.193732	0.191785	0.189471	0.193153	0.197185	0.637002	0.637002	0.637002	0.641009	0.637002	0.637002	0.638454	0.638454	0.638454	0.637002	0.637002	0.637002	0.637002	0.638454	0.638454	0.637002	0.633007	0.637002	0.637002	0.637002	0.637002	0.638454	0.638454	0.638454	0.637002	0.637002	0.637002	0.637002	0.637002
Cornus_alternifolia_AP53	0.220588	0.192036	0.217773	0.218129	0.222174	0.222174	0.226013	0.231032	0.222314	0.227777	0.227777	0.220514	0.220749	0.219492	0.227777	0.227777	0.220514	0.225563	0.224113	0.235109	0.573093	0.573093	0.573093	0.576688	0.573093	0.573093	0.571925	0.571925	0.571925	0.573093	0.573093	0.573093	0.573093	0.571925	0.571925	0.573093	0.569507	0.573093	0.573093	0.573093	0.573093	0.571925	0.571925	0.571925	0.573093	0.573093	0.573093	0.573093	0.573093
Cornus_alternifolia_JAG399	0.218529	0.189825	0.215716	0.216068	0.220113	0.220113	0.223861	0.230372	0.212823	0.227266	0.227266	0.21112	0.211334	0.214115	0.227266	0.227266	0.21112	0.225128	0.214523	0.234259	0.552405	0.552405	0.552405	0.555731	0.552405	0.552405	0.551363	0.551363	0.551363	0.552405	0.552405	0.552405	0.552405	0.551363	0.551363	0.552405	0.549088	0.552405	0.552405	0.552405	0.552405	0.551363	0.551363	0.551363	0.552405	0.552405	0.552405	0.552405	0.552405
Cornus_racemosa_JAG149	0.207233	0.179545	0.20442	0.204751	0.208807	0.208807	0.212076	0.221111	0.209211	0.218062	0.218062	0.210908	0.21112	0.213906	0.218062	0.218062	0.210908	0.218263	0.216013	0.227633	0.552405	0.552405	0.552405	0.555731	0.552405	0.552405	0.551363	0.551363	0.551363	0.552405	0.552405	0.552405	0.552405	0.551363	0.551363	0.552405	0.549088	0.552405	0.552405	0.552405	0.552405	0.551363	0.551363	0.551363	0.552405	0.552405	0.552405	0.552405	0.552405
Cornus_racemosa_JAG370	0.209252	0.181716	0.206438	0.206772	0.210829	0.210829	0.214185	0.218937	0.209211	0.215892	0.215892	0.210908	0.21112	0.212578	0.215892	0.215892	0.210908	0.215965	0.216013	0.225449	0.552405	0.552405	0.552405	0.555731	0.552405	0.552405	0.551363	0.551363	0.551363	0.552405	0.552405	0.552405	0.552405	0.551363	0.551363	0.552405	0.549088	0.552405	0.552405	0.552405	0.552405	0.551363	0.551363	0.551363	0.552405	0.552405	0.552405	0.552405	0.552405
Cornus_rugosa_AP265	0.201864	0.17349	0.202626	0.202954	0.203434	0.203434	0.206481	0.22382	0.210507	0.220758	0.220758	0.212229	0.212445	0.21522	0.220758	0.220758	0.212229	0.221119	0.217406	0.230372	0.55455	0.55455	0.55455	0.557937	0.55455	0.55455	0.553485	0.553485	0.553485	0.55455	0.55455	0.55455	0.55455	0.553485	0.553485	0.55455	0.551171	0.55455	0.55455	0.55455	0.55455	0.553485	0.553485	0.553485	0.55455	0.55455	0.55455	0.55455	0.55455
Cornus_rugosa_JAG222	0.201864	0.17349	0.202626	0.202954	0.203434	0.203434	0.206481	0.22382	0.209319	0.220758	0.220758	0.211017	0.21123	0.214013	0.220758	0.220758	0.211017	0.221119	0.216124	0.230372	0.541833	0.541833	0.541833	0.545124	0.541833	0.541833	0.540822	0.540822	0.540822	0.541833	0.541833	0.541833	0.541833	0.540822	0.540822	0.541833	0.538551	0.541833	0.541833	0.541833	0.541833	0.540822	0.540822	0.540822	0.541833	0.541833	0.541833	0.541833	0.541833
Cornus_sericea_AP094	0.204525	0.175639	0.204638	0.20497	0.206104	0.206104	0.209274	0.223005	0.212117	0.219746	0.219746	0.213841	0.21406	0.215788	0.219746	0.219746	0.213841	0.220068	0.219706	0.229984	0.556483	0.556483	0.556483	0.55987	0.556483	0.556483	0.555416	0.555416	0.555416	0.556483	0.556483	0.556483	0.556483	0.555416	0.555416	0.556483	0.553107	0.556483	0.556483	0.556483	0.556483	0.555416	0.555416	0.555416	0.556483	0.556483	0.556483	0.556483	0.556483
Cornus_sericea_AP231	0.203866	0.175639	0.204638	0.20497	0.20544	0.20544	0.208573	0.224179	0.209211	0.221111	0.221111	0.210908	0.21112	0.213906	0.221111	0.221111	0.210908	0.221493	0.216013	0.230746	0.543738	0.543738	0.543738	0.547027	0.543738	0.543738	0.542723	0.542723	0.542723	0.543738	0.543738	0.543738	0.543738	0.542723	0.542723	0.543738	0.540457	0.543738	0.543738	0.543738	0.543738	0.542723	0.542723	0.542723	0.543738	0.543738	0.543738	0.543738	0.543738
Cornus_sericea_JAG267	0.18145	0.18145	0.18325	0.18325	0.18325	0.18325	0.185835	0.196274	0.192039	0.192424	0.192424	0.19622	0.19622	0.19622	0.196274	0.196274	0.19622	0.186584	0.198438	0.200569	0.562368	0.562368	0.562368	0.565932	0.562368	0.562368	0.561232	0.561232	0.561232	0.562368	0.562368	0.562368	0.562368	0.561232	0.561232	0.562368	0.558814	0.562368	0.562368	0.562368	0.562368	0.561232	0.561232	0.561232	0.562368	0.562368	0.562368	0.562368	0.562368
Cornus_sericea_JAG343	0.197427	0.175952	0.199041	0.199041	0.199041	0.199041	0.201994	0.217575	0.206406	0.214221	0.214221	0.210096	0.210313	0.212058	0.217575	0.217575	0.210096	0.210643	0.212058	0.221344	0.543217	0.543217	0.543217	0.546518	0.543217	0.543217	0.542199	0.542199	0.542199	0.543217	0.543217	0.543217	0.543217	0.542199	0.542199	0.543217	0.539924	0.543217	0.543217	0.543217	0.543217	0.542199	0.542199	0.542199	0.543217	0.543217	0.543217	0.543217	0.543217
Croton_gratissimus_OM785	0.230884	0.221022	0.226072	0.226436	0.230638	0.230638	0.230741	0.194121	0.209153	0.19717	0.19717	0.211387	0.213408	0.212722	0.199912	0.199912	0.211387	0.181079	0.212948	0.203327	0.585641	0.585641	0.585641	0.589453	0.585641	0.585641	0.586911	0.586911	0.586911	0.585641	0.585641	0.585641	0.585641	0.586911	0.586911	0.585641	0.58184	0.585641	0.585641	0.585641	0.585641	0.586911	0.586911	0.586911	0.585641	0.585641	0.585641	0.585641	0.585641
Croton_gratissimus_RL1619	0.230884	0.221022	0.226072	0.226436	0.230638	0.230638	0.230741	0.194121	0.209153	0.19717	0.19717	0.211387	0.213408	0.212722	0.199912	0.199912	0.211387	0.181079	0.212948	0.203327	0.585641	0.585641	0.585641	0.589453	0.585641	0.585641	0.586911	0.586911	0.586911	0.585641	0.585641	0.585641	0.585641	0.586911	0.586911	0.585641	0.58184	0.585641	0.585641	0.585641	0.585641	0.586911	0.586911	0.586911	0.585641	0.585641	0.585641	0.585641	0.585641
Croton_gratissimus_RL1621	0.230884	0.221022	0.226072	0.226436	0.230638	0.230638	0.230741	0.194121	0.209153	0.19717	0.19717	0.211387	0.213408	0.212722	0.199912	0.199912	0.211387	0.181079	0.212948	0.203327	0.585641	0.585641	0.585641	0.589453	0.585641	0.585641	0.586911	0.586911	0.586911	0.585641	0.585641	0.585641	0.585641	0.586911	0.586911	0.585641	0.58184	0.585641	0.585641	0.585641	0.585641	0.586911	0.586911	0.586911	0.585641	0.585641	0.585641	0.585641	0.585641
Croton_megalobotrys_OM774	0.227268	0.219266	0.220666	0.221021	0.227026	0.227026	0.228868	0.194121	0.20559	0.19717	0.19717	0.207809	0.209818	0.209146	0.199912	0.199912	0.207809	0.181079	0.209367	0.203327	0.586911	0.586911	0.586911	0.590735	0.586911	0.586911	0.588189	0.588189	0.588189	0.586911	0.586911	0.586911	0.586911	0.588189	0.588189	0.586911	0.583099	0.586911	0.586911	0.586911	0.586911	0.588189	0.588189	0.588189	0.586911	0.586911	0.586911	0.586911	0.586911
Croton_megalobotrys_RL1540	0.229075	0.219266	0.220666	0.221021	0.228831	0.228831	0.230741	0.19685	0.20737	0.199912	0.199912	0.209596	0.211611	0.210933	0.202662	0.202662	0.209596	0.183933	0.211156	0.206095	0.586911	0.586911	0.586911	0.590735	0.586911	0.586911	0.588189	0.588189	0.588189	0.586911	0.586911	0.586911	0.586911	0.588189	0.588189	0.586911	0.583099	0.586911	0.586911	0.586911	0.586911	0.588189	0.588189	0.588189	0.586911	0.586911	0.586911	0.586911	0.586911
Croton_megalobotrys_RL1574	0.227268	0.219266	0.220666	0.221021	0.227026	0.227026	0.228868	0.194121	0.20559	0.19717	0.19717	0.207809	0.209818	0.209146	0.199912	0.199912	0.207809	0.181079	0.209367	0.203327	0.586911	0.586911	0.586911	0.590735	0.586911	0.586911	0.588189	0.588189	0.588189	0.586911	0.586911	0.586911	0.586911	0.588189	0.588189	0.586911	0.583099	0.586911	0.586911	0.586911	0.586911	0.588189	0.588189	0.588189	0.586911	0.586911	0.586911	0.586911	0.586911
Croton_pseudopulchellus_RBN186	0.224986	0.216734	0.220199	0.220552	0.224748	0.224748	0.226499	0.196213	0.206933	0.199263	0.199263	0.209153	0.211163	0.210487	0.202002	0.202002	0.209153	0.183309	0.210709	0.20542	0.591989	0.591989	0.591989	0.595812	0.591989	0.591989	0.593277	0.593277	0.593277	0.591989	0.591989	0.591989	0.591989	0.593277	0.593277	0.591989	0.588177	0.591989	0.591989	0.591989	0.591989	0.593277	0.593277	0.593277	0.591989	0.591989	0.591989	0.591989	0.591989
Croton_pseudopulchellus_RBN262	0.224986	0.216734	0.220199	0.220552	0.224748	0.224748	0.226499	0.196213	0.206933	0.199263	0.199263	0.209153	0.211163	0.210487	0.202002	0.202002	0.209153	0.183309	0.210709	0.20542	0.591989	0.591989	0.591989	0.595812	0.591989	0.591989	0.593277	0.593277	0.593277	0.591989	0.591989	0.591989	0.591989	0.593277	0.593277	0.591989	0.588177	0.591989	0.591989	0.591989	0.591989	0.593277	0.593277	0.593277	0.591989	0.591989	0.591989	0.591989	0.591989
Croton_pseudopulchellus_RL1650	0.224986	0.216734	0.220199	0.220552	0.224748	0.224748	0.226499	0.196213	0.206933	0.199263	0.199263	0.209153	0.211163	0.210487	0.202002	0.202002	0.209153	0.183309	0.210709	0.20542	0.591989	0.591989	0.591989	0.595812	0.591989	0.591989	0.593277	0.593277	0.593277	0.591989	0.591989	0.591989	0.591989	0.593277	0.593277	0.591989	0.588177	0.591989	0.591989	0.591989	0.591989	0.593277	0.593277	0.593277	0.591989	0.591989	0.591989	0.591989	0.591989
Diphasiastrum_digitatum_JAG032	0.781757	0.756231	0.769186	0.769186	0.783784	0.783784	0.790134	0.785014	0.778494	0.770439	0.770439	0.771648	0.771648	0.771648	0.770439	0.770439	0.771648	0.791057	0.780121	0.775699	0.496541	0.496541	0.496541	0.496541	0.496541	0.496541	0.500969	0.500969	0.500969	0.496541	0.496541	0.496541	0.496541	0.500969	0.500969	0.496541	0.493108	0.496541	0.496541	0.496541	0.496541	0.500969	0.500969	0.500969	0.496541	0.496541	0.496541	0.496541	0.496541
Diphasiastrum_digitatum_JAG337	0.778917	0.753551	0.766497	0.766497	0.780926	0.780926	0.790134	0.785014	0.775704	0.770439	0.770439	0.768948	0.768948	0.768948	0.770439	0.770439	0.768948	0.791057	0.777306	0.775699	0.493284	0.493284	0.493284	0.493284	0.493284	0.493284	0.497646	0.497646	0.497646	0.493284	0.493284	0.493284	0.493284	0.497646	0.497646	0.493284	0.489898	0.493284	0.493284	0.493284	0.493284	0.497646	0.497646	0.497646	0.493284	0.493284	0.493284	0.493284	0.493284
Equisetum_hyemale_AP344	1.07323	1.04168	1.07323	1.07323	1.07132	1.07132	1.09599	1.12277	1.0473	1.11641	1.11641	1.05038	1.05038	1.05038	1.13229	1.13229	1.05038	1.12035	1.05852	1.15531	0.880417	0.880417	0.880417	0.880417	0.880417	0.880417	0.887985	0.887985	0.887985	0.880417	0.880417	0.880417	0.880417	0.887985	0.887985	0.880417	0.875433	0.880417	0.880417	0.880417	0.880417	0.887985	0.887985	0.887985	0.880417	0.880417	0.880417	0.880417	0.880417
Equisetum_hyemale_JAG303	1.08258	1.04656	1.08258	1.08258	1.08074	1.08074	1.10143	1.13064	1.0741	1.12447	1.12447	1.08594	1.08594	1.08594	1.15542	1.15542	1.08594	1.13551	1.08933	1.16866	0.869294	0.869294	0.869294	0.869294	0.869294	0.869294	0.877102	0.877102	0.877102	0.869294	0.869294	0.869294	0.869294	0.877102	0.877102	0.869294	0.86413	0.869294	0.869294	0.869294	0.869294	0.877102	0.877102	0.877102	0.869294	0.869294	0.869294	0.869294	0.869294
Equisetum_hyemale_JAG356	1.09111	1.04986	1.09111	1.09111	1.08925	1.08925	1.10671	1.13996	1.08239	1.1336	1.1336	1.0858	1.0858	1.0858	1.1493	1.1493	1.0858	1.13875	1.09458	1.17212	0.87043	0.87043	0.87043	0.87043	0.87043	0.87043	0.878346	0.878346	0.878346	0.87043	0.87043	0.87043	0.87043	0.878346	0.878346	0.87043	0.865199	0.87043	0.87043	0.87043	0.87043	0.878346	0.878346	0.878346	0.87043	0.87043	0.87043	0.87043	0.87043
Erigeron_annuus_AP168	0.257328	0.253271	0.255648	0.255648	0.261598	0.261598	0.261185	0.227863	0.227955	0.227447	0.227447	0.230248	0.230494	0.232306	0.234518	0.234518	0.230248	0.227874	0.234122	0.238533	0.609764	0.609764	0.609764	0.613342	0.609764	0.609764	0.614594	0.614594	0.614594	0.609764	0.609764	0.609764	0.609764	0.614594	0.614594	0.609764	0.606197	0.609764	0.609764	0.609764	0.609764	0.614594	0.614594	0.614594	0.609764	0.609764	0.609764	0.609764	0.609764
Erigeron_annuus_JAG162	0.257328	0.253271	0.255648	0.255648	0.261598	0.261598	0.261185	0.227863	0.228321	0.227447	0.227447	0.230618	0.230865	0.232681	0.234518	0.234518	0.230618	0.227874	0.2345	0.238533	0.611414	0.611414	0.611414	0.615004	0.611414	0.611414	0.616264	0.616264	0.616264	0.611414	0.611414	0.611414	0.611414	0.616264	0.616264	0.611414	0.607834	0.611414	0.611414	0.611414	0.611414	0.616264	0.616264	0.616264	0.611414	0.611414	0.611414	0.611414	0.611414
Erigeron_annuus_JAG208	0.257328	0.253271	0.255648	0.255648	0.261598	0.261598	0.261185	0.227863	0.227955	0.227447	0.227447	0.230248	0.230494	0.232306	0.234518	0.234518	0.230248	0.227874	0.234122	0.238533	0.609764	0.609764	0.609764	0.613342	0.609764	0.609764	0.614594	0.614594	0.614594	0.609764	0.609764	0.609764	0.609764	0.614594	0.614594	0.609764	0.606197	0.609764	0.609764	0.609764	0.609764	0.614594	0.614594	0.614594	0.609764	0.609764	0.609764	0.609764	0.609764
Erigeron_strigosus_AP195	0.257328	0.253271	0.255648	0.255648	0.261598	0.261598	0.261185	0.227863	0.227955	0.227447	0.227447	0.230248	0.230494	0.232306	0.234518	0.234518	0.230248	0.227874	0.234122	0.238533	0.609764	0.609764	0.609764	0.613342	0.609764	0.609764	0.614594	0.614594	0.614594	0.609764	0.609764	0.609764	0.609764	0.614594	0.614594	0.609764	0.606197	0.609764	0.609764	0.609764	0.609764	0.614594	0.614594	0.614594	0.609764	0.609764	0.609764	0.609764	0.609764
Erigeron_strigosus_JAG080	0.257775	0.253271	0.256092	0.256092	0.262054	0.262054	0.261658	0.225387	0.226519	0.224975	0.224975	0.228808	0.229053	0.230865	0.232037	0.232037	0.228808	0.22524	0.232681	0.236044	0.609764	0.609764	0.609764	0.613342	0.609764	0.609764	0.614594	0.614594	0.614594	0.609764	0.609764	0.609764	0.609764	0.614594	0.614594	0.609764	0.606197	0.609764	0.609764	0.609764	0.609764	0.614594	0.614594	0.614594	0.609764	0.609764	0.609764	0.609764	0.609764
Erigeron_strigosus_JAG210	0.257328	0.253271	0.255648	0.255648	0.261598	0.261598	0.261185	0.227863	0.227955	0.227447	0.227447	0.230248	0.230494	0.232306	0.234518	0.234518	0.230248	0.227874	0.234122	0.238533	0.609764	0.609764	0.609764	0.613342	0.609764	0.609764	0.614594	0.614594	0.614594	0.609764	0.609764	0.609764	0.609764	0.614594	0.614594	0.609764	0.606197	0.609764	0.609764	0.609764	0.609764	0.614594	0.614594	0.614594	0.609764	0.609764	0.609764	0.609764	0.609764
Erigeron_strigosus_JAG268	0.257328	0.253271	0.255648	0.255648	0.261598	0.261598	0.261185	0.227863	0.227955	0.227447	0.227447	0.230248	0.230494	0.232306	0.234518	0.234518	0.230248	0.227874	0.234122	0.238533	0.609764	0.609764	0.609764	0.613342	0.609764	0.609764	0.614594	0.614594	0.614594	0.609764	0.609764	0.609764	0.609764	0.614594	0.614594	0.609764	0.606197	0.609764	0.609764	0.609764	0.609764	0.614594	0.614594	0.614594	0.609764	0.609764	0.609764	0.609764	0.609764
Eupatorium_perfoliatum_AP254	0.263603	0.260553	0.263908	0.263908	0.267857	0.267857	0.267694	0.233014	0.237795	0.226561	0.226561	0.238318	0.238581	0.238318	0.233431	0.233431	0.238318	0.22778	0.236713	0.23733	0.654889	0.654889	0.654889	0.658738	0.654889	0.654889	0.660185	0.660185	0.660185	0.654889	0.654889	0.654889	0.654889	0.660185	0.660185	0.654889	0.651051	0.654889	0.654889	0.654889	0.654889	0.660185	0.660185	0.660185	0.654889	0.654889	0.654889	0.654889	0.654889
Eupatorium_perfoliatum_JAG045	0.265564	0.265955	0.265272	0.26573	0.269802	0.269802	0.266061	0.230322	0.245904	0.22417	0.22417	0.246465	0.246746	0.245625	0.230716	0.230716	0.246465	0.225176	0.243972	0.234425	0.672094	0.672094	0.672094	0.676286	0.672094	0.672094	0.677906	0.677906	0.677906	0.672094	0.672094	0.672094	0.672094	0.677906	0.677906	0.672094	0.667914	0.672094	0.672094	0.672094	0.672094	0.677906	0.677906	0.677906	0.672094	0.672094	0.672094	0.672094	0.672094
Eutrochium_maculatum_AP253	0.255398	0.256062	0.254633	0.255059	0.259493	0.259493	0.260546	0.236534	0.240171	0.230322	0.230322	0.240705	0.240973	0.240304	0.236941	0.236941	0.240705	0.231315	0.238685	0.2407	0.648665	0.648665	0.648665	0.652653	0.648665	0.648665	0.654139	0.654139	0.654139	0.648665	0.648665	0.648665	0.648665	0.654139	0.654139	0.648665	0.644689	0.648665	0.648665	0.648665	0.648665	0.654139	0.654139	0.654139	0.648665	0.648665	0.648665	0.648665	0.648665
Eutrochium_maculatum_RBG005	0.257566	0.255578	0.257862	0.257862	0.261785	0.261785	0.263428	0.237117	0.236324	0.230604	0.230604	0.236844	0.237105	0.236844	0.237545	0.237545	0.236844	0.231666	0.235237	0.24149	0.645822	0.645822	0.645822	0.649636	0.645822	0.645822	0.651051	0.651051	0.651051	0.645822	0.645822	0.645822	0.645822	0.651051	0.651051	0.645822	0.642018	0.645822	0.645822	0.645822	0.645822	0.651051	0.651051	0.651051	0.645822	0.645822	0.645822	0.645822	0.645822
Fallopia_convolvulus_AP384	0.287896	0.289168	0.281067	0.281553	0.287561	0.287561	0.292328	0.314316	0.298497	0.307649	0.307649	0.300746	0.303005	0.303134	0.320474	0.320474	0.300746	0.299023	0.302007	0.324735	0.623029	0.623029	0.623029	0.626664	0.623029	0.623029	0.627964	0.627964	0.627964	0.623029	0.623029	0.623029	0.623029	0.627964	0.627964	0.623029	0.619404	0.623029	0.623029	0.623029	0.623029	0.627964	0.627964	0.627964	0.623029	0.623029	0.623029	0.623029	0.623029
Fallopia_convolvulus_JAG086	0.287896	0.289168	0.281067	0.281553	0.287561	0.287561	0.292328	0.314316	0.298989	0.307649	0.307649	0.301243	0.303507	0.303618	0.320474	0.320474	0.301243	0.299023	0.302505	0.324735	0.624733	0.624733	0.624733	0.628381	0.624733	0.624733	0.62969	0.62969	0.62969	0.624733	0.624733	0.624733	0.624733	0.62969	0.62969	0.624733	0.621095	0.624733	0.624733	0.624733	0.624733	0.62969	0.62969	0.62969	0.624733	0.624733	0.624733	0.624733	0.624733
Faurea_rochetiana_OM1413	0.251408	0.247125	0.250219	0.248752	0.249257	0.249257	0.252292	0.271085	0.256218	0.26455	0.26455	0.260656	0.260952	0.262001	0.274623	0.274623	0.260656	0.264083	0.266175	0.278686	0.553641	0.553641	0.553641	0.557292	0.553641	0.553641	0.558454	0.558454	0.558454	0.553641	0.553641	0.553641	0.553641	0.558454	0.558454	0.553641	0.550001	0.553641	0.553641	0.553641	0.553641	0.558454	0.558454	0.558454	0.553641	0.553641	0.553641	0.553641	0.553641
Faurea_rochetiana_OM1461	0.251408	0.247125	0.250219	0.248752	0.249257	0.249257	0.252292	0.271085	0.256218	0.26455	0.26455	0.260656	0.260952	0.262001	0.274623	0.274623	0.260656	0.264083	0.266175	0.278686	0.553641	0.553641	0.553641	0.557292	0.553641	0.553641	0.558454	0.558454	0.558454	0.553641	0.553641	0.553641	0.553641	0.558454	0.558454	0.553641	0.550001	0.553641	0.553641	0.553641	0.553641	0.558454	0.558454	0.558454	0.553641	0.553641	0.553641	0.553641	0.553641
Faurea_rochetiana_OM1463	0.251408	0.247125	0.250219	0.248752	0.249257	0.249257	0.252292	0.271085	0.256218	0.26455	0.26455	0.260656	0.260952	0.262001	0.274623	0.274623	0.260656	0.264083	0.266175	0.278686	0.553641	0.553641	0.553641	0.557292	0.553641	0.553641	0.558454	0.558454	0.558454	0.553641	0.553641	0.553641	0.553641	0.558454	0.558454	0.553641	0.550001	0.553641	0.553641	0.553641	0.553641	0.558454	0.558454	0.558454	0.553641	0.553641	0.553641	0.553641	0.553641
Faurea_saligna_OM1438	0.251408	0.247125	0.250219	0.248752	0.249257	0.249257	0.252292	0.271085	0.256218	0.26455	0.26455	0.260656	0.260952	0.262001	0.274623	0.274623	0.260656	0.264083	0.266175	0.278686	0.553641	0.553641	0.553641	0.557292	0.553641	0.553641	0.558454	0.558454	0.558454	0.553641	0.553641	0.553641	0.553641	0.558454	0.558454	0.553641	0.550001	0.553641	0.553641	0.553641	0.553641	0.558454	0.558454	0.558454	0.553641	0.553641	0.553641	0.553641	0.553641
Faurea_saligna_OM1443	0.251408	0.247125	0.250219	0.248752	0.249257	0.249257	0.252292	0.271085	0.256218	0.26455	0.26455	0.260656	0.260952	0.262001	0.274623	0.274623	0.260656	0.264083	0.266175	0.278686	0.553641	0.553641	0.553641	0.557292	0.553641	0.553641	0.558454	0.558454	0.558454	0.553641	0.553641	0.553641	0.553641	0.558454	0.558454	0.553641	0.550001	0.553641	0.553641	0.553641	0.553641	0.558454	0.558454	0.558454	0.553641	0.553641	0.553641	0.553641	0.553641
Faurea_saligna_OM1445	0.251408	0.247125	0.250219	0.248752	0.249257	0.249257	0.252292	0.271085	0.256218	0.26455	0.26455	0.260656	0.260952	0.262001	0.274623	0.274623	0.260656	0.264083	0.266175	0.278686	0.553641	0.553641	0.553641	0.557292	0.553641	0.553641	0.558454	0.558454	0.558454	0.553641	0.553641	0.553641	0.553641	0.558454	0.558454	0.553641	0.550001	0.553641	0.553641	0.553641	0.553641	0.558454	0.558454	0.558454	0.553641	0.553641	0.553641	0.553641	0.553641
Ficus_abutilifolia_OM557	0.188897	0.182952	0.186133	0.186425	0.188703	0.188703	0.189306	0.189909	0.20624	0.192958	0.192958	0.206678	0.20869	0.206015	0.192958	0.192958	0.206678	0.188728	0.209809	0.196347	0.624734	0.624734	0.624734	0.628623	0.624734	0.624734	0.626116	0.626116	0.626116	0.624734	0.624734	0.624734	0.624734	0.626116	0.626116	0.624734	0.620856	0.624734	0.624734	0.624734	0.624734	0.626116	0.626116	0.626116	0.624734	0.624734	0.624734	0.624734	0.624734
Ficus_abutilifolia_RL1471	0.19043	0.182952	0.187668	0.187963	0.190234	0.190234	0.190894	0.189602	0.206024	0.192645	0.192645	0.206461	0.208471	0.2058	0.192645	0.192645	0.206461	0.188404	0.20959	0.196027	0.624734	0.624734	0.624734	0.628623	0.624734	0.624734	0.626116	0.626116	0.626116	0.624734	0.624734	0.624734	0.624734	0.626116	0.626116	0.624734	0.620856	0.624734	0.624734	0.624734	0.624734	0.626116	0.626116	0.626116	0.624734	0.624734	0.624734	0.624734	0.624734
Ficus_abutilifolia_RL1501	0.19043	0.182952	0.187668	0.187963	0.190234	0.190234	0.190894	0.189602	0.206024	0.192645	0.192645	0.206461	0.208471	0.2058	0.192645	0.192645	0.206461	0.188404	0.20959	0.196027	0.624734	0.624734	0.624734	0.628623	0.624734	0.624734	0.626116	0.626116	0.626116	0.624734	0.624734	0.624734	0.624734	0.626116	0.626116	0.624734	0.620856	0.624734	0.624734	0.624734	0.624734	0.626116	0.626116	0.626116	0.624734	0.624734	0.624734	0.624734	0.624734
Ficus_glumosa_OM564	0.193236	0.185107	0.189504	0.189504	0.193033	0.193033	0.193816	0.1969	0.212465	0.200084	0.200084	0.212927	0.214998	0.212927	0.200084	0.200084	0.212927	0.196129	0.21684	0.203637	0.630018	0.630018	0.630018	0.633933	0.630018	0.630018	0.631422	0.631422	0.631422	0.630018	0.630018	0.630018	0.630018	0.631422	0.631422	0.630018	0.626116	0.630018	0.630018	0.630018	0.630018	0.631422	0.631422	0.631422	0.630018	0.630018	0.630018	0.630018	0.630018
Ficus_glumosa_RL1407	0.192158	0.182952	0.189398	0.189696	0.191961	0.191961	0.192686	0.192332	0.207809	0.195387	0.195387	0.208249	0.210265	0.207582	0.195387	0.195387	0.208249	0.191303	0.211381	0.198788	0.624734	0.624734	0.624734	0.628623	0.624734	0.624734	0.626116	0.626116	0.626116	0.624734	0.624734	0.624734	0.624734	0.626116	0.626116	0.624734	0.620856	0.624734	0.624734	0.624734	0.624734	0.626116	0.626116	0.626116	0.624734	0.624734	0.624734	0.624734	0.624734
Ficus_sycomorus_RBN197	0.190625	0.183163	0.187862	0.188157	0.19043	0.19043	0.191097	0.18688	0.202252	0.18991	0.18991	0.202679	0.204675	0.202032	0.18991	0.18991	0.202679	0.185513	0.2058	0.193274	0.630018	0.630018	0.630018	0.633933	0.630018	0.630018	0.631422	0.631422	0.631422	0.630018	0.630018	0.630018	0.630018	0.631422	0.631422	0.630018	0.626116	0.630018	0.630018	0.630018	0.630018	0.631422	0.631422	0.631422	0.630018	0.630018	0.630018	0.630018	0.630018
Ficus_sycomorus_RL1598	0.190625	0.183163	0.187862	0.188157	0.19043	0.19043	0.191097	0.18688	0.202252	0.18991	0.18991	0.202679	0.204675	0.202032	0.18991	0.18991	0.202679	0.185513	0.2058	0.193274	0.630018	0.630018	0.630018	0.633933	0.630018	0.630018	0.631422	0.631422	0.631422	0.630018	0.630018	0.630018	0.630018	0.631422	0.631422	0.630018	0.626116	0.630018	0.630018	0.630018	0.630018	0.631422	0.631422	0.631422	0.630018	0.630018	0.630018	0.630018	0.630018
Ficus_sycomorus_RL1614	0.190625	0.183163	0.187862	0.188157	0.19043	0.19043	0.191097	0.18688	0.202252	0.18991	0.18991	0.202679	0.204675	0.202032	0.18991	0.18991	0.202679	0.185513	0.2058	0.193274	0.630018	0.630018	0.630018	0.633933	0.630018	0.630018	0.631422	0.631422	0.631422	0.630018	0.630018	0.630018	0.630018	0.631422	0.631422	0.630018	0.626116	0.630018	0.630018	0.630018	0.630018	0.631422	0.631422	0.631422	0.630018	0.630018	0.630018	0.630018	0.630018
Frangula_alnus_JAG265	0.213157	0.21198	0.210385	0.210722	0.212933	0.212933	0.216325	0.203012	0.203963	0.200107	0.200107	0.203765	0.210475	0.204297	0.203325	0.203325	0.2067	0.194134	0.203956	0.206573	0.56719	0.56719	0.56719	0.570181	0.56719	0.56719	0.568156	0.568156	0.568156	0.56719	0.56719	0.56719	0.56719	0.568156	0.568156	0.56719	0.564206	0.56719	0.56719	0.56719	0.56719	0.568156	0.568156	0.568156	0.56719	0.56719	0.56719	0.56719	0.56719
Frangula_alnus_JAG313	0.213157	0.21198	0.210385	0.210722	0.212933	0.212933	0.216325	0.203488	0.209126	0.200575	0.200575	0.207868	0.209748	0.209615	0.203803	0.203803	0.207868	0.194614	0.209119	0.207061	0.608728	0.608728	0.608728	0.612279	0.608728	0.608728	0.609958	0.609958	0.609958	0.608728	0.608728	0.608728	0.608728	0.609958	0.609958	0.608728	0.605187	0.608728	0.608728	0.608728	0.608728	0.609958	0.609958	0.609958	0.608728	0.608728	0.608728	0.608728	0.608728
Grewia_bicolor_OM329	0.224148	0.220029	0.217734	0.218086	0.22754	0.22754	0.229674	0.216456	0.194785	0.21965	0.21965	0.195195	0.197181	0.194571	0.216818	0.216818	0.195195	0.200985	0.190839	0.213994	0.610903	0.610903	0.610903	0.614734	0.610903	0.610903	0.612235	0.612235	0.612235	0.610903	0.610903	0.610903	0.610903	0.612235	0.612235	0.610903	0.607083	0.610903	0.610903	0.610903	0.610903	0.612235	0.612235	0.612235	0.610903	0.610903	0.610903	0.610903	0.610903
Grewia_bicolor_RL1545	0.225964	0.222073	0.219545	0.219901	0.229361	0.229361	0.231568	0.216456	0.196557	0.21965	0.21965	0.196973	0.198963	0.196342	0.216818	0.216818	0.196973	0.200985	0.192601	0.213994	0.614734	0.614734	0.614734	0.618577	0.614734	0.614734	0.616078	0.616078	0.616078	0.614734	0.614734	0.614734	0.614734	0.616078	0.616078	0.614734	0.610903	0.614734	0.614734	0.614734	0.614734	0.616078	0.616078	0.616078	0.614734	0.614734	0.614734	0.614734	0.614734
Grewia_bicolor_RL1658	0.224148	0.220029	0.217734	0.218086	0.22754	0.22754	0.229674	0.216456	0.194785	0.21965	0.21965	0.195195	0.197181	0.194571	0.216818	0.216818	0.195195	0.200985	0.190839	0.213994	0.610903	0.610903	0.610903	0.614734	0.610903	0.610903	0.612235	0.612235	0.612235	0.610903	0.610903	0.610903	0.610903	0.612235	0.612235	0.610903	0.607083	0.610903	0.610903	0.610903	0.610903	0.612235	0.612235	0.612235	0.610903	0.610903	0.610903	0.610903	0.610903
Grewia_flavescens_OM323	0.222811	0.218516	0.216388	0.216739	0.226207	0.226207	0.228293	0.210477	0.189089	0.213637	0.213637	0.189485	0.191449	0.188882	0.210827	0.210827	0.189485	0.194781	0.185185	0.208024	0.605896	0.605896	0.605896	0.609729	0.605896	0.605896	0.607218	0.607218	0.607218	0.605896	0.605896	0.605896	0.605896	0.607218	0.607218	0.605896	0.602075	0.605896	0.605896	0.605896	0.605896	0.607218	0.607218	0.607218	0.605896	0.605896	0.605896	0.605896	0.605896
Grewia_flavescens_RL1472	0.22076	0.216213	0.21435	0.214697	0.224148	0.224148	0.226149	0.210477	0.191048	0.213637	0.213637	0.191449	0.193422	0.190839	0.210827	0.210827	0.191449	0.194781	0.187128	0.208024	0.604582	0.604582	0.604582	0.608403	0.604582	0.604582	0.605896	0.605896	0.605896	0.604582	0.604582	0.604582	0.604582	0.605896	0.605896	0.604582	0.600773	0.604582	0.604582	0.604582	0.604582	0.605896	0.605896	0.605896	0.604582	0.604582	0.604582	0.604582	0.604582
Grewia_villosa_RL1342	0.222811	0.218516	0.216388	0.216739	0.226207	0.226207	0.228293	0.211178	0.193422	0.214352	0.214352	0.19383	0.195815	0.193209	0.21153	0.21153	0.19383	0.195459	0.189476	0.208717	0.609729	0.609729	0.609729	0.613574	0.609729	0.609729	0.611063	0.611063	0.611063	0.609729	0.609729	0.609729	0.609729	0.611063	0.611063	0.609729	0.605896	0.609729	0.609729	0.609729	0.609729	0.611063	0.611063	0.611063	0.609729	0.609729	0.609729	0.609729	0.609729
Grewia_villosa_RL1523	0.222811	0.218516	0.216388	0.216739	0.226207	0.226207	0.228293	0.211178	0.193422	0.214352	0.214352	0.19383	0.195815	0.193209	0.21153	0.21153	0.19383	0.195459	0.189476	0.208717	0.609729	0.609729	0.609729	0.613574	0.609729	0.609729	0.611063	0.611063	0.611063	0.609729	0.609729	0.609729	0.609729	0.611063	0.611063	0.609729	0.605896	0.609729	0.609729	0.609729	0.609729	0.611063	0.611063	0.611063	0.609729	0.609729	0.609729	0.609729	0.609729
Grewia_villosa_RL1569	0.222811	0.218516	0.216388	0.216739	0.226207	0.226207	0.228293	0.211178	0.193422	0.214352	0.214352	0.19383	0.195815	0.193209	0.21153	0.21153	0.19383	0.195459	0.189476	0.208717	0.609729	0.609729	0.609729	0.613574	0.609729	0.609729	0.611063	0.611063	0.611063	0.609729	0.609729	0.609729	0.609729	0.611063	0.611063	0.609729	0.605896	0.609729	0.609729	0.609729	0.609729	0.611063	0.611063	0.611063	0.609729	0.609729	0.609729	0.609729	0.609729
Heteromorpha_arborescens_OM1430	0.240535	0.227921	0.242014	0.242421	0.244585	0.244585	0.249164	0.21403	0.219127	0.207908	0.207908	0.219608	0.219849	0.218882	0.214397	0.214397	0.219608	0.204802	0.220976	0.21805	0.580356	0.580356	0.580356	0.584123	0.580356	0.580356	0.581601	0.581601	0.581601	0.580356	0.580356	0.580356	0.580356	0.581601	0.581601	0.580356	0.5766	0.580356	0.580356	0.580356	0.580356	0.581601	0.581601	0.581601	0.580356	0.580356	0.580356	0.580356	0.580356
Heteromorpha_arborescens_OM1488	0.238293	0.225475	0.239754	0.240156	0.242326	0.242326	0.246802	0.210657	0.216956	0.204576	0.204576	0.217431	0.217669	0.216714	0.211017	0.211017	0.217431	0.201271	0.218798	0.214637	0.579775	0.579775	0.579775	0.583536	0.579775	0.579775	0.581016	0.581016	0.581016	0.579775	0.579775	0.579775	0.579775	0.581016	0.581016	0.579775	0.576026	0.579775	0.579775	0.579775	0.579775	0.581016	0.581016	0.581016	0.579775	0.579775	0.579775	0.579775	0.579775
Heteromorpha_arborescens_OM1516	0.238293	0.225475	0.239754	0.240156	0.242326	0.242326	0.246802	0.210657	0.216956	0.204576	0.204576	0.217431	0.217669	0.216714	0.211017	0.211017	0.217431	0.201271	0.218798	0.214637	0.579775	0.579775	0.579775	0.583536	0.579775	0.579775	0.581016	0.581016	0.581016	0.579775	0.579775	0.579775	0.579775	0.581016	0.581016	0.579775	0.576026	0.579775	0.579775	0.579775	0.579775	0.581016	0.581016	0.581016	0.579775	0.579775	0.579775	0.579775	0.579775
Hyphaene_coriacea_OM1184	0.299901	0.292677	0.297116	0.295638	0.301538	0.301538	0.307196	0.294749	0.296839	0.287973	0.287973	0.295515	0.295864	0.296506	0.295289	0.295289	0.295515	0.285108	0.300908	0.299539	0.528626	0.528626	0.528626	0.532184	0.528626	0.528626	0.533267	0.533267	0.533267	0.528626	0.528626	0.528626	0.528626	0.533267	0.533267	0.528626	0.525078	0.528626	0.528626	0.528626	0.528626	0.533267	0.533267	0.533267	0.528626	0.528626	0.528626	0.528626	0.528626
Hyphaene_coriacea_OM1187	0.299901	0.292677	0.297116	0.295638	0.301538	0.301538	0.307196	0.294749	0.296839	0.287973	0.287973	0.295515	0.295864	0.296506	0.295289	0.295289	0.295515	0.285108	0.300908	0.299539	0.528626	0.528626	0.528626	0.532184	0.528626	0.528626	0.533267	0.533267	0.533267	0.528626	0.528626	0.528626	0.528626	0.533267	0.533267	0.528626	0.525078	0.528626	0.528626	0.528626	0.528626	0.533267	0.533267	0.533267	0.528626	0.528626	0.528626	0.528626	0.528626
Hyphaene_coriacea_OM236	0.299901	0.292677	0.297116	0.295638	0.301538	0.301538	0.307196	0.294749	0.296839	0.287973	0.287973	0.295515	0.295864	0.296506	0.295289	0.295289	0.295515	0.285108	0.300908	0.299539	0.528626	0.528626	0.528626	0.532184	0.528626	0.528626	0.533267	0.533267	0.533267	0.528626	0.528626	0.528626	0.528626	0.533267	0.533267	0.528626	0.525078	0.528626	0.528626	0.528626	0.528626	0.533267	0.533267	0.533267	0.528626	0.528626	0.528626	0.528626	0.528626
Hyphaene_coriacea_OM755	0.299901	0.292677	0.297116	0.295638	0.301538	0.301538	0.307196	0.294749	0.296839	0.287973	0.287973	0.295515	0.295864	0.296506	0.295289	0.295289	0.295515	0.285108	0.300908	0.299539	0.528626	0.528626	0.528626	0.532184	0.528626	0.528626	0.533267	0.533267	0.533267	0.528626	0.528626	0.528626	0.528626	0.533267	0.533267	0.528626	0.525078	0.528626	0.528626	0.528626	0.528626	0.533267	0.533267	0.533267	0.528626	0.528626	0.528626	0.528626	0.528626
Hyphaene_petersiana_OM1296	0.298938	0.292677	0.297116	0.295638	0.300579	0.300579	0.306211	0.2932	0.296839	0.286405	0.286405	0.295515	0.295864	0.295515	0.29374	0.29374	0.295515	0.283437	0.299925	0.297997	0.528626	0.528626	0.528626	0.532184	0.528626	0.528626	0.533267	0.533267	0.533267	0.528626	0.528626	0.528626	0.528626	0.533267	0.533267	0.528626	0.525078	0.528626	0.528626	0.528626	0.528626	0.533267	0.533267	0.533267	0.528626	0.528626	0.528626	0.528626	0.528626
Hyphaene_petersiana_OM908	0.299901	0.292677	0.297116	0.295638	0.301538	0.301538	0.307196	0.294749	0.296839	0.287973	0.287973	0.295515	0.295864	0.296506	0.295289	0.295289	0.295515	0.285108	0.300908	0.299539	0.528626	0.528626	0.528626	0.532184	0.528626	0.528626	0.533267	0.533267	0.533267	0.528626	0.528626	0.528626	0.528626	0.533267	0.533267	0.528626	0.525078	0.528626	0.528626	0.528626	0.528626	0.533267	0.533267	0.533267	0.528626	0.528626	0.528626	0.528626	0.528626
Inga_feuillei_EDNA06-00042	0.023554	0.025146	0.019417	0.019444	0.024936	0.024936	0.022958	0.215807	0.207033	0.220778	0.220778	0.213291	0.2187	0.210116	0.220778	0.220778	0.216401	0.210683	0.211726	0.221392	0.56039	0.56039	0.56039	0.563393	0.56039	0.56039	0.561348	0.561348	0.561348	0.56039	0.56039	0.56039	0.56039	0.561348	0.561348	0.56039	0.557394	0.56039	0.56039	0.56039	0.56039	0.561348	0.561348	0.561348	0.56039	0.56039	0.56039	0.56039	0.56039
Inga_feuillei_EDNA06-00043	0.023554	0.025146	0.019417	0.019444	0.024936	0.024936	0.022958	0.220393	0.207033	0.225299	0.225299	0.213291	0.2187	0.210116	0.225299	0.225299	0.216401	0.215567	0.211726	0.225915	0.5591	0.5591	0.5591	0.562095	0.5591	0.5591	0.560053	0.560053	0.560053	0.5591	0.5591	0.5591	0.5591	0.560053	0.560053	0.5591	0.556112	0.5591	0.5591	0.5591	0.5591	0.560053	0.560053	0.560053	0.5591	0.5591	0.5591	0.5591	0.5591
Inga_marginata_EDNA06-04173	0.023554	0.025146	0.019417	0.019444	0.024936	0.024936	0.022958	0.218897	0.210595	0.223763	0.223763	0.215828	0.220397	0.213637	0.223763	0.223763	0.218033	0.214037	0.215411	0.225294	0.562167	0.562167	0.562167	0.565321	0.562167	0.562167	0.563176	0.563176	0.563176	0.562167	0.562167	0.562167	0.562167	0.563176	0.563176	0.562167	0.559022	0.562167	0.562167	0.562167	0.562167	0.563176	0.563176	0.563176	0.562167	0.562167	0.562167	0.562167	0.562167
Inga_marginata_EDNA06-04178	0.023554	0.025146	0.019417	0.019444	0.024936	0.024936	0.022958	0.219343	0.210358	0.224221	0.224221	0.214897	0.220397	0.213345	0.224221	0.224221	0.218033	0.214493	0.215072	0.225294	0.564758	0.564758	0.564758	0.567767	0.564758	0.564758	0.565726	0.565726	0.565726	0.564758	0.564758	0.564758	0.564758	0.565726	0.565726	0.564758	0.561757	0.564758	0.564758	0.564758	0.564758	0.565726	0.565726	0.565726	0.564758	0.564758	0.564758	0.564758	0.564758
Inga_marginata_EDNA06-04203	0.023554	0.025146	0.019417	0.019444	0.024936	0.024936	0.022958	0.219791	0.210358	0.224681	0.224681	0.214897	0.220397	0.213345	0.224681	0.224681	0.218033	0.214951	0.215072	0.225294	0.567377	0.567377	0.567377	0.570403	0.567377	0.567377	0.568354	0.568354	0.568354	0.567377	0.567377	0.567377	0.567377	0.568354	0.568354	0.567377	0.564359	0.567377	0.567377	0.567377	0.567377	0.568354	0.568354	0.568354	0.567377	0.567377	0.567377	0.567377	0.567377
Inga_marginata_EDNA06-04236	0.024958	0.02674	0.02082	0.020849	0.026342	0.026342	0.024412	0.216105	0.20879	0.221084	0.221084	0.213291	0.2187	0.211824	0.221084	0.221084	0.216401	0.210987	0.213496	0.221699	0.563055	0.563055	0.563055	0.566065	0.563055	0.563055	0.56402	0.56402	0.56402	0.563055	0.563055	0.563055	0.563055	0.56402	0.56402	0.563055	0.560053	0.563055	0.563055	0.563055	0.563055	0.56402	0.56402	0.56402	0.563055	0.563055	0.563055	0.563055	0.563055
Inga_nobilis_EDNA06-00045	0.024958	0.02674	0.02082	0.020849	0.026342	0.026342	0.024412	0.212732	0.207097	0.217483	0.217483	0.212298	0.217007	0.21024	0.217483	0.217483	0.214773	0.207695	0.211889	0.222988	0.557674	0.557674	0.557674	0.56081	0.557674	0.557674	0.55867	0.55867	0.55867	0.557674	0.557674	0.557674	0.557674	0.55867	0.55867	0.557674	0.554546	0.557674	0.557674	0.557674	0.557674	0.55867	0.55867	0.55867	0.557674	0.557674	0.557674	0.557674	0.557674
Inga_nobilis_subsp._quaternata_EDNA06-04245	0.024958	0.02674	0.02082	0.020849	0.026342	0.026342	0.024412	0.218846	0.205471	0.223757	0.223757	0.211688	0.217007	0.2086	0.223757	0.223757	0.214773	0.213937	0.210157	0.22437	0.56039	0.56039	0.56039	0.563393	0.56039	0.56039	0.561348	0.561348	0.561348	0.56039	0.56039	0.56039	0.56039	0.561348	0.561348	0.56039	0.557394	0.56039	0.56039	0.56039	0.56039	0.561348	0.561348	0.561348	0.56039	0.56039	0.56039	0.56039	0.56039
Inga_punctata_EDNA06-00046	0.02498	0.025146	0.020838	0.020867	0.026365	0.026365	0.024434	0.222839	0.20879	0.227763	0.227763	0.215101	0.220618	0.211824	0.227763	0.227763	0.218244	0.218115	0.213496	0.228388	0.561686	0.561686	0.561686	0.564698	0.561686	0.561686	0.562649	0.562649	0.562649	0.561686	0.561686	0.561686	0.561686	0.562649	0.562649	0.561686	0.558682	0.561686	0.561686	0.561686	0.561686	0.562649	0.562649	0.562649	0.561686	0.561686	0.561686	0.561686	0.561686
Inga_punctata_EDNA06-04182	0.02498	0.025146	0.020838	0.020867	0.026365	0.026365	0.024434	0.223286	0.20879	0.228269	0.228269	0.215101	0.220618	0.211824	0.228269	0.228269	0.218244	0.218527	0.213496	0.228902	0.557816	0.557816	0.557816	0.560802	0.557816	0.557816	0.558764	0.558764	0.558764	0.557816	0.557816	0.557816	0.557816	0.558764	0.558764	0.557816	0.554837	0.557816	0.557816	0.557816	0.557816	0.558764	0.558764	0.558764	0.557816	0.557816	0.557816	0.557816	0.557816
Inga_punctata_EDNA06-04226	0.02498	0.025146	0.020838	0.020867	0.026365	0.026365	0.024434	0.223297	0.20879	0.228234	0.228234	0.215101	0.220618	0.211824	0.228234	0.228234	0.218244	0.218584	0.213496	0.228861	0.5591	0.5591	0.5591	0.562095	0.5591	0.5591	0.560053	0.560053	0.560053	0.5591	0.5591	0.5591	0.5591	0.560053	0.560053	0.5591	0.556112	0.5591	0.5591	0.5591	0.5591	0.560053	0.560053	0.560053	0.5591	0.5591	0.5591	0.5591	0.5591
Inga_ruiziana_EDNA06-04211	0.026388	0.026767	0.022244	0.022275	0.027773	0.027773	0.025892	0.220393	0.208403	0.225299	0.225299	0.214692	0.220176	0.211443	0.225299	0.225299	0.217823	0.215567	0.213099	0.225915	0.559436	0.559436	0.559436	0.562432	0.559436	0.559436	0.56039	0.56039	0.56039	0.559436	0.559436	0.559436	0.559436	0.56039	0.56039	0.559436	0.556447	0.559436	0.559436	0.559436	0.559436	0.56039	0.56039	0.56039	0.559436	0.559436	0.559436	0.559436	0.559436
Inga_ruiziana_EDNA06-04246	0.027822	0.028394	0.023673	0.023706	0.02921	0.02921	0.027376	0.222993	0.210163	0.227921	0.227921	0.216505	0.222097	0.213153	0.227921	0.227921	0.219667	0.218273	0.214871	0.228547	0.560727	0.560727	0.560727	0.563732	0.560727	0.560727	0.561686	0.561686	0.561686	0.560727	0.560727	0.560727	0.560727	0.561686	0.561686	0.560727	0.55773	0.560727	0.560727	0.560727	0.560727	0.561686	0.561686	0.561686	0.560727	0.560727	0.560727	0.560727	0.560727
Inga_ruiziana_EDNA06-04248	0.024958	0.025146	0.02082	0.020849	0.026342	0.026342	0.024412	0.211928	0.208596	0.21694	0.21694	0.214897	0.220397	0.211633	0.21694	0.21694	0.218033	0.206561	0.213297	0.217549	0.56039	0.56039	0.56039	0.563393	0.56039	0.56039	0.561348	0.561348	0.561348	0.56039	0.56039	0.56039	0.56039	0.561348	0.561348	0.56039	0.557394	0.56039	0.56039	0.56039	0.56039	0.561348	0.561348	0.561348	0.56039	0.56039	0.56039	0.56039	0.56039
Juniperus_communis_AP204	0.737873	0.652236	0.686525	0.686525	0.74307	0.74307	0.747453	0.714592	0.722349	0.712482	0.712482	0.725751	0.727163	0.725751	0.721958	0.721958	0.725751	0.690089	0.730583	0.721958	0.184326	0.184326	0.184326	0.181936	0.184326	0.184326	0.186989	0.186989	0.186989	0.184326	0.184326	0.184326	0.184326	0.186989	0.186989	0.184326	0.181936	0.184326	0.184326	0.184326	0.184326	0.186989	0.186989	0.186989	0.184326	0.184326	0.184326	0.184326	0.184326
Juniperus_communis_JAG237	0.710384	0.647335	0.65873	0.65873	0.715609	0.715609	0.725558	0.68203	0.684298	0.679969	0.679969	0.687434	0.687434	0.691818	0.689477	0.689477	0.687434	0.655102	0.691818	0.689477	0.171557	0.171557	0.171557	0.169423	0.171557	0.171557	0.173919	0.173919	0.173919	0.171557	0.171557	0.171557	0.171557	0.173919	0.173919	0.171557	0.169423	0.171557	0.171557	0.171557	0.171557	0.173919	0.173919	0.173919	0.171557	0.171557	0.171557	0.171557	0.171557
Juniperus_communis_JAG306	0.661514	0.650709	0.625996	0.625996	0.663602	0.663602	0.66777	0.599613	0.648367	0.59779	0.59779	0.650537	0.650537	0.650537	0.604994	0.604994	0.650537	0.575023	0.661345	0.614186	0.183131	0.183131	0.183131	0.180758	0.183131	0.183131	0.185774	0.185774	0.185774	0.183131	0.183131	0.183131	0.183131	0.185774	0.185774	0.183131	0.180758	0.183131	0.183131	0.183131	0.183131	0.185774	0.185774	0.185774	0.183131	0.183131	0.183131	0.183131	0.183131
Juniperus_virginiana_AP394	0.768022	0.678428	0.693449	0.693449	0.770728	0.770728	0.770728	0.693351	0.727991	0.691238	0.691238	0.72313	0.72313	0.72313	0.700896	0.700896	0.72313	0.666187	0.734916	0.700896	0.185836	0.185836	0.185836	0.185836	0.185836	0.185836	0.189997	0.189997	0.189997	0.185836	0.185836	0.185836	0.185836	0.189997	0.189997	0.185836	0.185836	0.185836	0.185836	0.185836	0.185836	0.189997	0.189997	0.189997	0.185836	0.185836	0.185836	0.185836	0.185836
Juniperus_virginiana_JAG307	0.743161	0.660638	0.694973	0.694973	0.748294	0.748294	0.7595	0.727809	0.698046	0.725632	0.725632	0.701028	0.706359	0.705219	0.735309	0.735309	0.701028	0.698244	0.705219	0.735309	0.173438	0.173438	0.173438	0.171372	0.173438	0.173438	0.175727	0.175727	0.175727	0.173438	0.173438	0.173438	0.173438	0.175727	0.175727	0.173438	0.171372	0.173438	0.173438	0.173438	0.173438	0.175727	0.175727	0.175727	0.173438	0.173438	0.173438	0.173438	0.173438
Juniperus_virginiana_JAG349	0.781518	0.685306	0.707494	0.707494	0.784178	0.784178	0.784178	0.713932	0.753924	0.711765	0.711765	0.749021	0.75112	0.749021	0.721502	0.721502	0.749021	0.683147	0.760986	0.721502	0.182944	0.182944	0.182944	0.182944	0.182944	0.182944	0.187104	0.187104	0.187104	0.182944	0.182944	0.182944	0.182944	0.187104	0.187104	0.182944	0.182944	0.182944	0.182944	0.182944	0.182944	0.187104	0.187104	0.187104	0.182944	0.182944	0.182944	0.182944	0.182944
Juniperus_virginiana_JAG413	0.671966	0.667208	0.644771	0.644771	0.674058	0.674058	0.675501	0.615827	0.655754	0.613931	0.613931	0.657915	0.657915	0.657915	0.621279	0.621279	0.657915	0.586288	0.668786	0.630693	0.187756	0.187756	0.187756	0.185372	0.187756	0.187756	0.190416	0.190416	0.190416	0.187756	0.187756	0.187756	0.187756	0.190416	0.190416	0.187756	0.185372	0.187756	0.187756	0.187756	0.187756	0.190416	0.190416	0.190416	0.187756	0.187756	0.187756	0.187756	0.187756
Lactuca_canadensis_JAG158	0.238743	0.237617	0.238322	0.238716	0.242728	0.242728	0.243564	0.225261	0.218651	0.219521	0.219521	0.219103	0.21933	0.219976	0.225622	0.225622	0.219103	0.219807	0.218646	0.229068	0.631045	0.631045	0.631045	0.63472	0.631045	0.631045	0.636052	0.636052	0.636052	0.631045	0.631045	0.631045	0.631045	0.636052	0.636052	0.631045	0.62738	0.631045	0.631045	0.631045	0.631045	0.636052	0.636052	0.636052	0.631045	0.631045	0.631045	0.631045	0.631045
Lactuca_canadensis_JAG735	0.238743	0.237617	0.238322	0.238716	0.242728	0.242728	0.243564	0.225261	0.216352	0.219521	0.219521	0.216803	0.21703	0.217772	0.225622	0.225622	0.216803	0.219807	0.216346	0.229068	0.627355	0.627355	0.627355	0.631084	0.627355	0.627355	0.632426	0.632426	0.632426	0.627355	0.627355	0.627355	0.627355	0.632426	0.632426	0.627355	0.623638	0.627355	0.627355	0.627355	0.627355	0.632426	0.632426	0.632426	0.627355	0.627355	0.627355	0.627355	0.627355
Lactuca_serriola_AP278	0.238743	0.235221	0.238322	0.238716	0.242728	0.242728	0.243564	0.224902	0.219462	0.219173	0.219173	0.221722	0.221957	0.222518	0.225261	0.225261	0.221722	0.219439	0.221247	0.2287	0.63069	0.63069	0.63069	0.634494	0.63069	0.63069	0.635872	0.635872	0.635872	0.63069	0.63069	0.63069	0.63069	0.635872	0.635872	0.63069	0.626898	0.63069	0.63069	0.63069	0.63069	0.635872	0.635872	0.635872	0.63069	0.63069	0.63069	0.63069	0.63069
Lactuca_serriola_JAG709	0.238743	0.235221	0.238322	0.238716	0.242728	0.242728	0.243564	0.226536	0.218068	0.220758	0.220758	0.220309	0.220542	0.221154	0.2269	0.2269	0.220309	0.221119	0.219841	0.230372	0.627343	0.627343	0.627343	0.631104	0.627343	0.627343	0.632458	0.632458	0.632458	0.627343	0.627343	0.627343	0.627343	0.632458	0.632458	0.627343	0.623593	0.627343	0.627343	0.627343	0.627343	0.632458	0.632458	0.632458	0.627343	0.627343	0.627343	0.627343	0.627343
Lycopodium_obscurum_AP429	0.77436	0.763558	0.76543	0.76543	0.776406	0.776406	0.77753	0.789135	0.789492	0.762151	0.762151	0.787827	0.787827	0.787827	0.783008	0.783008	0.787827	0.792632	0.789492	0.776905	0.515584	0.515584	0.515584	0.515584	0.515584	0.515584	0.520084	0.520084	0.520084	0.515584	0.515584	0.515584	0.515584	0.520084	0.520084	0.515584	0.512125	0.515584	0.515584	0.515584	0.515584	0.520084	0.520084	0.520084	0.515584	0.515584	0.515584	0.515584	0.515584
Lycopodium_obscurum_JAG059	0.77436	0.763558	0.76543	0.76543	0.776406	0.776406	0.77753	0.789135	0.789492	0.762151	0.762151	0.787827	0.787827	0.787827	0.783008	0.783008	0.787827	0.792632	0.789492	0.776905	0.515584	0.515584	0.515584	0.515584	0.515584	0.515584	0.520084	0.520084	0.520084	0.515584	0.515584	0.515584	0.515584	0.520084	0.520084	0.515584	0.512125	0.515584	0.515584	0.515584	0.515584	0.520084	0.520084	0.520084	0.515584	0.515584	0.515584	0.515584	0.515584
Lycopodium_obscurum_JAG169	0.779294	0.763558	0.770422	0.770422	0.781313	0.781313	0.782581	0.79706	0.794286	0.770387	0.770387	0.792624	0.792624	0.792624	0.79101	0.79101	0.792624	0.801058	0.794286	0.784985	0.515584	0.515584	0.515584	0.515584	0.515584	0.515584	0.520084	0.520084	0.520084	0.515584	0.515584	0.515584	0.515584	0.520084	0.520084	0.515584	0.512125	0.515584	0.515584	0.515584	0.515584	0.520084	0.520084	0.520084	0.515584	0.515584	0.515584	0.515584	0.515584
Magnolia_grandiflora_Chase_6695__K_	0.253287	0.251371	0.252379	0.250911	0.254888	0.254888	0.258452	0.221695	0.224811	0.212862	0.212862	0.221817	0.222043	0.223318	0.222067	0.222067	0.221817	0.215356	0.224349	0.222067	0.499172	0.499172	0.499172	0.502344	0.499172	0.499172	0.500076	0.500076	0.500076	0.499172	0.499172	0.499172	0.499172	0.500076	0.500076	0.499172	0.496009	0.499172	0.499172	0.499172	0.499172	0.500076	0.500076	0.500076	0.499172	0.499172	0.499172	0.499172	0.499172
Magnolia_grandiflora_Kress_06-8358	0.253287	0.251371	0.252379	0.250911	0.254888	0.254888	0.258452	0.221695	0.22815	0.212862	0.212862	0.225153	0.222729	0.226633	0.222067	0.222067	0.225153	0.215356	0.227681	0.222067	0.504262	0.504262	0.504262	0.507441	0.504262	0.504262	0.505177	0.505177	0.505177	0.504262	0.504262	0.504262	0.504262	0.505177	0.505177	0.504262	0.501091	0.504262	0.504262	0.504262	0.504262	0.505177	0.505177	0.505177	0.504262	0.504262	0.504262	0.504262	0.504262
Myrothamnus_flabellifolia_OM1137	0.209933	0.202513	0.212527	0.211067	0.211502	0.211502	0.213238	0.201286	0.192842	0.198158	0.198158	0.19504	0.195248	0.194411	0.201622	0.201622	0.19504	0.197134	0.194617	0.205121	0.578541	0.578541	0.578541	0.58229	0.578541	0.578541	0.577313	0.577313	0.577313	0.578541	0.578541	0.578541	0.578541	0.577313	0.577313	0.578541	0.574803	0.578541	0.578541	0.578541	0.578541	0.577313	0.577313	0.577313	0.578541	0.578541	0.578541	0.578541	0.578541
Myrothamnus_flabellifolia_OM1209	0.209933	0.202513	0.212527	0.211067	0.211502	0.211502	0.213238	0.201286	0.192842	0.198158	0.198158	0.19504	0.195248	0.194411	0.201622	0.201622	0.19504	0.197134	0.194617	0.205121	0.578541	0.578541	0.578541	0.58229	0.578541	0.578541	0.577313	0.577313	0.577313	0.578541	0.578541	0.578541	0.578541	0.577313	0.577313	0.578541	0.574803	0.578541	0.578541	0.578541	0.578541	0.577313	0.577313	0.577313	0.578541	0.578541	0.578541	0.578541	0.578541
Myrothamnus_flabellifolia_OM285	0.209933	0.202513	0.212527	0.211067	0.211502	0.211502	0.213238	0.201286	0.192842	0.198158	0.198158	0.19504	0.195248	0.194411	0.201622	0.201622	0.19504	0.197134	0.194617	0.205121	0.578541	0.578541	0.578541	0.58229	0.578541	0.578541	0.577313	0.577313	0.577313	0.578541	0.578541	0.578541	0.578541	0.577313	0.577313	0.578541	0.574803	0.578541	0.578541	0.578541	0.578541	0.577313	0.577313	0.577313	0.578541	0.578541	0.578541	0.578541	0.578541
Persicaria_hydropiper_AP360	0.292537	0.295812	0.292178	0.292178	0.292178	0.292178	0.29302	0.361721	0.304948	0.350658	0.350658	0.303372	0.306708	0.30563	0.361721	0.361721	0.303372	0.334524	0.303711	0.367012	0.620278	0.620278	0.620278	0.623657	0.620278	0.620278	0.624859	0.624859	0.624859	0.620278	0.620278	0.620278	0.620278	0.624859	0.624859	0.620278	0.616907	0.620278	0.620278	0.620278	0.620278	0.624859	0.624859	0.624859	0.620278	0.620278	0.620278	0.620278	0.620278
Persicaria_hydropiper_JAG048	0.298836	0.297822	0.297467	0.297999	0.298476	0.298476	0.295724	0.343537	0.310934	0.333298	0.333298	0.309208	0.311698	0.308653	0.343537	0.343537	0.309208	0.320653	0.30903	0.348361	0.673771	0.673771	0.673771	0.67792	0.673771	0.673771	0.679527	0.679527	0.679527	0.673771	0.673771	0.673771	0.673771	0.679527	0.679527	0.673771	0.669635	0.673771	0.673771	0.673771	0.673771	0.679527	0.679527	0.679527	0.673771	0.673771	0.673771	0.673771	0.673771
Persicaria_maculosa_AP295	0.305711	0.291242	0.305312	0.305312	0.305312	0.305312	0.309131	0.378995	0.30698	0.374912	0.374912	0.305333	0.306448	0.307699	0.378995	0.378995	0.305333	0.350007	0.305689	0.384917	0.616907	0.616907	0.616907	0.620278	0.616907	0.616907	0.62147	0.62147	0.62147	0.616907	0.616907	0.616907	0.616907	0.62147	0.62147	0.616907	0.613546	0.616907	0.616907	0.616907	0.616907	0.62147	0.62147	0.62147	0.616907	0.616907	0.616907	0.616907	0.616907
Persicaria_maculosa_JAG074	0.296677	0.291817	0.2938	0.294319	0.296325	0.296325	0.299427	0.332615	0.293847	0.329549	0.329549	0.292326	0.295121	0.292821	0.33569	0.33569	0.292326	0.308769	0.293547	0.336893	0.616907	0.616907	0.616907	0.620278	0.616907	0.616907	0.62147	0.62147	0.62147	0.616907	0.616907	0.616907	0.616907	0.62147	0.62147	0.616907	0.613546	0.616907	0.616907	0.616907	0.616907	0.62147	0.62147	0.62147	0.616907	0.616907	0.616907	0.616907	0.616907
Persicaria_maculosa_JAG128	0.283232	0.283232	0.282843	0.282843	0.282843	0.282843	0.285813	0.354402	0.291291	0.349918	0.349918	0.28955	0.290087	0.292006	0.354402	0.354402	0.28955	0.320532	0.289905	0.360788	0.616907	0.616907	0.616907	0.620278	0.616907	0.616907	0.62147	0.62147	0.62147	0.616907	0.616907	0.616907	0.616907	0.62147	0.62147	0.616907	0.613546	0.616907	0.616907	0.616907	0.616907	0.62147	0.62147	0.62147	0.616907	0.616907	0.616907	0.616907	0.616907
Picea_glauca_AP263	0.565631	0.565631	0.555905	0.555905	0.564568	0.564568	0.564568	0.563125	0.602791	0.540689	0.540689	0.598175	0.598175	0.598175	0.547456	0.547456	0.598175	0.543511	0.602791	0.55788	0.230431	0.230431	0.230431	0.233121	0.230431	0.230431	0.233492	0.233492	0.233492	0.230431	0.230431	0.230431	0.230431	0.233492	0.233492	0.230431	0.233121	0.230431	0.230431	0.230431	0.230431	0.233492	0.233492	0.233492	0.230431	0.230431	0.230431	0.230431	0.230431
Picea_glauca_JAG161	0.661307	0.591702	0.590957	0.590957	0.663365	0.663365	0.670521	0.614899	0.627761	0.592185	0.592185	0.623313	0.623313	0.623313	0.599142	0.599142	0.623313	0.599224	0.627761	0.609625	0.215998	0.215998	0.215998	0.218501	0.215998	0.215998	0.218825	0.218825	0.218825	0.215998	0.215998	0.215998	0.215998	0.218825	0.218825	0.215998	0.218501	0.215998	0.215998	0.215998	0.215998	0.218825	0.218825	0.218825	0.215998	0.215998	0.215998	0.215998	0.215998
Picea_glauca_JAG204	0.613623	0.583943	0.560765	0.560765	0.615673	0.615673	0.630129	0.583673	0.597873	0.561241	0.561241	0.593669	0.593669	0.593669	0.568049	0.568049	0.593669	0.565738	0.597873	0.578443	0.208538	0.208538	0.208538	0.210944	0.208538	0.208538	0.211246	0.211246	0.211246	0.208538	0.208538	0.208538	0.208538	0.211246	0.211246	0.208538	0.210944	0.208538	0.208538	0.208538	0.208538	0.211246	0.211246	0.211246	0.208538	0.208538	0.208538	0.208538	0.208538
Pinus_strobus_AP328	0.587571	0.549963	0.536471	0.536471	0.592615	0.592615	0.605472	0.546285	0.566776	0.524869	0.524869	0.563127	0.565844	0.566776	0.5313	0.5313	0.563127	0.526302	0.566776	0.541269	0.217228	0.217228	0.217228	0.219408	0.217228	0.217228	0.219692	0.219692	0.219692	0.217228	0.217228	0.217228	0.217228	0.219692	0.219692	0.217228	0.219408	0.217228	0.217228	0.217228	0.217228	0.219692	0.219692	0.219692	0.217228	0.217228	0.217228	0.217228	0.217228
Pinus_strobus_JAG111	0.649327	0.549963	0.594874	0.594874	0.654397	0.654397	0.670425	0.638767	0.631486	0.616383	0.616383	0.627229	0.627229	0.627229	0.623289	0.623289	0.627229	0.625167	0.631486	0.633587	0.221071	0.221071	0.221071	0.223538	0.221071	0.221071	0.223864	0.223864	0.223864	0.221071	0.221071	0.221071	0.221071	0.223864	0.223864	0.221071	0.223538	0.221071	0.221071	0.221071	0.221071	0.223864	0.223864	0.223864	0.221071	0.221071	0.221071	0.221071	0.221071
Pinus_strobus_JAG183	0.708299	0.549963	0.653595	0.653595	0.713333	0.713333	0.732206	0.738041	0.684335	0.714971	0.714971	0.675753	0.68003	0.675753	0.714971	0.714971	0.675753	0.729029	0.683127	0.730585	0.216781	0.216781	0.216781	0.219195	0.216781	0.216781	0.219508	0.219508	0.219508	0.216781	0.216781	0.216781	0.216781	0.219508	0.219508	0.216781	0.219195	0.216781	0.216781	0.216781	0.216781	0.219508	0.219508	0.219508	0.216781	0.216781	0.216781	0.216781	0.216781
Pinus_sylvestris_AP414	0.718633	0.580851	0.656176	0.656176	0.720548	0.720548	0.740276	0.762982	0.693108	0.738751	0.738751	0.684656	0.688868	0.688868	0.738751	0.738751	0.684656	0.755231	0.691907	0.755095	0.215787	0.215787	0.215787	0.218075	0.215787	0.215787	0.218371	0.218371	0.218371	0.215787	0.215787	0.215787	0.215787	0.218371	0.218371	0.215787	0.218075	0.215787	0.215787	0.215787	0.215787	0.218371	0.218371	0.218371	0.215787	0.215787	0.215787	0.215787	0.215787
Pinus_sylvestris_JAG151	0.637291	0.591382	0.576643	0.576643	0.642659	0.642659	0.645962	0.606043	0.621044	0.58308	0.58308	0.616572	0.616572	0.616572	0.590094	0.590094	0.616572	0.589472	0.621044	0.600704	0.229825	0.229825	0.229825	0.232403	0.229825	0.229825	0.232757	0.232757	0.232757	0.229825	0.229825	0.229825	0.229825	0.232757	0.232757	0.229825	0.232403	0.229825	0.229825	0.229825	0.229825	0.232757	0.232757	0.232757	0.229825	0.229825	0.229825	0.229825	0.229825
Pinus_sylvestris_JAG347	0.735047	0.580851	0.672569	0.672569	0.736934	0.736934	0.757437	0.793182	0.701164	0.76881	0.76881	0.692841	0.696989	0.696989	0.76881	0.76881	0.692841	0.787456	0.699972	0.785182	0.214561	0.214561	0.214561	0.216813	0.214561	0.214561	0.217103	0.217103	0.217103	0.214561	0.214561	0.214561	0.214561	0.217103	0.217103	0.214561	0.216813	0.214561	0.214561	0.214561	0.214561	0.217103	0.217103	0.217103	0.214561	0.214561	0.214561	0.214561	0.214561
Plantago_lanceolata_AP058	0.350452	0.34396	0.343499	0.34169	0.344843	0.344843	0.344843	0.288863	0.33364	0.291139	0.291139	0.331606	0.334619	0.317632	0.291606	0.291606	0.331606	0.274509	0.338241	0.292544	0.756925	0.756925	0.756925	0.762432	0.756925	0.756925	0.759309	0.759309	0.759309	0.756925	0.756925	0.756925	0.756925	0.759309	0.759309	0.756925	0.75144	0.756925	0.756925	0.756925	0.756925	0.759309	0.759309	0.759309	0.756925	0.756925	0.756925	0.756925	0.756925
Plantago_lanceolata_JAG220	0.333361	0.326041	0.327464	0.325909	0.328637	0.328637	0.337312	0.28818	0.304839	0.290452	0.290452	0.303245	0.305275	0.295611	0.290916	0.290916	0.303245	0.273833	0.308392	0.29185	0.650965	0.650965	0.650965	0.654627	0.650965	0.650965	0.652322	0.652322	0.652322	0.650965	0.650965	0.650965	0.650965	0.652322	0.652322	0.650965	0.647313	0.650965	0.650965	0.650965	0.650965	0.652322	0.652322	0.652322	0.650965	0.650965	0.650965	0.650965	0.650965
Plantago_lanceolata_JAG270	0.343639	0.336832	0.337191	0.335505	0.338452	0.338452	0.338452	0.28818	0.330389	0.290452	0.290452	0.328494	0.33129	0.315598	0.290916	0.290916	0.328494	0.273833	0.334666	0.29185	0.725726	0.725726	0.725726	0.730555	0.725726	0.725726	0.727727	0.727727	0.727727	0.725726	0.725726	0.725726	0.725726	0.727727	0.727727	0.725726	0.720913	0.725726	0.725726	0.725726	0.725726	0.727727	0.727727	0.727727	0.725726	0.725726	0.725726	0.725726	0.725726
Plantago_lanceolata_Ronsted_33__C_	0.333361	0.326041	0.327464	0.325909	0.328637	0.328637	0.337312	0.296058	0.306366	0.298763	0.298763	0.304765	0.305275	0.304514	0.296058	0.296058	0.304765	0.279208	0.309939	0.300485	0.656321	0.656321	0.656321	0.660022	0.656321	0.656321	0.657704	0.657704	0.657704	0.656321	0.656321	0.656321	0.656321	0.657704	0.657704	0.656321	0.652631	0.656321	0.656321	0.656321	0.656321	0.657704	0.657704	0.657704	0.656321	0.656321	0.656321	0.656321	0.656321
Plantago_lanceolata_USDA_PI_596469	0.333361	0.326041	0.327464	0.325909	0.328637	0.328637	0.337312	0.296894	0.310501	0.299607	0.299607	0.308906	0.305786	0.309142	0.296894	0.296894	0.308906	0.280037	0.314069	0.301339	0.660178	0.660178	0.660178	0.663858	0.660178	0.660178	0.661561	0.661561	0.661561	0.660178	0.660178	0.660178	0.660178	0.661561	0.661561	0.660178	0.656508	0.660178	0.660178	0.660178	0.660178	0.661561	0.661561	0.661561	0.660178	0.660178	0.660178	0.660178	0.660178
Plantago_major_AP293	0.305127	0.302669	0.299405	0.297862	0.3006	0.3006	0.307881	0.26947	0.273153	0.271582	0.271582	0.269103	0.271274	0.262972	0.271982	0.271982	0.269103	0.25806	0.27474	0.276953	0.646958	0.646958	0.646958	0.650631	0.646958	0.646958	0.64831	0.64831	0.64831	0.646958	0.646958	0.646958	0.646958	0.64831	0.64831	0.646958	0.643294	0.646958	0.646958	0.646958	0.646958	0.64831	0.64831	0.64831	0.646958	0.646958	0.646958	0.646958	0.646958
Plantago_major_JAG299	0.305127	0.302669	0.299405	0.297862	0.3006	0.3006	0.307881	0.27354	0.273153	0.2757	0.2757	0.269103	0.271274	0.262972	0.276117	0.276117	0.269103	0.262023	0.27474	0.276953	0.646958	0.646958	0.646958	0.650631	0.646958	0.646958	0.64831	0.64831	0.64831	0.646958	0.646958	0.646958	0.646958	0.64831	0.64831	0.646958	0.643294	0.646958	0.646958	0.646958	0.646958	0.64831	0.64831	0.64831	0.646958	0.646958	0.646958	0.646958	0.646958
Plantago_major_JAG434	0.305127	0.302669	0.299405	0.297862	0.3006	0.3006	0.307881	0.274272	0.280981	0.27642	0.27642	0.276714	0.279005	0.267814	0.276835	0.276835	0.276714	0.26285	0.282644	0.276953	0.681399	0.681399	0.681399	0.685405	0.681399	0.681399	0.682954	0.682954	0.682954	0.681399	0.681399	0.681399	0.681399	0.682954	0.682954	0.681399	0.677404	0.681399	0.681399	0.681399	0.681399	0.682954	0.682954	0.682954	0.681399	0.681399	0.681399	0.681399	0.681399
Plantago_major_Ronsted_41__C_	0.306773	0.303274	0.299941	0.298395	0.302217	0.302217	0.309608	0.27919	0.274953	0.281901	0.281901	0.270871	0.27306	0.27306	0.27919	0.27919	0.270871	0.264868	0.277466	0.283515	0.654108	0.654108	0.654108	0.657834	0.654108	0.654108	0.655495	0.655495	0.655495	0.654108	0.654108	0.654108	0.654108	0.655495	0.655495	0.654108	0.650394	0.654108	0.654108	0.654108	0.654108	0.655495	0.655495	0.655495	0.654108	0.654108	0.654108	0.654108	0.654108
Plantago_rugelii_AP210	0.305498	0.297631	0.299768	0.298223	0.300964	0.300964	0.308271	0.275313	0.283777	0.277436	0.277436	0.279484	0.28179	0.270427	0.277847	0.277847	0.279484	0.264078	0.285447	0.283006	0.677858	0.677858	0.677858	0.681854	0.677858	0.677858	0.679401	0.679401	0.679401	0.677858	0.677858	0.677858	0.677858	0.679401	0.679401	0.677858	0.673874	0.677858	0.677858	0.677858	0.677858	0.679401	0.679401	0.679401	0.677858	0.677858	0.677858	0.677858	0.677858
Plantago_rugelii_JAG092	0.305498	0.297631	0.299768	0.298223	0.300964	0.300964	0.308271	0.275313	0.275338	0.277436	0.277436	0.271274	0.273453	0.265043	0.277847	0.277847	0.271274	0.264078	0.27693	0.283006	0.64196	0.64196	0.64196	0.645612	0.64196	0.64196	0.643294	0.643294	0.643294	0.64196	0.64196	0.64196	0.64196	0.643294	0.643294	0.64196	0.638319	0.64196	0.64196	0.64196	0.64196	0.643294	0.643294	0.643294	0.64196	0.64196	0.64196	0.64196	0.64196
Poa_annua_JAG361	0.417498	0.409661	0.40799	0.40799	0.424243	0.424243	0.424243	0.456526	0.456526	0.449327	0.449327	0.450796	0.450796	0.450796	0.456526	0.456526	0.450796	0.458032	0.458032	0.458032	0.743909	0.743909	0.743909	0.743909	0.743909	0.743909	0.743909	0.743909	0.743909	0.743909	0.743909	0.743909	0.743909	0.743909	0.743909	0.743909	0.743909	0.743909	0.743909	0.743909	0.743909	0.743909	0.743909	0.743909	0.743909	0.743909	0.743909	0.743909	0.743909
Poa_annua_JAG410	0.411637	0.416885	0.407176	0.407176	0.417322	0.417322	0.424757	0.461704	0.460139	0.456169	0.456169	0.464308	0.464308	0.464308	0.467294	0.467294	0.464308	0.460595	0.463583	0.462869	0.68845	0.68845	0.68845	0.692927	0.68845	0.68845	0.682262	0.682262	0.682262	0.68845	0.68845	0.68845	0.68845	0.682262	0.682262	0.68845	0.683989	0.68845	0.68845	0.68845	0.68845	0.682262	0.682262	0.682262	0.68845	0.68845	0.68845	0.68845	0.68845
Poa_compressa_JAG223	0.412879	0.410694	0.400731	0.399179	0.412328	0.412328	0.421491	0.440516	0.426076	0.436188	0.436188	0.429486	0.432353	0.44224	0.448373	0.448373	0.429486	0.437581	0.429615	0.441393	0.658292	0.658292	0.658292	0.662231	0.658292	0.658292	0.65291	0.65291	0.65291	0.658292	0.658292	0.658292	0.658292	0.65291	0.65291	0.658292	0.654365	0.658292	0.658292	0.658292	0.658292	0.65291	0.65291	0.65291	0.658292	0.658292	0.658292	0.658292	0.658292
Poa_compressa_JAG278	0.409246	0.414314	0.398727	0.398727	0.408659	0.408659	0.414751	0.451939	0.453067	0.446576	0.446576	0.457154	0.457154	0.457154	0.457354	0.457354	0.457154	0.449026	0.45645	0.45305	0.667256	0.667256	0.667256	0.671602	0.667256	0.667256	0.6613	0.6613	0.6613	0.667256	0.667256	0.667256	0.667256	0.6613	0.6613	0.667256	0.662925	0.667256	0.667256	0.667256	0.667256	0.6613	0.6613	0.6613	0.667256	0.667256	0.667256	0.667256	0.667256
Poa_compressa_JAG315	0.407328	0.413408	0.396921	0.396921	0.40675	0.40675	0.41358	0.448498	0.449934	0.443233	0.443233	0.453957	0.457319	0.453957	0.453813	0.453813	0.453957	0.445414	0.453267	0.449581	0.665122	0.665122	0.665122	0.66945	0.665122	0.665122	0.659196	0.659196	0.659196	0.665122	0.665122	0.665122	0.665122	0.659196	0.659196	0.665122	0.660809	0.665122	0.665122	0.665122	0.665122	0.659196	0.659196	0.659196	0.665122	0.665122	0.665122	0.665122	0.665122
Polygonum_aviculare_AP232	0.299146	0.305422	0.299836	0.30036	0.300817	0.300817	0.306193	0.328533	0.30535	0.324604	0.324604	0.305703	0.308049	0.305184	0.328533	0.328533	0.305703	0.305914	0.305536	0.333136	0.673749	0.673749	0.673749	0.677753	0.673749	0.673749	0.679303	0.679303	0.679303	0.673749	0.673749	0.673749	0.673749	0.679303	0.679303	0.673749	0.669758	0.673749	0.673749	0.673749	0.673749	0.679303	0.679303	0.679303	0.673749	0.673749	0.673749	0.673749	0.673749
Polygonum_aviculare_JAG127	0.299146	0.305422	0.299836	0.30036	0.300817	0.300817	0.306193	0.328533	0.30587	0.324604	0.324604	0.306225	0.308575	0.305703	0.328533	0.328533	0.306225	0.305914	0.306057	0.333136	0.671736	0.671736	0.671736	0.675742	0.671736	0.671736	0.677289	0.677289	0.677289	0.671736	0.671736	0.671736	0.671736	0.677289	0.677289	0.671736	0.667742	0.671736	0.671736	0.671736	0.671736	0.677289	0.677289	0.677289	0.671736	0.671736	0.671736	0.671736	0.671736
Polygonum_aviculare_JAG214	0.301004	0.305422	0.299836	0.30036	0.302676	0.302676	0.308133	0.331557	0.304832	0.327612	0.327612	0.305184	0.307523	0.306479	0.331557	0.331557	0.305184	0.309055	0.306833	0.336181	0.671768	0.671768	0.671768	0.675757	0.671768	0.671768	0.677296	0.677296	0.677296	0.671768	0.671768	0.671768	0.671768	0.677296	0.677296	0.671768	0.667791	0.671768	0.671768	0.671768	0.671768	0.677296	0.677296	0.677296	0.671768	0.671768	0.671768	0.671768	0.671768
Polygonum_aviculare_JAG377	0.30153	0.308121	0.302227	0.302757	0.303204	0.303204	0.308693	0.332492	0.307168	0.328533	0.328533	0.307523	0.309874	0.307	0.332492	0.332492	0.307523	0.309967	0.307356	0.337136	0.671768	0.671768	0.671768	0.675757	0.671768	0.671768	0.677296	0.677296	0.677296	0.671768	0.671768	0.671768	0.671768	0.677296	0.677296	0.671768	0.667791	0.671768	0.671768	0.671768	0.671768	0.677296	0.677296	0.677296	0.671768	0.671768	0.671768	0.671768	0.671768
Populus_balsamifera_AP376	0.239902	0.235385	0.244662	0.244662	0.242437	0.242437	0.242437	0.235449	0.243713	0.2318	0.2318	0.246603	0.246603	0.246603	0.242363	0.242363	0.246603	0.229588	0.248855	0.242827	0.599936	0.599936	0.599936	0.604372	0.599936	0.599936	0.605903	0.605903	0.605903	0.599936	0.599936	0.599936	0.599936	0.605903	0.605903	0.599936	0.595516	0.599936	0.599936	0.599936	0.599936	0.605903	0.605903	0.605903	0.599936	0.599936	0.599936	0.599936	0.599936
Populus_balsamifera_JAG244	0.233128	0.230137	0.236115	0.236502	0.237056	0.237056	0.241498	0.231162	0.220127	0.227943	0.227943	0.222299	0.224255	0.224485	0.237262	0.237262	0.222299	0.222382	0.223338	0.234402	0.557841	0.557841	0.557841	0.561252	0.557841	0.557841	0.562345	0.562345	0.562345	0.557841	0.557841	0.557841	0.557841	0.562345	0.562345	0.557841	0.554438	0.557841	0.557841	0.557841	0.557841	0.562345	0.562345	0.562345	0.557841	0.557841	0.557841	0.557841	0.557841
Populus_deltoides_JAG061	0.249234	0.240407	0.254257	0.254257	0.251914	0.251914	0.251914	0.245801	0.250955	0.241858	0.241858	0.251302	0.251302	0.251302	0.249266	0.249266	0.251302	0.240221	0.256378	0.253782	0.604372	0.604372	0.604372	0.608824	0.604372	0.604372	0.610371	0.610371	0.610371	0.604372	0.604372	0.604372	0.604372	0.610371	0.610371	0.604372	0.599936	0.604372	0.604372	0.604372	0.604372	0.610371	0.610371	0.610371	0.604372	0.604372	0.604372	0.604372	0.604372
Populus_deltoides_JAG391	0.235425	0.232697	0.238455	0.238849	0.239399	0.239399	0.241498	0.23394	0.226947	0.230964	0.230964	0.22929	0.231396	0.228273	0.242217	0.242217	0.22929	0.226017	0.230384	0.236933	0.566874	0.566874	0.566874	0.570615	0.566874	0.566874	0.571834	0.571834	0.571834	0.566874	0.566874	0.566874	0.566874	0.571834	0.571834	0.566874	0.563145	0.566874	0.566874	0.566874	0.566874	0.571834	0.571834	0.571834	0.566874	0.566874	0.566874	0.566874	0.566874
Populus_deltoides_JAG435	0.233128	0.230137	0.236115	0.236502	0.237056	0.237056	0.241498	0.231162	0.215827	0.227943	0.227943	0.217915	0.221207	0.220045	0.237262	0.237262	0.217915	0.222382	0.218929	0.234402	0.536283	0.536283	0.536283	0.539488	0.536283	0.536283	0.540475	0.540475	0.540475	0.536283	0.536283	0.536283	0.536283	0.540475	0.540475	0.536283	0.533087	0.536283	0.536283	0.536283	0.536283	0.540475	0.540475	0.540475	0.536283	0.536283	0.536283	0.536283	0.536283
Populus_grandidentata_AP425	0.239077	0.235517	0.243301	0.243301	0.243301	0.243301	0.245213	0.241916	0.234004	0.238315	0.238315	0.236518	0.23877	0.236518	0.248729	0.248729	0.236518	0.232777	0.236243	0.245544	0.573485	0.573485	0.573485	0.577263	0.573485	0.573485	0.578507	0.578507	0.578507	0.573485	0.573485	0.573485	0.573485	0.578507	0.578507	0.573485	0.569719	0.573485	0.573485	0.573485	0.573485	0.578507	0.578507	0.578507	0.573485	0.573485	0.573485	0.573485	0.573485
Populus_grandidentata_JAG219	0.239752	0.235517	0.244021	0.244021	0.244021	0.244021	0.245975	0.23939	0.232375	0.235753	0.235753	0.234903	0.234903	0.234903	0.246277	0.246277	0.234903	0.229976	0.234628	0.243054	0.573485	0.573485	0.573485	0.577263	0.573485	0.573485	0.578507	0.578507	0.578507	0.573485	0.573485	0.573485	0.573485	0.578507	0.578507	0.573485	0.569719	0.573485	0.573485	0.573485	0.573485	0.578507	0.578507	0.578507	0.573485	0.573485	0.573485	0.573485	0.573485
Populus_grandidentata_JAG339	0.23793	0.235517	0.240986	0.241387	0.241927	0.241927	0.243695	0.234402	0.229417	0.231162	0.231162	0.231778	0.233896	0.231977	0.240537	0.240537	0.231778	0.225765	0.232869	0.237663	0.573485	0.573485	0.573485	0.577263	0.573485	0.573485	0.578507	0.578507	0.578507	0.573485	0.573485	0.573485	0.573485	0.578507	0.578507	0.573485	0.569719	0.573485	0.573485	0.573485	0.573485	0.578507	0.578507	0.578507	0.573485	0.573485	0.573485	0.573485	0.573485
Populus_tremuloides_AP380	0.23793	0.235517	0.240986	0.241387	0.241927	0.241927	0.243695	0.239571	0.233127	0.236566	0.236566	0.235504	0.237634	0.234238	0.247916	0.247916	0.235504	0.231889	0.236589	0.242595	0.567295	0.567295	0.567295	0.571038	0.567295	0.567295	0.572258	0.572258	0.572258	0.567295	0.567295	0.567295	0.567295	0.572258	0.572258	0.567295	0.563564	0.567295	0.567295	0.567295	0.567295	0.572258	0.572258	0.572258	0.567295	0.567295	0.567295	0.567295	0.567295
Populus_tremuloides_JAG205	0.236299	0.231038	0.24079	0.24079	0.24079	0.24079	0.242751	0.248141	0.237176	0.244101	0.244101	0.237471	0.237471	0.237471	0.251686	0.251686	0.237471	0.242595	0.24199	0.256317	0.564761	0.564761	0.564761	0.568504	0.564761	0.564761	0.569719	0.569719	0.569719	0.564761	0.564761	0.564761	0.564761	0.569719	0.569719	0.564761	0.56103	0.564761	0.564761	0.564761	0.564761	0.569719	0.569719	0.569719	0.564761	0.564761	0.564761	0.564761	0.564761
Populus_tremuloides_JAG277	0.234087	0.231468	0.237112	0.237505	0.238061	0.238061	0.23931	0.224008	0.227445	0.220945	0.220945	0.229795	0.231906	0.225564	0.229821	0.229821	0.229795	0.215247	0.23089	0.227091	0.566387	0.566387	0.566387	0.570143	0.566387	0.566387	0.571366	0.571366	0.571366	0.566387	0.566387	0.566387	0.566387	0.571366	0.571366	0.566387	0.562642	0.566387	0.566387	0.566387	0.566387	0.571366	0.571366	0.571366	0.566387	0.566387	0.566387	0.566387	0.566387
Quercus_alba_JAG353	0.217535	0.205968	0.21083	0.211169	0.217304	0.217304	0.220889	0.184024	0.203427	0.187038	0.187038	0.19634	0.198203	0.197905	0.178337	0.178337	0.19634	0.1736	0.205413	0.187647	0.58965	0.58965	0.58965	0.59319	0.58965	0.58965	0.594389	0.594389	0.594389	0.58965	0.58965	0.58965	0.58965	0.594389	0.594389	0.58965	0.58612	0.58965	0.58965	0.58965	0.58965	0.594389	0.594389	0.594389	0.58965	0.58965	0.58965	0.58965	0.58965
Quercus_alba_JAG373	0.217535	0.205968	0.21083	0.211169	0.217304	0.217304	0.220889	0.184024	0.203736	0.187038	0.187038	0.196636	0.198502	0.198203	0.178337	0.178337	0.196636	0.1736	0.205725	0.187647	0.59124	0.59124	0.59124	0.594793	0.59124	0.59124	0.595998	0.595998	0.595998	0.59124	0.59124	0.59124	0.59124	0.595998	0.595998	0.59124	0.587698	0.59124	0.59124	0.59124	0.59124	0.595998	0.595998	0.595998	0.59124	0.59124	0.59124	0.59124	0.59124
Quercus_alba_JAG407	0.217884	0.205968	0.21083	0.211169	0.217653	0.217653	0.221258	0.184478	0.199087	0.187501	0.187501	0.192372	0.196134	0.194136	0.178775	0.178775	0.192924	0.174053	0.201254	0.188113	0.556012	0.556012	0.556012	0.559213	0.556012	0.556012	0.560235	0.560235	0.560235	0.556012	0.556012	0.556012	0.556012	0.560235	0.560235	0.556012	0.552819	0.556012	0.556012	0.556012	0.556012	0.560235	0.560235	0.560235	0.556012	0.556012	0.556012	0.556012	0.556012
Quercus_macrocarpa_JAG266	0.21894	0.207968	0.209717	0.209717	0.218707	0.218707	0.222371	0.185854	0.203464	0.188904	0.188904	0.196427	0.197015	0.198277	0.180102	0.180102	0.196427	0.175424	0.205745	0.189525	0.580292	0.580292	0.580292	0.583747	0.580292	0.580292	0.584898	0.584898	0.584898	0.580292	0.580292	0.580292	0.580292	0.584898	0.584898	0.580292	0.576847	0.580292	0.580292	0.580292	0.580292	0.584898	0.584898	0.584898	0.580292	0.580292	0.580292	0.580292	0.580292
Quercus_macrocarpa_JAG326	0.216087	0.203972	0.209045	0.209381	0.215858	0.215858	0.219389	0.181767	0.204013	0.184777	0.184777	0.196686	0.198612	0.196686	0.176083	0.176083	0.196686	0.171204	0.20639	0.185378	0.597867	0.597867	0.597867	0.601604	0.597867	0.597867	0.602888	0.602888	0.602888	0.597867	0.597867	0.597867	0.597867	0.602888	0.602888	0.597867	0.594141	0.597867	0.597867	0.597867	0.597867	0.602888	0.602888	0.602888	0.597867	0.597867	0.597867	0.597867	0.597867
Quercus_rubra_AP303	0.221725	0.210222	0.214638	0.214984	0.221488	0.221488	0.225256	0.193288	0.203638	0.196362	0.196362	0.196696	0.199637	0.198521	0.187501	0.187501	0.196696	0.183276	0.205889	0.197009	0.589822	0.589822	0.589822	0.593274	0.589822	0.589822	0.594443	0.594443	0.594443	0.589822	0.589822	0.589822	0.589822	0.594443	0.594443	0.589822	0.58638	0.589822	0.589822	0.589822	0.589822	0.594443	0.594443	0.594443	0.589822	0.589822	0.589822	0.589822	0.589822
Quercus_rubra_JAG255	0.221725	0.210222	0.214638	0.214984	0.221488	0.221488	0.225256	0.193288	0.214085	0.196362	0.196362	0.206454	0.208464	0.206454	0.187501	0.187501	0.206454	0.183276	0.216587	0.197009	0.614594	0.614594	0.614594	0.618539	0.614594	0.614594	0.619932	0.619932	0.619932	0.614594	0.614594	0.614594	0.614594	0.619932	0.619932	0.614594	0.610661	0.614594	0.614594	0.614594	0.614594	0.619932	0.619932	0.619932	0.614594	0.614594	0.614594	0.614594	0.614594
Quercus_rubra_JAG317	0.223908	0.213069	0.214025	0.214025	0.221271	0.221271	0.221271	0.202506	0.227043	0.20608	0.20608	0.219641	0.219641	0.219641	0.199332	0.199332	0.219641	0.187745	0.227681	0.203273	0.676586	0.676586	0.676586	0.681882	0.676586	0.676586	0.683948	0.683948	0.683948	0.676586	0.676586	0.676586	0.676586	0.683948	0.683948	0.676586	0.671313	0.676586	0.676586	0.676586	0.676586	0.683948	0.683948	0.683948	0.676586	0.676586	0.676586	0.676586	0.676586
Rhamnus_alnifolia_CAL0229	0.196435	0.195339	0.193666	0.193972	0.196232	0.196232	0.198934	0.187475	0.203449	0.184493	0.184493	0.202173	0.204059	0.203442	0.187776	0.187776	0.202173	0.177331	0.203442	0.19109	0.642609	0.642609	0.642609	0.646325	0.642609	0.642609	0.643968	0.643968	0.643968	0.642609	0.642609	0.642609	0.642609	0.643968	0.643968	0.642609	0.638904	0.642609	0.642609	0.642609	0.642609	0.643968	0.643968	0.643968	0.642609	0.642609	0.642609	0.642609	0.642609
Rhamnus_alnifolia_JEM029	0.197057	0.195339	0.193666	0.193972	0.196852	0.196852	0.199587	0.188395	0.197435	0.185396	0.185396	0.197108	0.201764	0.197976	0.188699	0.188699	0.199932	0.17825	0.197976	0.192033	0.586066	0.586066	0.586066	0.589218	0.586066	0.586066	0.587117	0.587117	0.587117	0.586066	0.586066	0.586066	0.586066	0.587117	0.587117	0.586066	0.582922	0.586066	0.586066	0.586066	0.586066	0.587117	0.587117	0.587117	0.586066	0.586066	0.586066	0.586066	0.586066
Rhamnus_cathartica_AP296	0.209552	0.203972	0.205486	0.205486	0.209313	0.209313	0.212834	0.199277	0.208247	0.198909	0.198909	0.204864	0.204864	0.206887	0.196159	0.196159	0.204864	0.180939	0.206887	0.200019	0.646312	0.646312	0.646312	0.649992	0.646312	0.646312	0.647666	0.647666	0.647666	0.646312	0.646312	0.646312	0.646312	0.647666	0.647666	0.646312	0.642643	0.646312	0.646312	0.646312	0.646312	0.647666	0.647666	0.647666	0.646312	0.646312	0.646312	0.646312	0.646312
Rhamnus_cathartica_JAG332	0.206002	0.203972	0.202015	0.202015	0.205772	0.205772	0.209082	0.193818	0.203952	0.19347	0.19347	0.202613	0.202613	0.204594	0.194167	0.194167	0.202613	0.179221	0.204594	0.197923	0.641048	0.641048	0.641048	0.64469	0.641048	0.641048	0.642377	0.642377	0.642377	0.641048	0.641048	0.641048	0.641048	0.642377	0.642377	0.641048	0.637417	0.641048	0.641048	0.641048	0.641048	0.642377	0.642377	0.642377	0.641048	0.641048	0.641048	0.641048	0.641048
Rhamnus_cathartica_JAG372	0.207761	0.203972	0.203736	0.203736	0.207527	0.207527	0.210941	0.19651	0.206388	0.196151	0.196151	0.205058	0.205031	0.207036	0.196869	0.196869	0.205058	0.178287	0.205058	0.19723	0.635404	0.635404	0.635404	0.638978	0.635404	0.635404	0.636697	0.636697	0.636697	0.635404	0.635404	0.635404	0.635404	0.636697	0.636697	0.635404	0.631841	0.635404	0.635404	0.635404	0.635404	0.636697	0.636697	0.636697	0.635404	0.635404	0.635404	0.635404	0.635404
Rhamnus_cathartica_RBGB42	0.206169	0.203731	0.203069	0.203392	0.205953	0.205953	0.209061	0.19156	0.20246	0.191251	0.191251	0.201217	0.203617	0.202751	0.191871	0.191871	0.201217	0.178696	0.202751	0.195234	0.63076	0.63076	0.63076	0.634299	0.63076	0.63076	0.632031	0.632031	0.632031	0.63076	0.63076	0.63076	0.63076	0.632031	0.632031	0.63076	0.627231	0.63076	0.63076	0.63076	0.63076	0.632031	0.632031	0.632031	0.63076	0.63076	0.63076	0.63076	0.63076
Rhus_gueinzii_OM265	0.223769	0.21274	0.220982	0.221341	0.223529	0.223529	0.225503	0.112085	0.114619	0.114742	0.114742	0.114842	0.116566	0.114496	0.112254	0.112254	0.114842	0.108985	0.114607	0.115089	0.584779	0.584779	0.584779	0.588587	0.584779	0.584779	0.586046	0.586046	0.586046	0.584779	0.584779	0.584779	0.584779	0.586046	0.586046	0.584779	0.580982	0.584779	0.584779	0.584779	0.584779	0.586046	0.586046	0.586046	0.584779	0.584779	0.584779	0.584779	0.584779
Rhus_gueinzii_RL1366	0.223769	0.21274	0.220982	0.221341	0.223529	0.223529	0.225503	0.112085	0.114619	0.114742	0.114742	0.114842	0.116566	0.114496	0.112254	0.112254	0.114842	0.108985	0.114607	0.115089	0.584779	0.584779	0.584779	0.588587	0.584779	0.584779	0.586046	0.586046	0.586046	0.584779	0.584779	0.584779	0.584779	0.586046	0.586046	0.584779	0.580982	0.584779	0.584779	0.584779	0.584779	0.586046	0.586046	0.586046	0.584779	0.584779	0.584779	0.584779	0.584779
Rhus_gueinzii_RL1474	0.2267	0.215865	0.223883	0.224251	0.226454	0.226454	0.227387	0.112085	0.117648	0.114742	0.114742	0.11788	0.119632	0.11752	0.112254	0.112254	0.11788	0.108985	0.117636	0.115089	0.594755	0.594755	0.594755	0.598666	0.594755	0.594755	0.596079	0.596079	0.596079	0.594755	0.594755	0.594755	0.594755	0.596079	0.596079	0.594755	0.590857	0.594755	0.594755	0.594755	0.594755	0.596079	0.596079	0.596079	0.594755	0.594755	0.594755	0.594755	0.594755
Rhus_transvaalensis_OM282	0.225826	0.215018	0.223038	0.2234	0.225584	0.225584	0.227641	0.114742	0.116338	0.117414	0.117414	0.116566	0.118295	0.116213	0.114916	0.114916	0.116566	0.111795	0.116326	0.117771	0.586046	0.586046	0.586046	0.589867	0.586046	0.586046	0.587321	0.587321	0.587321	0.586046	0.586046	0.586046	0.586046	0.587321	0.587321	0.586046	0.582238	0.586046	0.586046	0.586046	0.586046	0.587321	0.587321	0.587321	0.586046	0.586046	0.586046	0.586046	0.586046
Rhus_transvaalensis_RL1427	0.229182	0.218252	0.226275	0.22666	0.227025	0.227025	0.227025	0.114569	0.121747	0.117237	0.117237	0.121996	0.123817	0.12161	0.114742	0.114742	0.121996	0.111616	0.121734	0.117593	0.599827	0.599827	0.599827	0.603916	0.599827	0.599827	0.601223	0.601223	0.601223	0.599827	0.599827	0.599827	0.599827	0.601223	0.601223	0.599827	0.595752	0.599827	0.599827	0.599827	0.599827	0.601223	0.601223	0.601223	0.599827	0.599827	0.599827	0.599827	0.599827
Rubus_allegheniensis_AP084	0.210848	0.214761	0.205244	0.205574	0.207034	0.207034	0.206276	0.194237	0.206052	0.19737	0.19737	0.203081	0.204978	0.204978	0.194561	0.194561	0.203081	0.187037	0.208372	0.198032	0.59774	0.59774	0.59774	0.601253	0.59774	0.59774	0.602459	0.602459	0.602459	0.59774	0.59774	0.59774	0.59774	0.602459	0.602459	0.59774	0.594237	0.59774	0.59774	0.59774	0.59774	0.602459	0.602459	0.602459	0.59774	0.59774	0.59774	0.59774	0.59774
Rubus_allegheniensis_JAG328	0.210848	0.214761	0.205244	0.205574	0.207034	0.207034	0.206276	0.194237	0.205427	0.19737	0.19737	0.202465	0.204355	0.204355	0.194561	0.194561	0.202465	0.187037	0.207738	0.198032	0.594576	0.594576	0.594576	0.598066	0.594576	0.594576	0.599257	0.599257	0.599257	0.594576	0.594576	0.594576	0.594576	0.599257	0.599257	0.594576	0.591096	0.594576	0.594576	0.594576	0.594576	0.599257	0.599257	0.599257	0.594576	0.594576	0.594576	0.594576	0.594576
Rubus_allegheniensis_JAG387	0.210508	0.214761	0.205244	0.205574	0.206701	0.206701	0.205932	0.193746	0.205116	0.19687	0.19687	0.202158	0.204045	0.204045	0.194068	0.194068	0.202158	0.186537	0.207422	0.197528	0.594576	0.594576	0.594576	0.598066	0.594576	0.594576	0.599257	0.599257	0.599257	0.594576	0.594576	0.594576	0.594576	0.599257	0.599257	0.594576	0.591096	0.594576	0.594576	0.594576	0.594576	0.599257	0.599257	0.599257	0.594576	0.594576	0.594576	0.594576	0.594576
Rubus_idaeus_JAG196	0.196135	0.202698	0.190639	0.190943	0.192399	0.192399	0.19112	0.179453	0.193315	0.1825	0.1825	0.190372	0.192223	0.192223	0.179747	0.179747	0.190372	0.171483	0.195558	0.183102	0.586471	0.586471	0.586471	0.589931	0.586471	0.586471	0.591096	0.591096	0.591096	0.586471	0.586471	0.586471	0.586471	0.591096	0.591096	0.586471	0.58302	0.586471	0.586471	0.586471	0.586471	0.591096	0.591096	0.591096	0.586471	0.586471	0.586471	0.586471	0.586471
Rubus_idaeus_JAG217	0.196755	0.202219	0.190241	0.190544	0.193036	0.193036	0.191786	0.180843	0.198831	0.183876	0.183876	0.195783	0.197713	0.197097	0.181137	0.181137	0.195783	0.173005	0.202493	0.184479	0.605007	0.605007	0.605007	0.608703	0.605007	0.605007	0.609986	0.609986	0.609986	0.605007	0.605007	0.605007	0.605007	0.609986	0.609986	0.605007	0.601323	0.605007	0.605007	0.605007	0.605007	0.609986	0.609986	0.609986	0.605007	0.605007	0.605007	0.605007	0.605007
Rubus_idaeus_JAG262	0.196135	0.202698	0.190639	0.190943	0.192399	0.192399	0.19112	0.179453	0.193315	0.1825	0.1825	0.190372	0.192223	0.192223	0.179747	0.179747	0.190372	0.171483	0.195558	0.183102	0.586471	0.586471	0.586471	0.589931	0.586471	0.586471	0.591096	0.591096	0.591096	0.586471	0.586471	0.586471	0.586471	0.591096	0.591096	0.586471	0.58302	0.586471	0.586471	0.586471	0.586471	0.591096	0.591096	0.591096	0.586471	0.586471	0.586471	0.586471	0.586471
Rubus_idaeus_JAG309	0.195929	0.202458	0.19044	0.190743	0.192198	0.192198	0.190913	0.179453	0.198857	0.1825	0.1825	0.195785	0.19773	0.195785	0.179747	0.179747	0.195785	0.171483	0.201226	0.183102	0.604377	0.604377	0.604377	0.608102	0.604377	0.604377	0.609395	0.609395	0.609395	0.604377	0.604377	0.604377	0.604377	0.609395	0.609395	0.604377	0.600662	0.604377	0.604377	0.604377	0.604377	0.609395	0.609395	0.609395	0.604377	0.604377	0.604377	0.604377	0.604377
Rubus_idaeus_JAG384	0.195929	0.202458	0.19044	0.190743	0.192198	0.192198	0.190913	0.179453	0.193414	0.1825	0.1825	0.19047	0.192323	0.192323	0.179747	0.179747	0.19047	0.171483	0.19566	0.183102	0.583411	0.583411	0.583411	0.586863	0.583411	0.583411	0.588019	0.588019	0.588019	0.583411	0.583411	0.583411	0.583411	0.588019	0.588019	0.583411	0.579968	0.583411	0.583411	0.583411	0.583411	0.588019	0.588019	0.588019	0.583411	0.583411	0.583411	0.583411	0.583411
Rubus_occidentalis_AP178	0.201673	0.206703	0.196135	0.196449	0.196135	0.196135	0.194775	0.179159	0.195171	0.182201	0.182201	0.192223	0.194082	0.194082	0.179453	0.179453	0.192223	0.171187	0.197426	0.182801	0.591096	0.591096	0.591096	0.594576	0.591096	0.591096	0.595757	0.595757	0.595757	0.591096	0.591096	0.591096	0.591096	0.595757	0.595757	0.591096	0.587626	0.591096	0.591096	0.591096	0.591096	0.595757	0.595757	0.595757	0.591096	0.591096	0.591096	0.591096	0.591096
Rubus_occidentalis_JAG152	0.201673	0.206703	0.196135	0.196449	0.196135	0.196135	0.194775	0.179159	0.194877	0.182201	0.182201	0.191934	0.193789	0.193789	0.179453	0.179453	0.191934	0.171187	0.197128	0.182801	0.589538	0.589538	0.589538	0.593007	0.589538	0.589538	0.594181	0.594181	0.594181	0.589538	0.589538	0.589538	0.589538	0.594181	0.594181	0.589538	0.58608	0.589538	0.589538	0.589538	0.589538	0.594181	0.594181	0.594181	0.589538	0.589538	0.589538	0.589538	0.589538
Rubus_occidentalis_JAG330	0.201673	0.206703	0.196135	0.196449	0.196135	0.196135	0.194775	0.179159	0.195171	0.182201	0.182201	0.192223	0.194082	0.194082	0.179453	0.179453	0.192223	0.171187	0.197426	0.182801	0.591096	0.591096	0.591096	0.594576	0.591096	0.591096	0.595757	0.595757	0.595757	0.591096	0.591096	0.591096	0.591096	0.595757	0.595757	0.591096	0.587626	0.591096	0.591096	0.591096	0.591096	0.595757	0.595757	0.595757	0.591096	0.591096	0.591096	0.591096	0.591096
Rubus_occidentalis_JAG363	0.201673	0.206703	0.196135	0.196449	0.196135	0.196135	0.194775	0.179159	0.216183	0.182201	0.182201	0.211819	0.194869	0.215177	0.179453	0.179453	0.202279	0.171187	0.218446	0.182801	0.604383	0.604383	0.604383	0.607693	0.604383	0.604383	0.60884	0.60884	0.60884	0.604383	0.604383	0.604383	0.604383	0.60884	0.60884	0.604383	0.601082	0.604383	0.604383	0.604383	0.604383	0.60884	0.60884	0.60884	0.604383	0.604383	0.604383	0.604383	0.604383
Rubus_odoratus_AP138	0.199262	0.204213	0.193756	0.194065	0.195519	0.195519	0.194352	0.187721	0.203492	0.190808	0.190808	0.200446	0.202385	0.200446	0.188031	0.188031	0.200446	0.1802	0.205861	0.191441	0.610567	0.610567	0.610567	0.614255	0.610567	0.610567	0.615547	0.615547	0.615547	0.610567	0.610567	0.610567	0.610567	0.615547	0.615547	0.610567	0.60689	0.610567	0.610567	0.610567	0.610567	0.615547	0.615547	0.615547	0.610567	0.610567	0.610567	0.610567	0.610567
Rubus_odoratus_JAG253	0.199262	0.20198	0.193756	0.194065	0.195519	0.195519	0.194352	0.184654	0.21556	0.187721	0.187721	0.21121	0.194293	0.214555	0.184957	0.184957	0.201697	0.176979	0.217813	0.188341	0.597727	0.597727	0.597727	0.601001	0.597727	0.597727	0.602123	0.602123	0.602123	0.597727	0.597727	0.597727	0.597727	0.602123	0.602123	0.597727	0.594462	0.597727	0.597727	0.597727	0.597727	0.602123	0.602123	0.602123	0.597727	0.597727	0.597727	0.597727	0.597727
Salix_babylonica_AP378	0.257085	0.251373	0.257085	0.257085	0.259827	0.259827	0.259827	0.24816	0.258529	0.247686	0.247686	0.26166	0.26166	0.26166	0.255184	0.255184	0.26166	0.23915	0.261291	0.251905	0.607663	0.607663	0.607663	0.612465	0.607663	0.607663	0.614146	0.614146	0.614146	0.607663	0.607663	0.607663	0.607663	0.614146	0.614146	0.607663	0.602878	0.607663	0.607663	0.607663	0.607663	0.614146	0.614146	0.614146	0.607663	0.607663	0.607663	0.607663	0.607663
Salix_babylonica_JAG369	0.246219	0.241834	0.248552	0.248552	0.250594	0.250594	0.250929	0.246557	0.240711	0.246084	0.246084	0.243322	0.243322	0.243322	0.253607	0.253607	0.243322	0.241353	0.245361	0.2541	0.572556	0.572556	0.572556	0.576365	0.572556	0.572556	0.577619	0.577619	0.577619	0.572556	0.572556	0.572556	0.572556	0.577619	0.577619	0.572556	0.568759	0.572556	0.572556	0.572556	0.572556	0.577619	0.577619	0.577619	0.572556	0.572556	0.572556	0.572556	0.572556
Salix_eriocephala_AP155	0.242318	0.236927	0.24454	0.24454	0.246489	0.246489	0.251585	0.2482	0.237832	0.244605	0.244605	0.240273	0.242458	0.240273	0.254991	0.254991	0.240273	0.239508	0.240004	0.251821	0.557484	0.557484	0.557484	0.561058	0.557484	0.557484	0.562203	0.562203	0.562203	0.557484	0.557484	0.557484	0.557484	0.562203	0.562203	0.557484	0.55392	0.557484	0.557484	0.557484	0.557484	0.562203	0.562203	0.562203	0.557484	0.557484	0.557484	0.557484	0.557484
Salix_eriocephala_JAG321	0.239088	0.236927	0.241243	0.241243	0.243136	0.243136	0.247949	0.24238	0.234832	0.238966	0.238966	0.237183	0.239288	0.237183	0.248836	0.248836	0.237183	0.233775	0.236926	0.245818	0.564313	0.564313	0.564313	0.567891	0.564313	0.564313	0.569051	0.569051	0.569051	0.564313	0.564313	0.564313	0.564313	0.569051	0.569051	0.564313	0.560745	0.564313	0.564313	0.564313	0.564313	0.569051	0.569051	0.569051	0.564313	0.564313	0.564313	0.564313	0.564313
Salix_eriocephala_JAG345	0.244487	0.241834	0.245719	0.246132	0.248559	0.248559	0.249683	0.234056	0.235847	0.230986	0.230986	0.238262	0.240424	0.236873	0.239866	0.239866	0.238262	0.225877	0.239353	0.237144	0.568759	0.568759	0.568759	0.572556	0.568759	0.568759	0.573798	0.573798	0.573798	0.568759	0.568759	0.568759	0.568759	0.573798	0.573798	0.568759	0.564974	0.568759	0.568759	0.568759	0.568759	0.573798	0.573798	0.573798	0.568759	0.568759	0.568759	0.568759	0.568759
Salix_eriocephala_JAG392	0.239681	0.236927	0.240864	0.241262	0.243658	0.243658	0.248402	0.238357	0.222269	0.235152	0.235152	0.224368	0.228923	0.225131	0.244419	0.244419	0.224368	0.230063	0.225364	0.241582	0.52861	0.52861	0.52861	0.531745	0.52861	0.52861	0.532697	0.532697	0.532697	0.52861	0.52861	0.52861	0.52861	0.532697	0.532697	0.52861	0.525484	0.52861	0.52861	0.52861	0.52861	0.532697	0.532697	0.532697	0.52861	0.52861	0.52861	0.52861	0.52861
Salix_exigua_JAG325	0.241534	0.239012	0.242728	0.243129	0.245521	0.245521	0.250345	0.236454	0.226887	0.233313	0.233313	0.229072	0.231034	0.227043	0.242396	0.242396	0.229072	0.225329	0.230092	0.239614	0.554088	0.554088	0.554088	0.55744	0.554088	0.554088	0.558507	0.558507	0.558507	0.554088	0.554088	0.554088	0.554088	0.558507	0.558507	0.554088	0.550745	0.554088	0.554088	0.554088	0.554088	0.558507	0.558507	0.558507	0.554088	0.554088	0.554088	0.554088	0.554088
Salix_exigua_JAG344	0.241534	0.239012	0.242728	0.243129	0.245521	0.245521	0.250345	0.242595	0.227933	0.239319	0.239319	0.230131	0.232105	0.231578	0.248786	0.248786	0.230131	0.231359	0.231154	0.245892	0.558413	0.558413	0.558413	0.561798	0.558413	0.558413	0.562883	0.562883	0.562883	0.558413	0.558413	0.558413	0.558413	0.562883	0.562883	0.558413	0.555037	0.558413	0.558413	0.558413	0.558413	0.562883	0.562883	0.562883	0.558413	0.558413	0.558413	0.558413	0.558413
Sciuro-hypnum_reflexum_BRC15	0.878578	0.841478	0.884568	0.884568	0.884568	0.884568	0.904585	1.17241	1.04848	1.14246	1.14246	1.03386	1.04114	1.03386	1.15049	1.15049	1.03386	1.16568	1.04219	1.15369	0.639486	0.639486	0.639486	0.639486	0.639486	0.639486	0.645079	0.645079	0.645079	0.639486	0.639486	0.639486	0.639486	0.645079	0.645079	0.639486	0.635408	0.639486	0.639486	0.639486	0.639486	0.645079	0.645079	0.645079	0.639486	0.639486	0.639486	0.639486	0.639486
Sciuro-hypnum_reflexum_BRC16	0.879178	0.833308	0.885104	0.881564	0.885104	0.885104	0.913761	1.19006	1.0204	1.15977	1.15977	1.00698	1.01366	1.00698	1.16786	1.16786	1.00698	1.18468	1.01448	1.17131	0.626239	0.626239	0.626239	0.626239	0.626239	0.626239	0.631415	0.631415	0.631415	0.626239	0.626239	0.626239	0.626239	0.631415	0.631415	0.626239	0.622443	0.626239	0.626239	0.626239	0.626239	0.631415	0.631415	0.631415	0.626239	0.626239	0.626239	0.626239	0.626239
Searsia_leptodictya_RBN205	0.240191	0.229987	0.237211	0.237628	0.237939	0.237939	0.237939	0.117237	0.127124	0.11992	0.11992	0.127392	0.12928	0.126977	0.117414	0.117414	0.127392	0.114438	0.12711	0.120285	0.62445	0.62445	0.62445	0.628798	0.62445	0.62445	0.625995	0.625995	0.625995	0.62445	0.62445	0.62445	0.62445	0.625995	0.625995	0.62445	0.620116	0.62445	0.62445	0.62445	0.62445	0.625995	0.625995	0.625995	0.62445	0.62445	0.62445	0.62445	0.62445
Searsia_leptodictya_RL1645	0.228591	0.217395	0.225794	0.226163	0.228345	0.228345	0.230521	0.112745	0.118398	0.11542	0.11542	0.11863	0.120372	0.11827	0.112915	0.112915	0.11863	0.109665	0.118386	0.115771	0.594312	0.594312	0.594312	0.598164	0.594312	0.594312	0.595615	0.595615	0.595615	0.594312	0.594312	0.594312	0.594312	0.595615	0.595615	0.594312	0.590472	0.594312	0.594312	0.594312	0.594312	0.595615	0.595615	0.595615	0.594312	0.594312	0.594312	0.594312	0.594312
Searsia_leptodictya_RL1655	0.229718	0.219078	0.226929	0.227299	0.22947	0.22947	0.231686	0.117237	0.121297	0.11992	0.11992	0.121534	0.123279	0.121166	0.117414	0.117414	0.121534	0.114438	0.121284	0.120285	0.5937	0.5937	0.5937	0.597544	0.5937	0.5937	0.594999	0.594999	0.594999	0.5937	0.5937	0.5937	0.5937	0.594999	0.594999	0.5937	0.589867	0.5937	0.5937	0.5937	0.5937	0.594999	0.594999	0.594999	0.5937	0.5937	0.5937	0.5937	0.5937
Silene_latifolia_AP176	0.284102	0.289334	0.278653	0.279131	0.281802	0.281802	0.288349	0.314598	0.308406	0.305117	0.305117	0.30909	0.309433	0.309209	0.318368	0.318368	0.30909	0.30266	0.312234	0.322766	0.631125	0.631125	0.631125	0.634754	0.631125	0.631125	0.636068	0.636068	0.636068	0.631125	0.631125	0.631125	0.631125	0.636068	0.636068	0.631125	0.627507	0.631125	0.631125	0.631125	0.631125	0.636068	0.636068	0.636068	0.631125	0.631125	0.631125	0.631125	0.631125
Silene_latifolia_JAG094	0.286413	0.291968	0.280949	0.281431	0.284102	0.284102	0.290762	0.314598	0.311542	0.305117	0.305117	0.312234	0.311689	0.312322	0.318368	0.318368	0.312234	0.30266	0.315376	0.322766	0.637561	0.637561	0.637561	0.641208	0.637561	0.637561	0.642542	0.642542	0.642542	0.637561	0.637561	0.637561	0.637561	0.642542	0.642542	0.637561	0.633924	0.637561	0.637561	0.637561	0.637561	0.642542	0.642542	0.642542	0.637561	0.637561	0.637561	0.637561	0.637561
Silene_vulgaris_AP110	0.295069	0.301831	0.289556	0.290056	0.292724	0.292724	0.299796	0.321523	0.313631	0.312349	0.312349	0.314329	0.314306	0.314546	0.325181	0.325181	0.314329	0.310376	0.317476	0.329459	0.628853	0.628853	0.628853	0.63249	0.628853	0.628853	0.633802	0.633802	0.633802	0.628853	0.628853	0.628853	0.628853	0.633802	0.633802	0.628853	0.625227	0.628853	0.628853	0.628853	0.628853	0.633802	0.633802	0.633802	0.628853	0.628853	0.628853	0.628853	0.628853
Silene_vulgaris_JAG229	0.299439	0.304523	0.293901	0.29441	0.297076	0.297076	0.304358	0.331838	0.319373	0.322164	0.322164	0.32009	0.32045	0.3201	0.335716	0.335716	0.32009	0.320648	0.323262	0.340268	0.629061	0.629061	0.629061	0.632714	0.629061	0.629061	0.634033	0.634033	0.634033	0.629061	0.629061	0.629061	0.629061	0.634033	0.634033	0.629061	0.625419	0.629061	0.629061	0.629061	0.629061	0.634033	0.634033	0.634033	0.629061	0.629061	0.629061	0.629061	0.629061
Silene_vulgaris_JAG264	0.297425	0.304523	0.291895	0.292401	0.295069	0.295069	0.302258	0.328116	0.317446	0.318722	0.318722	0.318158	0.318516	0.318056	0.331875	0.331875	0.318158	0.317058	0.321328	0.33628	0.629061	0.629061	0.629061	0.632714	0.629061	0.629061	0.634033	0.634033	0.634033	0.629061	0.629061	0.629061	0.629061	0.634033	0.634033	0.629061	0.625419	0.629061	0.629061	0.629061	0.629061	0.634033	0.634033	0.634033	0.629061	0.629061	0.629061	0.629061	0.629061
Solanum_dulcamara_AP136	0.230635	0.218978	0.233382	0.233768	0.232233	0.232233	0.234585	0.228891	0.223674	0.225811	0.225811	0.227598	0.229572	0.225031	0.23199	0.23199	0.227598	0.216801	0.226665	0.229259	0.57338	0.57338	0.57338	0.57683	0.57338	0.57338	0.574506	0.574506	0.574506	0.57338	0.57338	0.57338	0.57338	0.574506	0.574506	0.57338	0.56994	0.57338	0.57338	0.57338	0.57338	0.574506	0.574506	0.574506	0.57338	0.57338	0.57338	0.57338	0.57338
Solanum_dulcamara_JAG418	0.230635	0.218978	0.233382	0.233768	0.232233	0.232233	0.234585	0.237352	0.226832	0.234026	0.234026	0.230852	0.232875	0.230126	0.240701	0.240701	0.230852	0.224776	0.229886	0.237763	0.595376	0.595376	0.595376	0.598993	0.595376	0.595376	0.596601	0.596601	0.596601	0.595376	0.595376	0.595376	0.595376	0.596601	0.596601	0.595376	0.591769	0.595376	0.595376	0.595376	0.595376	0.596601	0.596601	0.596601	0.595376	0.595376	0.595376	0.595376	0.595376
Solanum_dulcamara_JAG433	0.230635	0.218978	0.233382	0.233768	0.232233	0.232233	0.234585	0.225653	0.223674	0.222527	0.222527	0.227598	0.229572	0.222012	0.228798	0.228798	0.227598	0.213183	0.226665	0.226023	0.57338	0.57338	0.57338	0.57683	0.57338	0.57338	0.574506	0.574506	0.574506	0.57338	0.57338	0.57338	0.57338	0.574506	0.574506	0.57338	0.56994	0.57338	0.57338	0.57338	0.57338	0.574506	0.574506	0.574506	0.57338	0.57338	0.57338	0.57338	0.57338
Solanum_nigrum_AP297	0.234749	0.221591	0.237167	0.237566	0.234488	0.234488	0.236699	0.24066	0.231647	0.237238	0.237238	0.233764	0.235891	0.233378	0.24066	0.24066	0.233764	0.231491	0.237369	0.24454	0.583893	0.583893	0.583893	0.587622	0.583893	0.583893	0.585132	0.585132	0.585132	0.583893	0.583893	0.583893	0.583893	0.585132	0.585132	0.583893	0.580175	0.583893	0.583893	0.583893	0.583893	0.585132	0.585132	0.585132	0.583893	0.583893	0.583893	0.583893	0.583893
Solanum_nigrum_JAG358	0.234357	0.221591	0.237167	0.237566	0.234097	0.234097	0.236289	0.231202	0.229045	0.22805	0.22805	0.231048	0.233059	0.228313	0.231202	0.231202	0.231048	0.222235	0.234095	0.234761	0.566511	0.566511	0.566511	0.56994	0.566511	0.566511	0.567617	0.567617	0.567617	0.566511	0.566511	0.566511	0.566511	0.567617	0.567617	0.566511	0.56309	0.566511	0.566511	0.566511	0.566511	0.567617	0.567617	0.567617	0.566511	0.566511	0.566511	0.566511	0.566511
Solanum_nigrum_JAG395	0.234357	0.221591	0.237167	0.237566	0.234097	0.234097	0.236289	0.231202	0.229045	0.22805	0.22805	0.231048	0.233059	0.228313	0.231202	0.231202	0.231048	0.222235	0.234095	0.234761	0.566511	0.566511	0.566511	0.56994	0.566511	0.566511	0.567617	0.567617	0.567617	0.566511	0.566511	0.566511	0.566511	0.567617	0.567617	0.566511	0.56309	0.566511	0.566511	0.566511	0.566511	0.567617	0.567617	0.567617	0.566511	0.566511	0.566511	0.566511	0.566511
Solanum_panduriforme_OM1115	0.238584	0.227846	0.241386	0.241788	0.240189	0.240189	0.240929	0.231116	0.232158	0.227826	0.227826	0.236414	0.238555	0.235631	0.234428	0.234428	0.236414	0.218298	0.235371	0.231513	0.598938	0.598938	0.598938	0.602833	0.598938	0.598938	0.600266	0.600266	0.600266	0.598938	0.598938	0.598938	0.598938	0.600266	0.600266	0.598938	0.595055	0.598938	0.598938	0.598938	0.598938	0.600266	0.600266	0.600266	0.598938	0.598938	0.598938	0.598938	0.598938
Solanum_panduriforme_OM326	0.238584	0.227846	0.241386	0.241788	0.240189	0.240189	0.240929	0.231116	0.232158	0.227826	0.227826	0.236414	0.238555	0.235631	0.234428	0.234428	0.236414	0.218298	0.235371	0.231513	0.598938	0.598938	0.598938	0.602833	0.598938	0.598938	0.600266	0.600266	0.600266	0.598938	0.598938	0.598938	0.598938	0.600266	0.600266	0.598938	0.595055	0.598938	0.598938	0.598938	0.598938	0.600266	0.600266	0.600266	0.598938	0.598938	0.598938	0.598938	0.598938
Solanum_panduriforme_OM350	0.238584	0.227846	0.241386	0.241788	0.240189	0.240189	0.240929	0.231116	0.232158	0.227826	0.227826	0.236414	0.238555	0.235631	0.234428	0.234428	0.236414	0.218298	0.235371	0.231513	0.598938	0.598938	0.598938	0.602833	0.598938	0.598938	0.600266	0.600266	0.600266	0.598938	0.598938	0.598938	0.598938	0.600266	0.600266	0.598938	0.595055	0.598938	0.598938	0.598938	0.598938	0.600266	0.600266	0.600266	0.598938	0.598938	0.598938	0.598938	0.598938
Solidago_caesia_AP385	0.25308	0.249243	0.250801	0.251226	0.257211	0.257211	0.256641	0.219603	0.219149	0.213786	0.213786	0.217863	0.218087	0.219322	0.219959	0.219959	0.217863	0.213734	0.220881	0.22344	0.590843	0.590843	0.590843	0.59436	0.590843	0.590843	0.595553	0.595553	0.595553	0.590843	0.590843	0.590843	0.590843	0.595553	0.595553	0.590843	0.587335	0.590843	0.590843	0.590843	0.590843	0.595553	0.595553	0.595553	0.590843	0.590843	0.590843	0.590843	0.590843
Solidago_caesia_JAG140	0.253233	0.249243	0.251555	0.251555	0.257479	0.257479	0.256903	0.22641	0.221512	0.219874	0.219874	0.220196	0.220428	0.222214	0.226822	0.226822	0.220196	0.220225	0.224003	0.230756	0.590843	0.590843	0.590843	0.59436	0.590843	0.590843	0.595553	0.595553	0.595553	0.590843	0.590843	0.590843	0.590843	0.595553	0.595553	0.590843	0.587335	0.590843	0.590843	0.590843	0.590843	0.595553	0.595553	0.595553	0.590843	0.590843	0.590843	0.590843	0.590843
Solidago_canadensis_AP240	0.25308	0.249243	0.250801	0.251226	0.257211	0.257211	0.256641	0.221806	0.219149	0.215985	0.215985	0.217863	0.218087	0.22067	0.222166	0.222166	0.217863	0.216065	0.220881	0.225653	0.590843	0.590843	0.590843	0.59436	0.590843	0.590843	0.595553	0.595553	0.595553	0.590843	0.590843	0.590843	0.590843	0.595553	0.595553	0.590843	0.587335	0.590843	0.590843	0.590843	0.590843	0.595553	0.595553	0.595553	0.590843	0.590843	0.590843	0.590843	0.590843
Solidago_canadensis_JAG101	0.25308	0.249243	0.250801	0.251226	0.257211	0.257211	0.256641	0.219603	0.219149	0.213786	0.213786	0.217863	0.218087	0.219322	0.219959	0.219959	0.217863	0.213734	0.220881	0.22344	0.590843	0.590843	0.590843	0.59436	0.590843	0.590843	0.595553	0.595553	0.595553	0.590843	0.590843	0.590843	0.590843	0.595553	0.595553	0.590843	0.587335	0.590843	0.590843	0.590843	0.590843	0.595553	0.595553	0.595553	0.590843	0.590843	0.590843	0.590843	0.590843
Solidago_canadensis_var._scabra_AP395	0.253297	0.249243	0.251653	0.251653	0.257459	0.257459	0.256894	0.221001	0.218431	0.214723	0.214723	0.217138	0.217362	0.219108	0.221389	0.221389	0.217138	0.214727	0.220856	0.225152	0.590843	0.590843	0.590843	0.59436	0.590843	0.590843	0.595553	0.595553	0.595553	0.590843	0.590843	0.590843	0.590843	0.595553	0.595553	0.590843	0.587335	0.590843	0.590843	0.590843	0.590843	0.595553	0.595553	0.595553	0.590843	0.590843	0.590843	0.590843	0.590843
Solidago_canadensis_var._scabra_JAG234	0.25308	0.249243	0.250801	0.251226	0.257211	0.257211	0.256641	0.220466	0.219149	0.214279	0.214279	0.217863	0.218087	0.218805	0.220846	0.220846	0.217863	0.214255	0.220881	0.224553	0.590843	0.590843	0.590843	0.59436	0.590843	0.590843	0.595553	0.595553	0.595553	0.590843	0.590843	0.590843	0.590843	0.595553	0.595553	0.590843	0.587335	0.590843	0.590843	0.590843	0.590843	0.595553	0.595553	0.595553	0.590843	0.590843	0.590843	0.590843	0.590843
Solidago_canadensis_var._scabra_JAG261	0.251143	0.249243	0.249491	0.249491	0.25532	0.25532	0.254668	0.223362	0.219799	0.217006	0.217006	0.2185	0.218726	0.220484	0.223759	0.223759	0.2185	0.21716	0.222245	0.227575	0.590843	0.590843	0.590843	0.59436	0.590843	0.590843	0.595553	0.595553	0.595553	0.590843	0.590843	0.590843	0.590843	0.595553	0.595553	0.590843	0.587335	0.590843	0.590843	0.590843	0.590843	0.595553	0.595553	0.595553	0.590843	0.590843	0.590843	0.590843	0.590843
Solidago_canadensis_var._scabra_JAG314	0.25244	0.249243	0.250801	0.251226	0.256586	0.256586	0.255989	0.219839	0.217753	0.2136	0.2136	0.216464	0.216686	0.218426	0.220222	0.220222	0.216464	0.213531	0.220168	0.22396	0.590843	0.590843	0.590843	0.59436	0.590843	0.590843	0.595553	0.595553	0.595553	0.590843	0.590843	0.590843	0.590843	0.595553	0.595553	0.590843	0.587335	0.590843	0.590843	0.590843	0.590843	0.595553	0.595553	0.595553	0.590843	0.590843	0.590843	0.590843	0.590843
Solidago_flexicaulis_AP334	0.25308	0.249243	0.250801	0.251226	0.257211	0.257211	0.256641	0.221806	0.219149	0.215985	0.215985	0.217863	0.218087	0.22067	0.222166	0.222166	0.217863	0.216065	0.220881	0.225653	0.590843	0.590843	0.590843	0.59436	0.590843	0.590843	0.595553	0.595553	0.595553	0.590843	0.590843	0.590843	0.590843	0.595553	0.595553	0.590843	0.587335	0.590843	0.590843	0.590843	0.590843	0.595553	0.595553	0.595553	0.590843	0.590843	0.590843	0.590843	0.590843
Solidago_flexicaulis_JAG436	0.25308	0.249243	0.250801	0.251226	0.257211	0.257211	0.256641	0.221806	0.219149	0.215985	0.215985	0.217863	0.218087	0.22067	0.222166	0.222166	0.217863	0.216065	0.220881	0.225653	0.590843	0.590843	0.590843	0.59436	0.590843	0.590843	0.595553	0.595553	0.595553	0.590843	0.590843	0.590843	0.590843	0.595553	0.595553	0.590843	0.587335	0.590843	0.590843	0.590843	0.590843	0.595553	0.595553	0.595553	0.590843	0.590843	0.590843	0.590843	0.590843
Solidago_nemoralis_AP393	0.254654	0.251739	0.253012	0.253442	0.258816	0.258816	0.258304	0.223177	0.219715	0.2169	0.2169	0.218426	0.218651	0.220396	0.223567	0.223567	0.218426	0.217045	0.222143	0.227335	0.595553	0.595553	0.595553	0.599091	0.595553	0.595553	0.600301	0.600301	0.600301	0.595553	0.595553	0.595553	0.595553	0.600301	0.600301	0.595553	0.592026	0.595553	0.595553	0.595553	0.595553	0.600301	0.600301	0.600301	0.595553	0.595553	0.595553	0.595553	0.595553
Solidago_nemoralis_JAG240	0.253154	0.249243	0.251511	0.251511	0.257315	0.257315	0.256744	0.217093	0.216133	0.210871	0.210871	0.214842	0.215063	0.2168	0.217471	0.217471	0.214842	0.210627	0.218541	0.221191	0.590843	0.590843	0.590843	0.59436	0.590843	0.590843	0.595553	0.595553	0.595553	0.590843	0.590843	0.590843	0.590843	0.595553	0.595553	0.590843	0.587335	0.590843	0.590843	0.590843	0.590843	0.595553	0.595553	0.595553	0.590843	0.590843	0.590843	0.590843	0.590843
Solidago_nemoralis_JAG279	0.253366	0.249243	0.251085	0.251511	0.257502	0.257502	0.256942	0.209726	0.217194	0.203889	0.203889	0.215907	0.216128	0.212345	0.210069	0.210069	0.215907	0.203237	0.21892	0.21354	0.590843	0.590843	0.590843	0.59436	0.590843	0.590843	0.595553	0.595553	0.595553	0.590843	0.590843	0.590843	0.590843	0.595553	0.595553	0.590843	0.587335	0.590843	0.590843	0.590843	0.590843	0.595553	0.595553	0.595553	0.590843	0.590843	0.590843	0.590843	0.590843
Solidago_rugosa_JAG331	0.253507	0.249243	0.251226	0.251653	0.257646	0.257646	0.257092	0.218192	0.21949	0.21208	0.21208	0.218201	0.218426	0.217459	0.218565	0.218565	0.218201	0.211917	0.221224	0.222221	0.590843	0.590843	0.590843	0.59436	0.590843	0.590843	0.595553	0.595553	0.595553	0.590843	0.590843	0.590843	0.590843	0.595553	0.595553	0.590843	0.587335	0.590843	0.590843	0.590843	0.590843	0.595553	0.595553	0.595553	0.590843	0.590843	0.590843	0.590843	0.590843
Solidago_rugosa_JAG383	0.253507	0.249243	0.251226	0.251653	0.257646	0.257646	0.257092	0.223999	0.21949	0.218111	0.218111	0.218201	0.218426	0.221001	0.224366	0.224366	0.218201	0.21832	0.221224	0.227899	0.590843	0.590843	0.590843	0.59436	0.590843	0.590843	0.595553	0.595553	0.595553	0.590843	0.590843	0.590843	0.590843	0.595553	0.595553	0.590843	0.587335	0.590843	0.590843	0.590843	0.590843	0.595553	0.595553	0.595553	0.590843	0.590843	0.590843	0.590843	0.590843
Solidago_rugosa_JAG400	0.25308	0.249243	0.250801	0.251226	0.257211	0.257211	0.256641	0.213902	0.221553	0.207999	0.207999	0.220255	0.220484	0.217175	0.214255	0.214255	0.220255	0.207592	0.223306	0.217775	0.602104	0.602104	0.602104	0.605705	0.602104	0.602104	0.60695	0.60695	0.60695	0.602104	0.602104	0.602104	0.602104	0.60695	0.60695	0.602104	0.598512	0.602104	0.602104	0.602104	0.602104	0.60695	0.60695	0.60695	0.602104	0.602104	0.602104	0.602104	0.602104
Sonchus_asper_AP421	0.240601	0.239726	0.23806	0.238453	0.244596	0.244596	0.245504	0.228524	0.217202	0.222749	0.222749	0.219415	0.219644	0.222206	0.228891	0.228891	0.219415	0.223227	0.222709	0.232365	0.600641	0.600641	0.600641	0.604268	0.600641	0.600641	0.605519	0.605519	0.605519	0.600641	0.600641	0.600641	0.600641	0.605519	0.605519	0.600641	0.597023	0.600641	0.600641	0.600641	0.600641	0.605519	0.605519	0.605519	0.600641	0.600641	0.600641	0.600641	0.600641
Sonchus_asper_JAG412	0.240601	0.239726	0.23806	0.238453	0.244596	0.244596	0.245504	0.228524	0.215582	0.222749	0.222749	0.217727	0.217948	0.222372	0.228891	0.228891	0.217727	0.223227	0.220926	0.232365	0.579232	0.579232	0.579232	0.582652	0.579232	0.579232	0.583789	0.583789	0.583789	0.579232	0.579232	0.579232	0.579232	0.583789	0.583789	0.579232	0.575822	0.579232	0.579232	0.579232	0.579232	0.583789	0.583789	0.583789	0.579232	0.579232	0.579232	0.579232	0.579232
Sonchus_asper_JAG420	0.240601	0.239726	0.23806	0.238453	0.244596	0.244596	0.245504	0.228524	0.218541	0.222749	0.222749	0.22074	0.220968	0.223462	0.228891	0.228891	0.22074	0.223227	0.224008	0.232365	0.601198	0.601198	0.601198	0.604781	0.601198	0.601198	0.606018	0.606018	0.606018	0.601198	0.601198	0.601198	0.601198	0.606018	0.606018	0.601198	0.597625	0.601198	0.601198	0.601198	0.601198	0.606018	0.606018	0.606018	0.601198	0.601198	0.601198	0.601198	0.601198
Steganotaenia_araliacea_OM1350	0.225479	0.211624	0.224986	0.22536	0.231318	0.231318	0.235607	0.202068	0.211664	0.196052	0.196052	0.215818	0.216054	0.215106	0.20241	0.20241	0.215818	0.195579	0.217187	0.20597	0.571077	0.571077	0.571077	0.574803	0.571077	0.571077	0.572289	0.572289	0.572289	0.571077	0.571077	0.571077	0.571077	0.572289	0.572289	0.571077	0.567363	0.571077	0.571077	0.571077	0.571077	0.572289	0.572289	0.572289	0.571077	0.571077	0.571077	0.571077	0.571077
Steganotaenia_araliacea_OM1517	0.225479	0.211624	0.224986	0.22536	0.231318	0.231318	0.235607	0.202068	0.211664	0.196052	0.196052	0.215818	0.216054	0.215106	0.20241	0.20241	0.215818	0.195579	0.217187	0.20597	0.571077	0.571077	0.571077	0.574803	0.571077	0.571077	0.572289	0.572289	0.572289	0.571077	0.571077	0.571077	0.571077	0.572289	0.572289	0.571077	0.567363	0.571077	0.571077	0.571077	0.571077	0.572289	0.572289	0.572289	0.571077	0.571077	0.571077	0.571077	0.571077
Steganotaenia_araliacea_OM566	0.225479	0.211624	0.224986	0.22536	0.231318	0.231318	0.235607	0.202068	0.211664	0.196052	0.196052	0.215818	0.216054	0.215106	0.20241	0.20241	0.215818	0.195579	0.217187	0.20597	0.571077	0.571077	0.571077	0.574803	0.571077	0.571077	0.572289	0.572289	0.572289	0.571077	0.571077	0.571077	0.571077	0.572289	0.572289	0.571077	0.567363	0.571077	0.571077	0.571077	0.571077	0.572289	0.572289	0.572289	0.571077	0.571077	0.571077	0.571077	0.571077
Strychnos_decussata_OM900	0.251322	0.2531	0.249848	0.250264	0.252932	0.252932	0.256139	0.247188	0.24755	0.246762	0.246762	0.249987	0.25216	0.249158	0.247616	0.247616	0.249987	0.23862	0.253213	0.251435	0.61262	0.61262	0.61262	0.616494	0.61262	0.61262	0.61397	0.61397	0.61397	0.61262	0.61262	0.61262	0.61262	0.61397	0.61397	0.61262	0.608757	0.61262	0.61262	0.61262	0.61262	0.61397	0.61397	0.61397	0.61262	0.61262	0.61262	0.61262	0.61262
Strychnos_decussata_RL1560	0.25294	0.254934	0.251467	0.251885	0.254549	0.254549	0.257821	0.249708	0.249164	0.249277	0.249277	0.251607	0.253783	0.250773	0.25014	0.25014	0.251607	0.241274	0.254832	0.253972	0.611524	0.611524	0.611524	0.615391	0.611524	0.611524	0.612869	0.612869	0.612869	0.611524	0.611524	0.611524	0.611524	0.612869	0.612869	0.611524	0.607669	0.611524	0.611524	0.611524	0.611524	0.612869	0.612869	0.612869	0.611524	0.611524	0.611524	0.611524	0.611524
Strychnos_decussata_RL1561	0.255487	0.254934	0.252727	0.252727	0.257112	0.257112	0.260522	0.250659	0.248932	0.25022	0.25022	0.251389	0.253577	0.251389	0.251099	0.251099	0.251389	0.242148	0.255487	0.254991	0.611524	0.611524	0.611524	0.615391	0.611524	0.611524	0.612869	0.612869	0.612869	0.611524	0.611524	0.611524	0.611524	0.612869	0.612869	0.611524	0.607669	0.611524	0.611524	0.611524	0.611524	0.612869	0.612869	0.612869	0.611524	0.611524	0.611524	0.611524	0.611524
Strychnos_madagascariensis_RL1433	0.233954	0.233413	0.232486	0.232869	0.235551	0.235551	0.238035	0.230654	0.226081	0.230265	0.230265	0.224734	0.226818	0.224002	0.231045	0.231045	0.224734	0.221768	0.227914	0.234717	0.589822	0.589822	0.589822	0.593606	0.589822	0.589822	0.591092	0.591092	0.591092	0.589822	0.589822	0.589822	0.589822	0.591092	0.591092	0.589822	0.58605	0.589822	0.589822	0.589822	0.589822	0.591092	0.591092	0.591092	0.589822	0.589822	0.589822	0.589822	0.589822
Strychnos_madagascariensis_RL1460	0.233954	0.233413	0.232486	0.232869	0.235551	0.235551	0.238035	0.230654	0.226081	0.230265	0.230265	0.224734	0.226818	0.224002	0.231045	0.231045	0.224734	0.221768	0.227914	0.234717	0.589822	0.589822	0.589822	0.593606	0.589822	0.589822	0.591092	0.591092	0.591092	0.589822	0.589822	0.589822	0.589822	0.591092	0.591092	0.589822	0.58605	0.589822	0.589822	0.589822	0.589822	0.591092	0.591092	0.591092	0.589822	0.589822	0.589822	0.589822	0.589822
Strychnos_madagascariensis_RL1559	0.238715	0.237912	0.236458	0.236849	0.240321	0.240321	0.243012	0.231835	0.230006	0.231441	0.231441	0.228661	0.23076	0.228661	0.232229	0.232229	0.228661	0.222964	0.232612	0.235927	0.591092	0.591092	0.591092	0.594888	0.591092	0.591092	0.592369	0.592369	0.592369	0.591092	0.591092	0.591092	0.591092	0.592369	0.592369	0.591092	0.587308	0.591092	0.591092	0.591092	0.591092	0.592369	0.592369	0.592369	0.591092	0.591092	0.591092	0.591092	0.591092
Strychnos_spinosa_OM220	0.239792	0.237912	0.238322	0.238716	0.241394	0.241394	0.244121	0.233524	0.231852	0.233129	0.233129	0.230508	0.232612	0.229753	0.23392	0.23392	0.230508	0.224779	0.233698	0.237612	0.602513	0.602513	0.602513	0.606344	0.602513	0.602513	0.603827	0.603827	0.603827	0.602513	0.602513	0.602513	0.602513	0.603827	0.603827	0.602513	0.598695	0.602513	0.602513	0.602513	0.602513	0.603827	0.603827	0.603827	0.602513	0.602513	0.602513	0.602513	0.602513
Strychnos_spinosa_RL1346	0.236067	0.231317	0.232486	0.232869	0.237667	0.237667	0.240241	0.236803	0.230006	0.236401	0.236401	0.228661	0.23076	0.227914	0.237207	0.237207	0.228661	0.228206	0.231849	0.240928	0.597401	0.597401	0.597401	0.601207	0.597401	0.597401	0.598695	0.598695	0.598695	0.597401	0.597401	0.597401	0.597401	0.598695	0.598695	0.597401	0.593606	0.597401	0.597401	0.597401	0.597401	0.598695	0.598695	0.598695	0.597401	0.597401	0.597401	0.597401	0.597401
Strychnos_spinosa_RL1652	0.235808	0.233413	0.234341	0.234727	0.237407	0.237407	0.239967	0.233524	0.227917	0.233129	0.233129	0.226572	0.228661	0.225832	0.23392	0.23392	0.226572	0.224779	0.229753	0.237612	0.593606	0.593606	0.593606	0.597401	0.593606	0.593606	0.594888	0.594888	0.594888	0.593606	0.593606	0.593606	0.593606	0.594888	0.594888	0.593606	0.589822	0.593606	0.593606	0.593606	0.593606	0.594888	0.594888	0.594888	0.593606	0.593606	0.593606	0.593606	0.593606
Symphyotrichum_ciliolatum_AP339	0.25692	0.255779	0.254654	0.255086	0.261071	0.261071	0.260649	0.232161	0.230946	0.226216	0.226216	0.229634	0.229879	0.230128	0.232544	0.232544	0.229634	0.226917	0.232747	0.23613	0.615068	0.615068	0.615068	0.618762	0.615068	0.615068	0.620066	0.620066	0.620066	0.615068	0.615068	0.615068	0.615068	0.620066	0.620066	0.615068	0.611385	0.615068	0.615068	0.615068	0.615068	0.620066	0.620066	0.620066	0.615068	0.615068	0.615068	0.615068	0.615068
Symphyotrichum_ciliolatum_JAG232	0.25692	0.255779	0.254654	0.255086	0.261071	0.261071	0.260649	0.232161	0.230089	0.226216	0.226216	0.228807	0.229045	0.231248	0.232544	0.232544	0.228807	0.226917	0.231846	0.23613	0.599015	0.599015	0.599015	0.602542	0.599015	0.599015	0.603754	0.603754	0.603754	0.599015	0.599015	0.599015	0.599015	0.603754	0.603754	0.599015	0.595499	0.599015	0.599015	0.599015	0.599015	0.603754	0.603754	0.603754	0.599015	0.599015	0.599015	0.599015	0.599015
Symphyotrichum_ciliolatum_JAG396	0.259139	0.258299	0.256878	0.257315	0.263306	0.263306	0.262969	0.224173	0.230621	0.218146	0.218146	0.229301	0.229547	0.224596	0.22455	0.22455	0.229301	0.218363	0.232432	0.228168	0.61323	0.61323	0.61323	0.616943	0.61323	0.61323	0.61825	0.61825	0.61825	0.61323	0.61323	0.61323	0.61323	0.61825	0.61825	0.61323	0.609528	0.61323	0.61323	0.61323	0.61323	0.61825	0.61825	0.61825	0.61323	0.61323	0.61323	0.61323	0.61323
Symphyotrichum_ericoides_JAG283	0.263741	0.259825	0.262054	0.262054	0.268052	0.268052	0.267895	0.230761	0.231441	0.224156	0.224156	0.230127	0.230372	0.232183	0.231185	0.231185	0.230127	0.224801	0.233997	0.23517	0.59669	0.59669	0.59669	0.600217	0.59669	0.59669	0.601425	0.601425	0.601425	0.59669	0.59669	0.59669	0.59669	0.601425	0.601425	0.59669	0.593173	0.59669	0.59669	0.59669	0.59669	0.601425	0.601425	0.601425	0.59669	0.59669	0.59669	0.59669	0.59669
Symphyotrichum_ericoides_JAG368	0.26048	0.259825	0.258228	0.258667	0.264644	0.264644	0.26436	0.227867	0.231608	0.221989	0.221989	0.230328	0.230568	0.231365	0.228239	0.228239	0.230328	0.22243	0.233366	0.231775	0.59669	0.59669	0.59669	0.600217	0.59669	0.59669	0.601425	0.601425	0.601425	0.59669	0.59669	0.59669	0.59669	0.601425	0.601425	0.59669	0.593173	0.59669	0.59669	0.59669	0.59669	0.601425	0.601425	0.601425	0.59669	0.59669	0.59669	0.59669	0.59669
Symphyotrichum_lanceolatum_JAG280	0.25692	0.255779	0.254654	0.255086	0.261071	0.261071	0.260649	0.226082	0.230089	0.219996	0.219996	0.228807	0.229045	0.227576	0.226465	0.226465	0.228807	0.22033	0.231846	0.230124	0.599015	0.599015	0.599015	0.602542	0.599015	0.599015	0.603754	0.603754	0.603754	0.599015	0.599015	0.599015	0.599015	0.603754	0.603754	0.599015	0.595499	0.599015	0.599015	0.599015	0.599015	0.603754	0.603754	0.603754	0.599015	0.599015	0.599015	0.599015	0.599015
Symphyotrichum_lanceolatum_JAG312	0.25692	0.255779	0.254654	0.255086	0.261071	0.261071	0.260649	0.22666	0.230089	0.220556	0.220556	0.228807	0.229045	0.227926	0.227046	0.227046	0.228807	0.220926	0.231846	0.230716	0.599015	0.599015	0.599015	0.602542	0.599015	0.599015	0.603754	0.603754	0.603754	0.599015	0.599015	0.599015	0.599015	0.603754	0.603754	0.599015	0.595499	0.599015	0.599015	0.599015	0.599015	0.603754	0.603754	0.603754	0.599015	0.599015	0.599015	0.599015	0.599015
Symphyotrichum_lateriflorum_AP307	0.258044	0.255779	0.256392	0.256392	0.262244	0.262244	0.261863	0.228555	0.228361	0.222175	0.222175	0.227069	0.227306	0.229077	0.228961	0.228961	0.227069	0.222669	0.230852	0.232803	0.599015	0.599015	0.599015	0.602542	0.599015	0.599015	0.603754	0.603754	0.603754	0.599015	0.599015	0.599015	0.599015	0.603754	0.603754	0.599015	0.595499	0.599015	0.599015	0.599015	0.599015	0.603754	0.603754	0.603754	0.599015	0.599015	0.599015	0.599015	0.599015
Symphyotrichum_lateriflorum_AP357	0.25692	0.255779	0.254654	0.255086	0.261071	0.261071	0.260649	0.221559	0.22927	0.215616	0.215616	0.227955	0.228198	0.221932	0.221927	0.221927	0.227955	0.215674	0.231068	0.225489	0.613087	0.613087	0.613087	0.616783	0.613087	0.613087	0.618084	0.618084	0.618084	0.613087	0.613087	0.613087	0.613087	0.618084	0.618084	0.613087	0.609401	0.613087	0.613087	0.613087	0.613087	0.618084	0.618084	0.618084	0.613087	0.613087	0.613087	0.613087	0.613087
Symphyotrichum_lateriflorum_JAG230	0.25692	0.255779	0.254654	0.255086	0.261071	0.261071	0.260649	0.228239	0.232377	0.22235	0.22235	0.231068	0.231314	0.230128	0.228613	0.228613	0.231068	0.222813	0.234178	0.232157	0.617044	0.617044	0.617044	0.620736	0.617044	0.617044	0.622043	0.622043	0.622043	0.617044	0.617044	0.617044	0.617044	0.622043	0.622043	0.617044	0.613363	0.617044	0.617044	0.617044	0.617044	0.622043	0.622043	0.622043	0.617044	0.617044	0.617044	0.617044	0.617044
Symphyotrichum_lateriflorum_JAG329	0.258485	0.255779	0.256831	0.256831	0.262694	0.262694	0.262329	0.229167	0.230534	0.222767	0.222767	0.229232	0.229475	0.231265	0.229575	0.229575	0.229232	0.223301	0.233059	0.233431	0.607121	0.607121	0.607121	0.610707	0.607121	0.607121	0.611956	0.611956	0.611956	0.607121	0.607121	0.607121	0.607121	0.611956	0.611956	0.607121	0.603545	0.607121	0.607121	0.607121	0.607121	0.611956	0.611956	0.611956	0.607121	0.607121	0.607121	0.607121	0.607121
Symphyotrichum_pilosum_JAG364	0.254737	0.255451	0.253084	0.253084	0.258927	0.258927	0.258416	0.226363	0.227072	0.219982	0.219982	0.225776	0.226013	0.227785	0.226766	0.226766	0.225776	0.220332	0.229561	0.230604	0.600217	0.600217	0.600217	0.603754	0.600217	0.600217	0.604972	0.604972	0.604972	0.600217	0.600217	0.600217	0.600217	0.604972	0.604972	0.600217	0.59669	0.600217	0.600217	0.600217	0.600217	0.604972	0.604972	0.604972	0.600217	0.600217	0.600217	0.600217	0.600217
Symphyotrichum_pilosum_JAG379	0.254737	0.255451	0.253084	0.253084	0.258927	0.258927	0.258416	0.226363	0.227072	0.219982	0.219982	0.225776	0.226013	0.227785	0.226766	0.226766	0.225776	0.220332	0.229561	0.230604	0.600217	0.600217	0.600217	0.603754	0.600217	0.600217	0.604972	0.604972	0.604972	0.600217	0.600217	0.600217	0.600217	0.604972	0.604972	0.600217	0.59669	0.600217	0.600217	0.600217	0.600217	0.604972	0.604972	0.604972	0.600217	0.600217	0.600217	0.600217	0.600217
Symphyotrichum_urophyllum_JAG144	0.257166	0.255779	0.25552	0.25552	0.261349	0.261349	0.260935	0.23033	0.229407	0.223966	0.223966	0.22812	0.228357	0.230126	0.230738	0.230738	0.22812	0.224575	0.231898	0.234575	0.599015	0.599015	0.599015	0.602542	0.599015	0.599015	0.603754	0.603754	0.603754	0.599015	0.599015	0.599015	0.599015	0.603754	0.603754	0.599015	0.595499	0.599015	0.599015	0.599015	0.599015	0.603754	0.603754	0.603754	0.599015	0.599015	0.599015	0.599015	0.599015
Symphyotrichum_urophyllum_JAG398	0.258339	0.256108	0.256686	0.256686	0.262545	0.262545	0.262175	0.225159	0.22636	0.218817	0.218817	0.225068	0.225302	0.227069	0.225557	0.225557	0.225068	0.219089	0.228838	0.229368	0.600217	0.600217	0.600217	0.603754	0.600217	0.600217	0.604972	0.604972	0.604972	0.600217	0.600217	0.600217	0.600217	0.604972	0.604972	0.600217	0.59669	0.600217	0.600217	0.600217	0.600217	0.604972	0.604972	0.604972	0.600217	0.600217	0.600217	0.600217	0.600217
Trifolium_pratense_AP180	0.155759	0.144596	0.157522	0.156084	0.155602	0.155602	0.156872	0.284334	0.2699	0.281755	0.281755	0.270474	0.268375	0.272581	0.284849	0.284849	0.270474	0.274238	0.270187	0.284849	0.630868	0.630868	0.630868	0.634504	0.630868	0.630868	0.632173	0.632173	0.632173	0.630868	0.630868	0.630868	0.630868	0.632173	0.632173	0.630868	0.627243	0.630868	0.630868	0.630868	0.630868	0.632173	0.632173	0.632173	0.630868	0.630868	0.630868	0.630868	0.630868
Trifolium_pratense_JAG224	0.154561	0.144596	0.156084	0.156084	0.154405	0.154405	0.155631	0.282759	0.268939	0.280169	0.280169	0.269512	0.267411	0.271623	0.283272	0.283272	0.269512	0.272538	0.269226	0.283272	0.630868	0.630868	0.630868	0.634504	0.630868	0.630868	0.632173	0.632173	0.632173	0.630868	0.630868	0.630868	0.630868	0.632173	0.632173	0.630868	0.627243	0.630868	0.630868	0.630868	0.630868	0.632173	0.632173	0.632173	0.630868	0.630868	0.630868	0.630868	0.630868
Trifolium_pratense_JAG291	0.155518	0.144596	0.157522	0.156084	0.155362	0.155362	0.156621	0.283575	0.2699	0.281002	0.281002	0.270474	0.268375	0.27215	0.284087	0.284087	0.270474	0.273468	0.26976	0.284087	0.630868	0.630868	0.630868	0.634504	0.630868	0.630868	0.632173	0.632173	0.632173	0.630868	0.630868	0.630868	0.630868	0.632173	0.632173	0.630868	0.627243	0.630868	0.630868	0.630868	0.630868	0.632173	0.632173	0.632173	0.630868	0.630868	0.630868	0.630868	0.630868
Trifolium_repens_AP181	0.156387	0.141355	0.158159	0.156716	0.15623	0.15623	0.15753	0.275102	0.273199	0.265481	0.265481	0.273806	0.276011	0.273806	0.275596	0.275596	0.273806	0.272034	0.276011	0.279679	0.653685	0.653685	0.653685	0.657609	0.653685	0.653685	0.655145	0.655145	0.655145	0.653685	0.653685	0.653685	0.653685	0.655145	0.655145	0.653685	0.649773	0.653685	0.653685	0.653685	0.653685	0.655145	0.655145	0.655145	0.653685	0.653685	0.653685	0.653685	0.653685
Trifolium_repens_JAG124	0.154549	0.139342	0.156314	0.154873	0.154393	0.154393	0.155619	0.275102	0.269791	0.265481	0.265481	0.270382	0.272552	0.270382	0.275596	0.275596	0.270382	0.272034	0.272552	0.279679	0.655015	0.655015	0.655015	0.658899	0.655015	0.655015	0.656463	0.656463	0.656463	0.655015	0.655015	0.655015	0.655015	0.656463	0.656463	0.655015	0.651142	0.655015	0.655015	0.655015	0.655015	0.656463	0.656463	0.656463	0.655015	0.655015	0.655015	0.655015	0.655015
Trifolium_repens_JAG428	0.158072	0.142358	0.159939	0.158421	0.156133	0.156133	0.156133	0.275102	0.283674	0.265481	0.265481	0.284364	0.286796	0.284364	0.275596	0.275596	0.284364	0.272034	0.286796	0.279679	0.692586	0.692586	0.692586	0.697124	0.692586	0.692586	0.694377	0.694377	0.694377	0.692586	0.692586	0.692586	0.692586	0.694377	0.694377	0.692586	0.688064	0.692586	0.692586	0.692586	0.692586	0.694377	0.694377	0.694377	0.692586	0.692586	0.692586	0.692586	0.692586
Typha_angustifolia_AP370	0.305588	0.294033	0.301831	0.30024	0.307355	0.307355	0.307355	0.310994	0.312629	0.303945	0.303945	0.313436	0.313842	0.314465	0.311583	0.311583	0.313436	0.305983	0.319317	0.316046	0.551106	0.551106	0.551106	0.555077	0.551106	0.551106	0.556337	0.556337	0.556337	0.551106	0.551106	0.551106	0.551106	0.556337	0.556337	0.551106	0.547148	0.551106	0.551106	0.551106	0.551106	0.556337	0.556337	0.556337	0.551106	0.551106	0.551106	0.551106	0.551106
Typha_angustifolia_JAG274	0.304556	0.293577	0.301004	0.299499	0.308264	0.308264	0.314355	0.319672	0.303884	0.312972	0.312972	0.30457	0.304914	0.314711	0.320245	0.320245	0.30457	0.315435	0.309718	0.324506	0.513633	0.513633	0.513633	0.516867	0.513633	0.513633	0.517822	0.517822	0.517822	0.513633	0.513633	0.513633	0.513633	0.517822	0.517822	0.513633	0.510408	0.513633	0.513633	0.513633	0.513633	0.517822	0.517822	0.517822	0.513633	0.513633	0.513633	0.513633	0.513633
Typha_latifolia_AP229	0.302168	0.293577	0.298625	0.297122	0.305866	0.305866	0.313966	0.322179	0.303543	0.31547	0.31547	0.304227	0.30457	0.314365	0.322757	0.322757	0.304227	0.318082	0.309368	0.327029	0.510408	0.510408	0.510408	0.513633	0.510408	0.510408	0.51458	0.51458	0.51458	0.510408	0.510408	0.510408	0.510408	0.51458	0.51458	0.510408	0.507193	0.510408	0.510408	0.510408	0.510408	0.51458	0.51458	0.51458	0.510408	0.510408	0.510408	0.510408	0.510408
Typha_latifolia_JAG284	0.304556	0.293577	0.301004	0.299499	0.308264	0.308264	0.314355	0.319672	0.303884	0.312972	0.312972	0.30457	0.304914	0.314711	0.320245	0.320245	0.30457	0.315435	0.309718	0.324506	0.513633	0.513633	0.513633	0.516867	0.513633	0.513633	0.517822	0.517822	0.517822	0.513633	0.513633	0.513633	0.513633	0.517822	0.517822	0.513633	0.510408	0.513633	0.513633	0.513633	0.513633	0.517822	0.517822	0.517822	0.513633	0.513633	0.513633	0.513633	0.513633
Vella_pseudocytisus_Arn_30-IV-88__K__ABH_	0.272799	0.263046	0.274552	0.275034	0.274476	0.274476	0.280485	0.264791	0.259656	0.264314	0.264314	0.263945	0.266104	0.263094	0.268363	0.268363	0.263945	0.264837	0.265237	0.272456	0.563133	0.563133	0.563133	0.566608	0.563133	0.563133	0.567732	0.567732	0.567732	0.563133	0.563133	0.563133	0.563133	0.567732	0.567732	0.563133	0.559667	0.563133	0.563133	0.563133	0.563133	0.567732	0.567732	0.567732	0.563133	0.563133	0.563133	0.563133	0.563133
Vella_pseudocytisus_Mateo_5-V-9__K__ABH_	0.27065	0.260656	0.267755	0.268221	0.272326	0.272326	0.278236	0.261014	0.261105	0.260545	0.260545	0.265372	0.265803	0.264513	0.264557	0.264557	0.265372	0.260816	0.266653	0.268612	0.562431	0.562431	0.562431	0.565889	0.562431	0.562431	0.567006	0.567006	0.567006	0.562431	0.562431	0.562431	0.562431	0.567006	0.567006	0.562431	0.558984	0.562431	0.562431	0.562431	0.562431	0.567006	0.567006	0.567006	0.562431	0.562431	0.562431	0.562431	0.562431
Viburnum_acerifolium_AP102	0.204154	0.197084	0.200652	0.200652	0.208124	0.208124	0.209561	0.213267	0.197012	0.206783	0.206783	0.197419	0.197624	0.199369	0.213655	0.213655	0.197419	0.199022	0.195477	0.210588	0.51774	0.51774	0.51774	0.520959	0.51774	0.51774	0.518691	0.518691	0.518691	0.51774	0.51774	0.51774	0.51774	0.518691	0.518691	0.51774	0.514531	0.51774	0.51774	0.51774	0.51774	0.518691	0.518691	0.518691	0.51774	0.51774	0.51774	0.51774	0.51774
Viburnum_acerifolium_JAG057	0.204154	0.197084	0.200652	0.200652	0.208124	0.208124	0.209561	0.213267	0.197012	0.206783	0.206783	0.197419	0.197624	0.199369	0.213655	0.213655	0.197419	0.199022	0.195477	0.210588	0.51774	0.51774	0.51774	0.520959	0.51774	0.51774	0.518691	0.518691	0.518691	0.51774	0.51774	0.51774	0.51774	0.518691	0.518691	0.51774	0.514531	0.51774	0.51774	0.51774	0.51774	0.518691	0.518691	0.518691	0.51774	0.51774	0.51774	0.51774	0.51774
Viburnum_lentago_AP271	0.205676	0.201311	0.200316	0.200316	0.209647	0.209647	0.211145	0.20283	0.192844	0.19647	0.19647	0.19324	0.193439	0.195171	0.203194	0.203194	0.19324	0.195255	0.195171	0.206964	0.534914	0.534914	0.534914	0.538186	0.534914	0.534914	0.535911	0.535911	0.535911	0.534914	0.534914	0.534914	0.534914	0.535911	0.535911	0.534914	0.531651	0.534914	0.534914	0.534914	0.534914	0.535911	0.535911	0.535911	0.534914	0.534914	0.534914	0.534914	0.534914
Viburnum_lentago_JAG146	0.202299	0.201311	0.196855	0.196855	0.206326	0.206326	0.207713	0.196869	0.18931	0.190379	0.190379	0.189705	0.189705	0.191656	0.19723	0.19723	0.189705	0.188713	0.191656	0.201063	0.534914	0.534914	0.534914	0.538186	0.534914	0.534914	0.535911	0.535911	0.535911	0.534914	0.534914	0.534914	0.534914	0.535911	0.535911	0.534914	0.531651	0.534914	0.534914	0.534914	0.534914	0.535911	0.535911	0.535911	0.534914	0.534914	0.534914	0.534914	0.534914
Viburnum_opulus_AP76	0.212619	0.199076	0.208484	0.20882	0.216435	0.216435	0.218127	0.206775	0.197124	0.200895	0.200895	0.197514	0.197709	0.197887	0.207117	0.207117	0.197514	0.193541	0.195074	0.204333	0.51774	0.51774	0.51774	0.520959	0.51774	0.51774	0.518691	0.518691	0.518691	0.51774	0.51774	0.51774	0.51774	0.518691	0.518691	0.51774	0.514531	0.51774	0.51774	0.51774	0.51774	0.518691	0.518691	0.518691	0.51774	0.51774	0.51774	0.51774	0.51774
Viburnum_opulus_JAG148	0.207544	0.199076	0.204038	0.204038	0.211524	0.211524	0.2131	0.212683	0.198439	0.20622	0.20622	0.198849	0.199055	0.200801	0.213069	0.213069	0.198849	0.198448	0.196906	0.210012	0.51774	0.51774	0.51774	0.520959	0.51774	0.51774	0.518691	0.518691	0.518691	0.51774	0.51774	0.51774	0.51774	0.518691	0.518691	0.51774	0.514531	0.51774	0.51774	0.51774	0.51774	0.518691	0.518691	0.518691	0.51774	0.51774	0.51774	0.51774	0.51774
Xerophyta_retinervis_OM1213	0.333602	0.31563	0.333688	0.334283	0.337383	0.337383	0.346412	0.348729	0.350133	0.341321	0.341321	0.351021	0.351467	0.351918	0.349413	0.349413	0.351021	0.346579	0.352364	0.354205	0.511936	0.511936	0.511936	0.515534	0.511936	0.511936	0.516595	0.516595	0.516595	0.511936	0.511936	0.511936	0.511936	0.516595	0.516595	0.511936	0.508349	0.511936	0.511936	0.511936	0.511936	0.516595	0.516595	0.516595	0.511936	0.511936	0.511936	0.511936	0.511936
Xerophyta_retinervis_OM516	0.333602	0.31563	0.333688	0.334283	0.337383	0.337383	0.346412	0.348729	0.350133	0.341321	0.341321	0.351021	0.351467	0.351918	0.349413	0.349413	0.351021	0.346579	0.352364	0.354205	0.511936	0.511936	0.511936	0.515534	0.511936	0.511936	0.516595	0.516595	0.516595	0.511936	0.511936	0.511936	0.511936	0.516595	0.516595	0.511936	0.508349	0.511936	0.511936	0.511936	0.511936	0.516595	0.516595	0.516595	0.511936	0.511936	0.511936	0.511936	0.511936
Xerophyta_retinervis_OM562	0.333602	0.31563	0.333688	0.334283	0.337383	0.337383	0.346412	0.348729	0.350133	0.341321	0.341321	0.351021	0.351467	0.351918	0.349413	0.349413	0.351021	0.346579	0.352364	0.354205	0.511936	0.511936	0.511936	0.515534	0.511936	0.511936	0.516595	0.516595	0.516595	0.511936	0.511936	0.511936	0.511936	0.516595	0.516595	0.511936	0.508349	0.511936	0.511936	0.511936	0.511936	0.516595	0.516595	0.516595	0.511936	0.511936	0.511936	0.511936	0.511936
[truncated: 295 more columns]

## Sheet: rbcL_Distance_Matrix
	Acacia_exuvialis_OM260	Acacia_exuvialis_RL1412	Acacia_nigrescens_voucher_RL1205	Acacia_nigrescens_voucher_RL1656	Acacia_tortilis_voucher_OM261	Acacia_tortilis_voucher_RL1483	Acacia_tortilis_voucher_RL1608	Acer_negundo_voucher_AP244	Acer_negundo_voucher_RBG017	Acer_platanoides_voucher_AP367	Acer_platanoides_voucher_JAG346	Acer_rubrum_voucher_JAG185	Acer_rubrum_voucher_JAG252	Acer_rubrum_voucher_JAG327	Acer_saccharinum_voucher_AP387	Acer_saccharinum_voucher_JAG324	Acer_saccharinum_voucher_JAG394	Acer_saccharum_voucher_AP268	Acer_saccharum_voucher_JAG202	Acer_saccharum_voucher_JAG251	Araucaria_bernieri_EDNA06-00005	Araucaria_bernieri_isolate_EDNA06-04018	Araucaria_bernieri_isolate_EDNA06-04020	Araucaria_biramulata_isolate_EDNA06-04023	Araucaria_biramulata_isolate_EDNA06-04024	Araucaria_biramulata_isolate_EDNA06-04026	Araucaria_columnaris_EDNA06-00007	Araucaria_columnaris_EDNA06-00015	Araucaria_columnaris_EDNA06-00016	Araucaria_humboldtensis_isolate_EDNA06-04035	Araucaria_humboldtensis_isolate_EDNA06-04036	Araucaria_laubenfelsii_EDNA06-04040	Araucaria_laubenfelsii_isolate_EDNA06-04042	Araucaria_luxurians_EDNA06-04050	Araucaria_luxurians_isolate_EDNA06-04048	Araucaria_montana_EDNA06-04056	Araucaria_montana_isolate_EDNA06-04044	Araucaria_montana_isolate_EDNA06-04052	Araucaria_montana_isolate_EDNA06-04054	Araucaria_muelleri_EDNA06-00009	Araucaria_muelleri_EDNA06-00011	Araucaria_nemorosa_EDNA06-00008	Araucaria_nemorosa_EDNA06-00017	Araucaria_nemorosa_EDNA06-00018	Araucaria_rulei_EDNA06-00013	Araucaria_rulei_EDNA06-00014	Araucaria_rulei_isolate_EDNA06-04071	Araucaria_schmidii_EDNA06-04078	Araucaria_schmidii_isolate_EDNA06-04076
Acacia_exuvialis_OM260	0	0.002978	0.021341	0.021148	0.00597	0.005988	0.00597	0.090202	0.088603	0.084538	0.083043	0.084797	0.085098	0.084797	0.086323	0.086323	0.086323	0.086522	0.084989	0.086522	0.146782	0.121732	0.140114	0.140905	0.14064	0.141973	0.141924	0.140978	0.144799	0.14291	0.151426	0.141437	0.140905	0.143882	0.140463	0.146014	0.140114	0.146014	0.143187	0.140978	0.145277	0.144149	0.140468	0.140978	0.140978	0.140978	0.14117	0.141924	0.144437
Acacia_exuvialis_RL1412	0.002978	0	0.017638	0.017484	0.002868	0.002971	0.00286	0.087979	0.086457	0.08246	0.081038	0.082749	0.083036	0.082749	0.084202	0.084202	0.084202	0.084391	0.082932	0.084391	0.142073	0.120115	0.135516	0.136276	0.136276	0.137302	0.137394	0.137133	0.139895	0.138405	0.147181	0.137044	0.136531	0.140653	0.137174	0.143496	0.135768	0.143496	0.140206	0.137133	0.140748	0.139776	0.136337	0.137133	0.137133	0.137133	0.136787	0.137394	0.138228
Acacia_nigrescens_voucher_RL1205	0.021341	0.017638	0	0	0.017759	0.0183	0.017706	0.093741	0.092111	0.088177	0.086648	0.088368	0.088675	0.088368	0.089927	0.089927	0.089927	0.09013	0.088564	0.09013	0.140281	0.127913	0.133844	0.134595	0.134595	0.135611	0.137739	0.135531	0.140275	0.136677	0.147525	0.135355	0.134847	0.138949	0.13555	0.143896	0.134093	0.143896	0.138483	0.135531	0.139019	0.138103	0.136677	0.135531	0.135531	0.135531	0.135101	0.137739	0.136572
Acacia_nigrescens_voucher_RL1656	0.021148	0.017484	0	0	0.017602	0.018134	0.017551	0.093741	0.092111	0.088177	0.086648	0.088368	0.088675	0.088368	0.089927	0.089927	0.089927	0.09013	0.088564	0.09013	0.140281	0.127913	0.133844	0.134595	0.134595	0.135611	0.137739	0.135531	0.140275	0.136677	0.147525	0.135355	0.134847	0.138949	0.13555	0.143896	0.134093	0.143896	0.138483	0.135531	0.139019	0.138103	0.136677	0.135531	0.135531	0.135531	0.135101	0.137739	0.136572
Acacia_tortilis_voucher_OM261	0.00597	0.002868	0.017759	0.017602	0	0	0	0.089825	0.08827	0.084296	0.08284	0.084554	0.084847	0.084554	0.086039	0.086039	0.086039	0.086232	0.08474	0.086232	0.142073	0.120115	0.135516	0.136276	0.136276	0.137302	0.137394	0.137133	0.139895	0.138405	0.147181	0.137044	0.136531	0.140653	0.137174	0.143496	0.135768	0.143496	0.140206	0.137133	0.140748	0.139776	0.136337	0.137133	0.137133	0.137133	0.136787	0.137394	0.139256
Acacia_tortilis_voucher_RL1483	0.005988	0.002971	0.0183	0.018134	0	0	0	0.092432	0.090785	0.086735	0.085194	0.086956	0.087265	0.086956	0.088527	0.088527	0.088527	0.088733	0.087153	0.088733	0.142073	0.118393	0.136276	0.137044	0.136787	0.138082	0.137928	0.137215	0.139895	0.138939	0.147712	0.137561	0.137044	0.139937	0.136715	0.143496	0.136276	0.143496	0.139208	0.137215	0.140748	0.139776	0.136402	0.137215	0.137215	0.137215	0.137302	0.137928	0.140476
Acacia_tortilis_voucher_RL1608	0.00597	0.00286	0.017706	0.017551	0	0	0	0.089825	0.08827	0.084296	0.08284	0.084554	0.084847	0.084554	0.086039	0.086039	0.086039	0.086232	0.08474	0.086232	0.142073	0.120115	0.135516	0.136276	0.136276	0.137302	0.137394	0.137133	0.139895	0.138405	0.147181	0.137044	0.136531	0.140653	0.137174	0.143496	0.135768	0.143496	0.140206	0.137133	0.140748	0.139776	0.136337	0.137133	0.137133	0.137133	0.136787	0.137394	0.13874
Acer_negundo_voucher_AP244	0.090202	0.087979	0.093741	0.093741	0.089825	0.092432	0.089825	0	0	0.006627	0.006627	0.00662	0.00662	0.00662	0.00662	0.00662	0.00662	0.011641	0.011641	0.011641	0.170587	0.157233	0.163821	0.164765	0.164765	0.166039	0.166987	0.165329	0.169385	0.165667	0.165586	0.165719	0.165081	0.165532	0.166396	0.171456	0.164134	0.171456	0.167493	0.165329	0.169349	0.167334	0.165454	0.165329	0.165329	0.165329	0.1654	0.166987	0.164765
Acer_negundo_voucher_RBG017	0.088603	0.086457	0.092111	0.092111	0.08827	0.090785	0.08827	0	0	0.006627	0.006519	0.006512	0.006534	0.006512	0.00662	0.00662	0.00662	0.011641	0.011451	0.011641	0.170587	0.157233	0.163821	0.164765	0.164765	0.166039	0.166987	0.164299	0.169385	0.165667	0.164526	0.165719	0.165081	0.165532	0.165329	0.171456	0.164134	0.171456	0.167493	0.164299	0.168157	0.16622	0.165454	0.164299	0.164299	0.164299	0.1654	0.166987	0.164765
Acer_platanoides_voucher_AP367	0.084538	0.08246	0.088177	0.088177	0.084296	0.086735	0.084296	0.006627	0.006627	0	0	0.003304	0.003304	0.003304	0.003304	0.003304	0.003304	0.0083	0.0083	0.0083	0.172841	0.157233	0.165902	0.166859	0.166859	0.168151	0.169163	0.16736	0.171976	0.167824	0.167667	0.167826	0.16718	0.167661	0.168465	0.174119	0.16622	0.174119	0.16965	0.16736	0.171558	0.169464	0.167824	0.16736	0.16736	0.16736	0.167502	0.169163	0.166859
Acer_platanoides_voucher_JAG346	0.083043	0.081038	0.086648	0.086648	0.08284	0.085194	0.08284	0.006627	0.006519	0	0	0.00325	0.003261	0.00325	0.003304	0.003304	0.003304	0.0083	0.008164	0.0083	0.172841	0.157233	0.165902	0.166859	0.166859	0.168151	0.169163	0.166294	0.171976	0.167824	0.166569	0.167826	0.16718	0.167661	0.16736	0.174119	0.16622	0.174119	0.16965	0.166294	0.170323	0.16831	0.167824	0.166294	0.166294	0.166294	0.167502	0.169163	0.166859
Acer_rubrum_voucher_JAG185	0.084797	0.082749	0.088368	0.088368	0.084554	0.086956	0.084554	0.00662	0.006512	0.003304	0.00325	0	0	0	0	0	0	0.008291	0.008156	0.008291	0.168113	0.157233	0.161544	0.162472	0.162472	0.163726	0.164603	0.162116	0.167041	0.163305	0.162289	0.163411	0.162784	0.1632	0.163105	0.169051	0.161852	0.169051	0.165128	0.162116	0.165781	0.16393	0.163305	0.162116	0.162116	0.162116	0.163097	0.164603	0.162472
Acer_rubrum_voucher_JAG252	0.085098	0.083036	0.088675	0.088675	0.084847	0.087265	0.084847	0.00662	0.006534	0.003304	0.003261	0	0	0	0	0	0	0.008291	0.008183	0.008291	0.168113	0.157233	0.161544	0.162472	0.162472	0.163726	0.164603	0.162709	0.167041	0.163305	0.162898	0.163411	0.162784	0.1632	0.163713	0.169051	0.161852	0.169051	0.165128	0.162709	0.16644	0.164559	0.163305	0.162709	0.162709	0.162709	0.163097	0.164603	0.162472
Acer_rubrum_voucher_JAG327	0.084797	0.082749	0.088368	0.088368	0.084554	0.086956	0.084554	0.00662	0.006512	0.003304	0.00325	0	0	0	0	0	0	0.008291	0.008156	0.008291	0.168113	0.157233	0.161544	0.162472	0.162472	0.163726	0.164603	0.162116	0.167041	0.163305	0.162289	0.163411	0.162784	0.1632	0.163105	0.169051	0.161852	0.169051	0.165128	0.162116	0.165781	0.16393	0.163305	0.162116	0.162116	0.162116	0.163097	0.164603	0.162472
Acer_saccharinum_voucher_AP387	0.086323	0.084202	0.089927	0.089927	0.086039	0.088527	0.086039	0.00662	0.00662	0.003304	0.003304	0	0	0	0	0	0	0.008291	0.008291	0.008291	0.168113	0.157233	0.161544	0.162472	0.162472	0.163726	0.164603	0.163105	0.167041	0.163305	0.163306	0.163411	0.162784	0.1632	0.16413	0.169051	0.161852	0.169051	0.165128	0.163105	0.166925	0.165	0.163305	0.163105	0.163105	0.163105	0.163097	0.164603	0.162472
Acer_saccharinum_voucher_JAG324	0.086323	0.084202	0.089927	0.089927	0.086039	0.088527	0.086039	0.00662	0.00662	0.003304	0.003304	0	0	0	0	0	0	0.008291	0.008291	0.008291	0.168113	0.157233	0.161544	0.162472	0.162472	0.163726	0.164603	0.163105	0.167041	0.163305	0.163306	0.163411	0.162784	0.1632	0.16413	0.169051	0.161852	0.169051	0.165128	0.163105	0.166925	0.165	0.163305	0.163105	0.163105	0.163105	0.163097	0.164603	0.162472
Acer_saccharinum_voucher_JAG394	0.086323	0.084202	0.089927	0.089927	0.086039	0.088527	0.086039	0.00662	0.00662	0.003304	0.003304	0	0	0	0	0	0	0.008291	0.008291	0.008291	0.168113	0.157233	0.161544	0.162472	0.162472	0.163726	0.164603	0.163105	0.167041	0.163305	0.163306	0.163411	0.162784	0.1632	0.16413	0.169051	0.161852	0.169051	0.165128	0.163105	0.166925	0.165	0.163305	0.163105	0.163105	0.163105	0.163097	0.164603	0.162472
Acer_saccharum_voucher_AP268	0.086522	0.084391	0.09013	0.09013	0.086232	0.088733	0.086232	0.011641	0.011641	0.0083	0.0083	0.008291	0.008291	0.008291	0.008291	0.008291	0.008291	0	0	0	0.172608	0.157233	0.165696	0.16665	0.16665	0.167939	0.168943	0.167157	0.171735	0.167608	0.167458	0.167615	0.16697	0.167448	0.168256	0.173868	0.166012	0.173868	0.169431	0.167157	0.171331	0.169248	0.167608	0.167157	0.167157	0.167157	0.167292	0.168943	0.16665
Acer_saccharum_voucher_JAG202	0.084989	0.082932	0.088564	0.088564	0.08474	0.087153	0.08474	0.011641	0.011451	0.0083	0.008164	0.008156	0.008183	0.008156	0.008291	0.008291	0.008291	0	0	0	0.172608	0.157233	0.165696	0.16665	0.16665	0.167939	0.168943	0.166095	0.171735	0.167608	0.166366	0.167615	0.16697	0.167448	0.167157	0.173868	0.166012	0.173868	0.169431	0.166095	0.170103	0.168099	0.167608	0.166095	0.166095	0.166095	0.167292	0.168943	0.16665
Acer_saccharum_voucher_JAG251	0.086522	0.084391	0.09013	0.09013	0.086232	0.088733	0.086232	0.011641	0.011641	0.0083	0.0083	0.008291	0.008291	0.008291	0.008291	0.008291	0.008291	0	0	0	0.172608	0.157233	0.165696	0.16665	0.16665	0.167939	0.168943	0.167157	0.171735	0.167608	0.167458	0.167615	0.16697	0.167448	0.168256	0.173868	0.166012	0.173868	0.169431	0.167157	0.171331	0.169248	0.167608	0.167157	0.167157	0.167157	0.167292	0.168943	0.16665
Araucaria_bernieri_EDNA06-00005	0.146782	0.142073	0.140281	0.140281	0.142073	0.142073	0.142073	0.170587	0.170587	0.172841	0.172841	0.168113	0.168113	0.168113	0.168113	0.168113	0.168113	0.172608	0.172608	0.172608	0	0	0	0	0	0	0	0	0	0	0	0	0	0	0	0	0	0	0	0	0	0	0	0	0	0	0	0	0
Araucaria_bernieri_isolate_EDNA06-04018	0.121732	0.120115	0.127913	0.127913	0.120115	0.118393	0.120115	0.157233	0.157233	0.157233	0.157233	0.157233	0.157233	0.157233	0.157233	0.157233	0.157233	0.157233	0.157233	0.157233	0	0	0	0	0	0	0	0	0	0	0	0	0	0	0	0	0	0	0	0	0	0	0	0	0	0	0	0	0
Araucaria_bernieri_isolate_EDNA06-04020	0.140114	0.135516	0.133844	0.133844	0.135516	0.136276	0.135516	0.163821	0.163821	0.165902	0.165902	0.161544	0.161544	0.161544	0.161544	0.161544	0.161544	0.165696	0.165696	0.165696	0	0	0	0	0	0	0	0	0	0	0	0	0	0	0	0	0	0	0	0	0	0	0	0	0	0	0	0	0
Araucaria_biramulata_isolate_EDNA06-04023	0.140905	0.136276	0.134595	0.134595	0.136276	0.137044	0.136276	0.164765	0.164765	0.166859	0.166859	0.162472	0.162472	0.162472	0.162472	0.162472	0.162472	0.16665	0.16665	0.16665	0	0	0	0	0	0	0	0	0	0	0	0	0	0	0	0	0	0	0	0	0	0	0	0	0	0	0	0	0
Araucaria_biramulata_isolate_EDNA06-04024	0.14064	0.136276	0.134595	0.134595	0.136276	0.136787	0.136276	0.164765	0.164765	0.166859	0.166859	0.162472	0.162472	0.162472	0.162472	0.162472	0.162472	0.16665	0.16665	0.16665	0	0	0	0	0	0	0	0	0	0	0	0	0	0	0	0	0	0	0	0	0	0	0	0	0	0	0	0	0
Araucaria_biramulata_isolate_EDNA06-04026	0.141973	0.137302	0.135611	0.135611	0.137302	0.138082	0.137302	0.166039	0.166039	0.168151	0.168151	0.163726	0.163726	0.163726	0.163726	0.163726	0.163726	0.167939	0.167939	0.167939	0	0	0	0	0	0	0	0	0	0	0	0	0	0	0	0	0	0	0	0	0	0	0	0	0	0	0	0	0
Araucaria_columnaris_EDNA06-00007	0.141924	0.137394	0.137739	0.137739	0.137394	0.137928	0.137394	0.166987	0.166987	0.169163	0.169163	0.164603	0.164603	0.164603	0.164603	0.164603	0.164603	0.168943	0.168943	0.168943	0	0	0	0	0	0	0	0	0	0	0	0	0	0	0	0	0	0	0	0	0	0	0	0	0	0	0	0	0
Araucaria_columnaris_EDNA06-00015	0.140978	0.137133	0.135531	0.135531	0.137133	0.137215	0.137133	0.165329	0.164299	0.16736	0.166294	0.162116	0.162709	0.162116	0.163105	0.163105	0.163105	0.167157	0.166095	0.167157	0	0	0	0	0	0	0	0	0	0	0	0	0	0	0	0	0	0	0	0	0	0	0	0	0	0	0	0	0
Araucaria_columnaris_EDNA06-00016	0.144799	0.139895	0.140275	0.140275	0.139895	0.139895	0.139895	0.169385	0.169385	0.171976	0.171976	0.167041	0.167041	0.167041	0.167041	0.167041	0.167041	0.171735	0.171735	0.171735	0	0	0	0	0	0	0	0	0	0	0	0	0	0	0	0	0	0	0	0	0	0	0	0	0	0	0	0	0
Araucaria_humboldtensis_isolate_EDNA06-04035	0.14291	0.138405	0.136677	0.136677	0.138405	0.138939	0.138405	0.165667	0.165667	0.167824	0.167824	0.163305	0.163305	0.163305	0.163305	0.163305	0.163305	0.167608	0.167608	0.167608	0	0	0	0	0	0	0	0	0	0	0	0	0	0	0	0	0	0	0	0	0	0	0	0	0	0	0	0	0
Araucaria_humboldtensis_isolate_EDNA06-04036	0.151426	0.147181	0.147525	0.147525	0.147181	0.147712	0.147181	0.165586	0.164526	0.167667	0.166569	0.162289	0.162898	0.162289	0.163306	0.163306	0.163306	0.167458	0.166366	0.167458	0	0	0	0	0	0	0	0	0	0	0	0	0	0	0	0	0	0	0	0	0	0	0	0	0	0	0	0	0
Araucaria_laubenfelsii_EDNA06-04040	0.141437	0.137044	0.135355	0.135355	0.137044	0.137561	0.137044	0.165719	0.165719	0.167826	0.167826	0.163411	0.163411	0.163411	0.163411	0.163411	0.163411	0.167615	0.167615	0.167615	0	0	0	0	0	0	0	0	0	0	0	0	0	0	0	0	0	0	0	0	0	0	0	0	0	0	0	0	0
Araucaria_laubenfelsii_isolate_EDNA06-04042	0.140905	0.136531	0.134847	0.134847	0.136531	0.137044	0.136531	0.165081	0.165081	0.16718	0.16718	0.162784	0.162784	0.162784	0.162784	0.162784	0.162784	0.16697	0.16697	0.16697	0	0	0	0	0	0	0	0	0	0	0	0	0	0	0	0	0	0	0	0	0	0	0	0	0	0	0	0	0
Araucaria_luxurians_EDNA06-04050	0.143882	0.140653	0.138949	0.138949	0.140653	0.139937	0.140653	0.165532	0.165532	0.167661	0.167661	0.1632	0.1632	0.1632	0.1632	0.1632	0.1632	0.167448	0.167448	0.167448	0	0	0	0	0	0	0	0	0	0	0	0	0	0	0	0	0	0	0	0	0	0	0	0	0	0	0	0	0
Araucaria_luxurians_isolate_EDNA06-04048	0.140463	0.137174	0.13555	0.13555	0.137174	0.136715	0.137174	0.166396	0.165329	0.168465	0.16736	0.163105	0.163713	0.163105	0.16413	0.16413	0.16413	0.168256	0.167157	0.168256	0	0	0	0	0	0	0	0	0	0	0	0	0	0	0	0	0	0	0	0	0	0	0	0	0	0	0	0	0
Araucaria_montana_EDNA06-04056	0.146014	0.143496	0.143896	0.143896	0.143496	0.143496	0.143496	0.171456	0.171456	0.174119	0.174119	0.169051	0.169051	0.169051	0.169051	0.169051	0.169051	0.173868	0.173868	0.173868	0	0	0	0	0	0	0	0	0	0	0	0	0	0	0	0	0	0	0	0	0	0	0	0	0	0	0	0	0
Araucaria_montana_isolate_EDNA06-04044	0.140114	0.135768	0.134093	0.134093	0.135768	0.136276	0.135768	0.164134	0.164134	0.16622	0.16622	0.161852	0.161852	0.161852	0.161852	0.161852	0.161852	0.166012	0.166012	0.166012	0	0	0	0	0	0	0	0	0	0	0	0	0	0	0	0	0	0	0	0	0	0	0	0	0	0	0	0	0
Araucaria_montana_isolate_EDNA06-04052	0.146014	0.143496	0.143896	0.143896	0.143496	0.143496	0.143496	0.171456	0.171456	0.174119	0.174119	0.169051	0.169051	0.169051	0.169051	0.169051	0.169051	0.173868	0.173868	0.173868	0	0	0	0	0	0	0	0	0	0	0	0	0	0	0	0	0	0	0	0	0	0	0	0	0	0	0	0	0
Araucaria_montana_isolate_EDNA06-04054	0.143187	0.140206	0.138483	0.138483	0.140206	0.139208	0.140206	0.167493	0.167493	0.16965	0.16965	0.165128	0.165128	0.165128	0.165128	0.165128	0.165128	0.169431	0.169431	0.169431	0	0	0	0	0	0	0	0	0	0	0	0	0	0	0	0	0	0	0	0	0	0	0	0	0	0	0	0	0
Araucaria_muelleri_EDNA06-00009	0.140978	0.137133	0.135531	0.135531	0.137133	0.137215	0.137133	0.165329	0.164299	0.16736	0.166294	0.162116	0.162709	0.162116	0.163105	0.163105	0.163105	0.167157	0.166095	0.167157	0	0	0	0	0	0	0	0	0	0	0	0	0	0	0	0	0	0	0	0	0	0	0	0	0	0	0	0	0
Araucaria_muelleri_EDNA06-00011	0.145277	0.140748	0.139019	0.139019	0.140748	0.140748	0.140748	0.169349	0.168157	0.171558	0.170323	0.165781	0.16644	0.165781	0.166925	0.166925	0.166925	0.171331	0.170103	0.171331	0	0	0	0	0	0	0	0	0	0	0	0	0	0	0	0	0	0	0	0	0	0	0	0	0	0	0	0	0
Araucaria_nemorosa_EDNA06-00008	0.144149	0.139776	0.138103	0.138103	0.139776	0.139776	0.139776	0.167334	0.16622	0.169464	0.16831	0.16393	0.164559	0.16393	0.165	0.165	0.165	0.169248	0.168099	0.169248	0	0	0	0	0	0	0	0	0	0	0	0	0	0	0	0	0	0	0	0	0	0	0	0	0	0	0	0	0
Araucaria_nemorosa_EDNA06-00017	0.140468	0.136337	0.136677	0.136677	0.136337	0.136402	0.136337	0.165454	0.165454	0.167824	0.167824	0.163305	0.163305	0.163305	0.163305	0.163305	0.163305	0.167608	0.167608	0.167608	0	0	0	0	0	0	0	0	0	0	0	0	0	0	0	0	0	0	0	0	0	0	0	0	0	0	0	0	0
Araucaria_nemorosa_EDNA06-00018	0.140978	0.137133	0.135531	0.135531	0.137133	0.137215	0.137133	0.165329	0.164299	0.16736	0.166294	0.162116	0.162709	0.162116	0.163105	0.163105	0.163105	0.167157	0.166095	0.167157	0	0	0	0	0	0	0	0	0	0	0	0	0	0	0	0	0	0	0	0	0	0	0	0	0	0	0	0	0
Araucaria_rulei_EDNA06-00013	0.140978	0.137133	0.135531	0.135531	0.137133	0.137215	0.137133	0.165329	0.164299	0.16736	0.166294	0.162116	0.162709	0.162116	0.163105	0.163105	0.163105	0.167157	0.166095	0.167157	0	0	0	0	0	0	0	0	0	0	0	0	0	0	0	0	0	0	0	0	0	0	0	0	0	0	0	0	0
Araucaria_rulei_EDNA06-00014	0.140978	0.137133	0.135531	0.135531	0.137133	0.137215	0.137133	0.165329	0.164299	0.16736	0.166294	0.162116	0.162709	0.162116	0.163105	0.163105	0.163105	0.167157	0.166095	0.167157	0	0	0	0	0	0	0	0	0	0	0	0	0	0	0	0	0	0	0	0	0	0	0	0	0	0	0	0	0
Araucaria_rulei_isolate_EDNA06-04071	0.14117	0.136787	0.135101	0.135101	0.136787	0.137302	0.136787	0.1654	0.1654	0.167502	0.167502	0.163097	0.163097	0.163097	0.163097	0.163097	0.163097	0.167292	0.167292	0.167292	0	0	0	0	0	0	0	0	0	0	0	0	0	0	0	0	0	0	0	0	0	0	0	0	0	0	0	0	0
Araucaria_schmidii_EDNA06-04078	0.141924	0.137394	0.137739	0.137739	0.137394	0.137928	0.137394	0.166987	0.166987	0.169163	0.169163	0.164603	0.164603	0.164603	0.164603	0.164603	0.164603	0.168943	0.168943	0.168943	0	0	0	0	0	0	0	0	0	0	0	0	0	0	0	0	0	0	0	0	0	0	0	0	0	0	0	0	0
Araucaria_schmidii_isolate_EDNA06-04076	0.144437	0.138228	0.136572	0.136572	0.139256	0.140476	0.13874	0.164765	0.164765	0.166859	0.166859	0.162472	0.162472	0.162472	0.162472	0.162472	0.162472	0.16665	0.16665	0.16665	0	0	0	0	0	0	0	0	0	0	0	0	0	0	0	0	0	0	0	0	0	0	0	0	0	0	0	0	0
Araucaria_schmidii_isolate_EDNA06-04079	0.143002	0.138778	0.137159	0.137159	0.138778	0.139029	0.138778	0.165902	0.164835	0.167988	0.166882	0.162593	0.163205	0.162593	0.163618	0.163618	0.163618	0.167778	0.166678	0.167778	0	0	0	0	0	0	0	0	0	0	0	0	0	0	0	0	0	0	0	0	0	0	0	0	0	0	0	0	0
Araucaria_subulata_EDNA06-04088	0.144996	0.140476	0.13875	0.13875	0.140476	0.140476	0.140476	0.169007	0.167824	0.171212	0.169986	0.165454	0.16611	0.165454	0.166589	0.166589	0.166589	0.170986	0.169766	0.170986	0	0	0	0	0	0	0	0	0	0	0	0	0	0	0	0	0	0	0	0	0	0	0	0	0	0	0	0	0
Araucaria_subulata_isolate_EDNA06-04093	0.143597	0.138876	0.13924	0.13924	0.138876	0.138876	0.138876	0.167246	0.167246	0.169735	0.169735	0.164991	0.164991	0.164991	0.164991	0.164991	0.164991	0.169506	0.169506	0.169506	0	0	0	0	0	0	0	0	0	0	0	0	0	0	0	0	0	0	0	0	0	0	0	0	0	0	0	0	0
Betula_alleghaniensis_AP267	0.05248	0.049365	0.051225	0.051225	0.047619	0.048951	0.047619	0.087781	0.087781	0.084108	0.084108	0.084013	0.084013	0.084013	0.084013	0.084013	0.084013	0.08788	0.08788	0.08788	0.120418	0.104224	0.11549	0.11613	0.11613	0.116993	0.120579	0.118098	0.121737	0.119662	0.117227	0.116776	0.116344	0.120089	0.118311	0.122572	0.115703	0.122572	0.121458	0.118098	0.120149	0.119864	0.119662	0.118098	0.118098	0.118098	0.11656	0.120579	0.120061
Betula_alleghaniensis_JAG106	0.05248	0.049365	0.051225	0.051225	0.047619	0.048951	0.047619	0.087781	0.087781	0.084108	0.084108	0.084013	0.084013	0.084013	0.084013	0.084013	0.084013	0.08788	0.08788	0.08788	0.120418	0.104224	0.11549	0.11613	0.11613	0.116993	0.120579	0.118098	0.121737	0.119662	0.117227	0.116776	0.116344	0.120089	0.118311	0.122572	0.115703	0.122572	0.121458	0.118098	0.120149	0.119864	0.119662	0.118098	0.118098	0.118098	0.11656	0.120579	0.120061
Betula_papyrifera_AP279	0.05248	0.049365	0.051225	0.051225	0.047619	0.048951	0.047619	0.087781	0.087781	0.084108	0.084108	0.084013	0.084013	0.084013	0.084013	0.084013	0.084013	0.08788	0.08788	0.08788	0.120418	0.104224	0.11549	0.11613	0.11613	0.116993	0.120579	0.118098	0.121737	0.119662	0.117227	0.116776	0.116344	0.120089	0.118311	0.122572	0.115703	0.122572	0.121458	0.118098	0.120149	0.119864	0.119662	0.118098	0.118098	0.118098	0.11656	0.120579	0.120061
Betula_papyrifera_JAG175	0.05248	0.049365	0.051225	0.051225	0.047619	0.048951	0.047619	0.087781	0.087781	0.084108	0.084108	0.084013	0.084013	0.084013	0.084013	0.084013	0.084013	0.08788	0.08788	0.08788	0.120418	0.104224	0.11549	0.11613	0.11613	0.116993	0.120579	0.118098	0.121737	0.119662	0.117227	0.116776	0.116344	0.120089	0.118311	0.122572	0.115703	0.122572	0.121458	0.118098	0.120149	0.119864	0.119662	0.118098	0.118098	0.118098	0.11656	0.120579	0.120061
Betula_papyrifera_JAG203	0.05248	0.049365	0.051225	0.051225	0.047619	0.048951	0.047619	0.087781	0.087781	0.084108	0.084108	0.084013	0.084013	0.084013	0.084013	0.084013	0.084013	0.08788	0.08788	0.08788	0.120418	0.104224	0.11549	0.11613	0.11613	0.116993	0.120579	0.118098	0.121737	0.119662	0.117227	0.116776	0.116344	0.120089	0.118311	0.122572	0.115703	0.122572	0.121458	0.118098	0.120149	0.119864	0.119662	0.118098	0.118098	0.118098	0.11656	0.120579	0.120061
Brachylaena_huillensis_voucher_OM1281	0.070451	0.070636	0.075458	0.074767	0.074283	0.077089	0.074058	0.101326	0.099555	0.095495	0.093834	0.097605	0.097947	0.097605	0.099338	0.099338	0.099338	0.099338	0.097605	0.099338	0.138303	0.111858	0.132007	0.132749	0.132749	0.13375	0.135824	0.13377	0.135956	0.134776	0.143808	0.133499	0.132998	0.135024	0.133766	0.136963	0.132254	0.136963	0.136584	0.13377	0.137112	0.136261	0.132709	0.13377	0.13377	0.13377	0.133248	0.135824	0.132768
Brachylaena_huillensis_voucher_OM247	0.071007	0.073625	0.078734	0.077982	0.076968	0.077454	0.076968	0.102927	0.101068	0.09689	0.095149	0.09905	0.099408	0.09905	0.100867	0.100867	0.100867	0.100867	0.09905	0.100867	0.138303	0.111242	0.133499	0.134257	0.134003	0.135281	0.137156	0.134501	0.135956	0.136088	0.145114	0.134767	0.134257	0.135037	0.134007	0.136963	0.133499	0.136963	0.136354	0.134501	0.137112	0.136261	0.133461	0.134501	0.134501	0.134501	0.134512	0.137156	0.13556
Brachylaena_huillensis_voucher_RBN360	0.070784	0.073395	0.078481	0.077734	0.076726	0.07721	0.076726	0.104487	0.102604	0.098457	0.096693	0.100588	0.100951	0.100588	0.102429	0.102429	0.102429	0.102429	0.100588	0.102429	0.138303	0.110422	0.132998	0.13375	0.133499	0.134767	0.13662	0.134007	0.135956	0.13556	0.144589	0.134257	0.13375	0.134517	0.133516	0.136963	0.132998	0.136963	0.135824	0.134007	0.137112	0.136261	0.132931	0.134007	0.134007	0.134007	0.134003	0.13662	0.135037
Combretum_apiculatum_voucher_RL1100	0.084276	0.084276	0.095011	0.095011	0.087834	0.087834	0.087834	0.081566	0.080256	0.083656	0.082308	0.082214	0.082361	0.082214	0.083559	0.083559	0.083559	0.08757	0.086155	0.08757	0.159723	0.141464	0.157836	0.158754	0.158447	0.159996	0.16024	0.15866	0.160385	0.158964	0.170114	0.159373	0.158754	0.157708	0.15866	0.164618	0.157836	0.164618	0.159281	0.15866	0.160379	0.160791	0.158859	0.15866	0.15866	0.15866	0.159063	0.16024	0.158333
Combretum_apiculatum_voucher_RL1185	0.088202	0.091526	0.102207	0.102207	0.095066	0.090212	0.095066	0.088354	0.086788	0.090456	0.088848	0.088747	0.089063	0.088747	0.090352	0.090352	0.090352	0.094372	0.092689	0.094372	0.166095	0.155085	0.166845	0.167812	0.165497	0.16912	0.167539	0.169128	0.167041	0.16621	0.175579	0.166459	0.165816	0.168968	0.168494	0.171456	0.164861	0.171456	0.170648	0.169128	0.16621	0.166428	0.170487	0.169128	0.169128	0.169128	0.166137	0.167539	0.169636
Combretum_apiculatum_voucher_RL1355	0.090307	0.090307	0.101026	0.101026	0.093859	0.093859	0.093859	0.081714	0.080256	0.083808	0.082308	0.082214	0.082509	0.082214	0.083711	0.083711	0.083711	0.087731	0.086155	0.087731	0.160713	0.142008	0.158141	0.159063	0.158754	0.160309	0.160562	0.15866	0.161423	0.159281	0.169163	0.159684	0.159063	0.15802	0.158062	0.165711	0.158141	0.165711	0.159599	0.15866	0.161017	0.16141	0.159184	0.15866	0.15866	0.15866	0.159373	0.160562	0.158648
Combretum_collinum_voucher_OM722	0.087154	0.087154	0.094237	0.094237	0.087064	0.087064	0.087064	0.083407	0.081921	0.085504	0.083975	0.083879	0.08418	0.083879	0.085405	0.085405	0.085405	0.089426	0.087822	0.089426	0.159184	0.145403	0.157335	0.158248	0.157942	0.159481	0.15971	0.157869	0.15982	0.158443	0.168331	0.158862	0.158248	0.157195	0.157276	0.164022	0.157335	0.164022	0.158758	0.157869	0.159539	0.159977	0.158326	0.157869	0.157869	0.157869	0.158554	0.15971	0.157817
Combretum_collinum_voucher_RL1164	0.091977	0.091977	0.09922	0.09922	0.091881	0.091881	0.091881	0.084997	0.085443	0.087093	0.087508	0.087408	0.085748	0.087408	0.086992	0.086992	0.086992	0.09101	0.091364	0.09101	0.161409	0.14841	0.158813	0.159732	0.159424	0.160973	0.161241	0.161555	0.162143	0.159965	0.171957	0.16035	0.159732	0.158709	0.16095	0.166412	0.158813	0.166412	0.160282	0.161555	0.16405	0.164339	0.159886	0.161555	0.161555	0.161555	0.16004	0.161241	0.159335
Combretum_collinum_voucher_RL1392	0.088847	0.088847	0.095948	0.095948	0.088755	0.088755	0.088755	0.085306	0.083784	0.087411	0.085846	0.085748	0.086056	0.085748	0.087309	0.087309	0.087309	0.091343	0.089703	0.091343	0.161409	0.14955	0.159424	0.16035	0.16004	0.161601	0.161887	0.159915	0.162143	0.160601	0.170357	0.160973	0.16035	0.159335	0.159315	0.166412	0.159424	0.166412	0.16092	0.159915	0.161687	0.162053	0.160537	0.159915	0.159915	0.159915	0.160661	0.161887	0.159965
Combretum_hereroense_voucher_RL1120	0.088167	0.088167	0.09901	0.09901	0.088073	0.088073	0.088073	0.087628	0.086056	0.089754	0.088138	0.088037	0.088354	0.088037	0.089649	0.089649	0.089649	0.093716	0.092024	0.093716	0.159396	0.151089	0.158141	0.159063	0.158754	0.160309	0.160562	0.15866	0.160042	0.159281	0.170114	0.159684	0.159063	0.15802	0.15866	0.164257	0.158141	0.164257	0.159599	0.15866	0.159745	0.160176	0.159184	0.15866	0.15866	0.15866	0.159373	0.160562	0.158648
Combretum_hereroense_voucher_RL1183	0.091923	0.100019	0.110811	0.110811	0.099914	0.090307	0.099914	0.10142	0.099614	0.103576	0.101725	0.101609	0.101973	0.101609	0.103455	0.103455	0.103455	0.107552	0.105625	0.107552	0.161624	0.167696	0.162661	0.163602	0.161301	0.164874	0.163186	0.170322	0.162369	0.161895	0.171528	0.162238	0.161612	0.166492	0.168069	0.166651	0.160683	0.166651	0.16631	0.170322	0.161895	0.162255	0.171771	0.170322	0.170322	0.170322	0.161924	0.163186	0.170886
Combretum_hereroense_voucher_RL1364	0.088461	0.088461	0.099344	0.099344	0.088367	0.088367	0.088367	0.089218	0.088253	0.091343	0.090352	0.090247	0.090247	0.090247	0.091236	0.091236	0.091236	0.0953	0.094263	0.0953	0.159396	0.149924	0.157532	0.158447	0.158141	0.159684	0.159919	0.159263	0.160042	0.158648	0.170753	0.159063	0.158447	0.157397	0.159263	0.164257	0.157532	0.164257	0.158964	0.159263	0.161017	0.16141	0.158536	0.159263	0.159263	0.159263	0.158754	0.159919	0.15802
Cornus_alternifolia_voucher_AP53	0.072896	0.067378	0.071124	0.071124	0.069171	0.07114	0.069171	0.095495	0.095495	0.089724	0.089724	0.091676	0.091676	0.091676	0.091676	0.091676	0.091676	0.095603	0.095603	0.095603	0.142815	0.127913	0.140362	0.141155	0.141155	0.142228	0.144572	0.142416	0.142923	0.143449	0.142114	0.141958	0.141422	0.143591	0.143061	0.146627	0.140625	0.146627	0.145262	0.142416	0.142122	0.145381	0.143449	0.142416	0.142416	0.142416	0.141689	0.144572	0.143187
Cornus_alternifolia_voucher_JAG399	0.071622	0.066233	0.069911	0.069911	0.067995	0.069897	0.067995	0.095495	0.093834	0.089724	0.088172	0.090086	0.0904	0.090086	0.091676	0.091676	0.091676	0.095603	0.093939	0.095603	0.142815	0.127913	0.140362	0.141155	0.141155	0.142228	0.144572	0.141793	0.142923	0.143449	0.141482	0.141958	0.141422	0.143591	0.142416	0.146627	0.140625	0.146627	0.145262	0.141793	0.141455	0.144676	0.143449	0.141793	0.141793	0.141793	0.141689	0.144572	0.143187
Cornus_racemosa_voucher_JAG149	0.075428	0.069911	0.071839	0.071839	0.069911	0.071873	0.069911	0.095712	0.094044	0.089927	0.088368	0.090286	0.090601	0.090286	0.091883	0.091883	0.091883	0.091883	0.090286	0.091883	0.131341	0.111341	0.129703	0.130429	0.130429	0.131409	0.133405	0.131553	0.130937	0.13238	0.131004	0.131163	0.130672	0.132656	0.131995	0.134291	0.129944	0.134291	0.134183	0.131553	0.130411	0.133932	0.13238	0.131553	0.131553	0.131553	0.130917	0.133405	0.132429
Cornus_racemosa_voucher_JAG370	0.076775	0.071124	0.07309	0.07309	0.071124	0.073156	0.071124	0.095712	0.095712	0.089927	0.089927	0.091883	0.091883	0.091883	0.091883	0.091883	0.091883	0.091883	0.091883	0.091883	0.131341	0.111341	0.129703	0.130429	0.130429	0.131409	0.133405	0.131995	0.130937	0.13238	0.131447	0.131163	0.130672	0.132656	0.132452	0.134291	0.129944	0.134291	0.134183	0.131995	0.130867	0.134437	0.13238	0.131995	0.131995	0.131995	0.130917	0.133405	0.132429
Cornus_rugosa_voucher_AP265	0.076688	0.071046	0.071203	0.071203	0.069247	0.071221	0.069247	0.095603	0.095603	0.089825	0.089825	0.091779	0.091779	0.091779	0.091779	0.091779	0.091779	0.095712	0.095712	0.095712	0.13365	0.115429	0.131849	0.132589	0.132589	0.133588	0.135653	0.134094	0.133349	0.134609	0.133595	0.133336	0.132837	0.134858	0.134589	0.136773	0.132095	0.136773	0.136414	0.134094	0.133133	0.136641	0.134609	0.134094	0.134094	0.134094	0.133086	0.135653	0.134595
Cornus_rugosa_voucher_JAG222	0.075344	0.069835	0.069987	0.069987	0.068069	0.069975	0.068069	0.095603	0.093939	0.089825	0.08827	0.090186	0.0905	0.090186	0.091779	0.091779	0.091779	0.095712	0.094044	0.095712	0.13365	0.115429	0.131849	0.132589	0.132589	0.133588	0.135653	0.133616	0.133349	0.134609	0.133114	0.133336	0.132837	0.134858	0.134094	0.136773	0.132095	0.136773	0.136414	0.133616	0.132635	0.136096	0.134609	0.133616	0.133616	0.133616	0.133086	0.135653	0.134595
Cornus_sericea_voucher_AP094	0.073521	0.068069	0.069987	0.069987	0.068069	0.069975	0.068069	0.093741	0.092111	0.087979	0.086457	0.088368	0.088675	0.088368	0.089927	0.089927	0.089927	0.093847	0.092213	0.093847	0.129042	0.111341	0.127566	0.128279	0.128279	0.129241	0.131167	0.129499	0.128539	0.130162	0.128903	0.128999	0.128518	0.130464	0.129905	0.131822	0.127803	0.131822	0.131963	0.129499	0.128199	0.131777	0.130162	0.129499	0.129499	0.129499	0.128758	0.131167	0.130272
Cornus_sericea_voucher_AP231	0.073521	0.068069	0.069987	0.069987	0.068069	0.069975	0.068069	0.093741	0.092111	0.087979	0.086457	0.088368	0.088675	0.088368	0.089927	0.089927	0.089927	0.093847	0.092213	0.093847	0.129042	0.111341	0.127566	0.128279	0.128279	0.129241	0.131167	0.129499	0.128539	0.130162	0.128903	0.128999	0.128518	0.130464	0.129905	0.131822	0.127803	0.131822	0.131963	0.129499	0.128199	0.131777	0.130162	0.129499	0.129499	0.129499	0.128758	0.131167	0.130272
Cornus_sericea_voucher_JAG267	0.073521	0.068069	0.069987	0.069987	0.068069	0.069975	0.068069	0.093741	0.092111	0.087979	0.086457	0.088368	0.088675	0.088368	0.089927	0.089927	0.089927	0.093847	0.092213	0.093847	0.129042	0.111341	0.127566	0.128279	0.128279	0.129241	0.131167	0.129499	0.128539	0.130162	0.128903	0.128999	0.128518	0.130464	0.129905	0.131822	0.127803	0.131822	0.131963	0.129499	0.128199	0.131777	0.130162	0.129499	0.129499	0.129499	0.128758	0.131167	0.130272
Cornus_sericea_voucher_JAG343	0.073521	0.068069	0.069987	0.069987	0.068069	0.069975	0.068069	0.093741	0.092111	0.087979	0.086457	0.088368	0.088675	0.088368	0.089927	0.089927	0.089927	0.093847	0.092213	0.093847	0.129042	0.111341	0.127566	0.128279	0.128279	0.129241	0.131167	0.129499	0.128539	0.130162	0.128903	0.128999	0.128518	0.130464	0.129905	0.131822	0.127803	0.131822	0.131963	0.129499	0.128199	0.131777	0.130162	0.129499	0.129499	0.129499	0.128758	0.131167	0.130272
Croton_gratissimus_voucher_OM785	0.063842	0.06396	0.075181	0.076098	0.063898	0.06368	0.063898	0.100292	0.098526	0.094639	0.092978	0.091033	0.091353	0.091033	0.092656	0.092656	0.092656	0.098291	0.096564	0.098291	0.135444	0.115162	0.131376	0.13211	0.13211	0.133101	0.131004	0.132665	0.130762	0.132052	0.14314	0.132852	0.132356	0.134362	0.133143	0.134106	0.131619	0.134106	0.133851	0.132665	0.134366	0.13361	0.129439	0.132665	0.132665	0.132665	0.132604	0.131004	0.133603
Croton_gratissimus_voucher_RL1619	0.063842	0.062624	0.073568	0.074478	0.06294	0.06368	0.062752	0.099225	0.097496	0.093635	0.092009	0.090086	0.0904	0.090086	0.091676	0.091676	0.091676	0.097248	0.095557	0.097248	0.135444	0.115162	0.131376	0.13211	0.13211	0.133101	0.131004	0.133156	0.130762	0.132052	0.14314	0.132852	0.132356	0.134362	0.133143	0.134106	0.131619	0.134106	0.133851	0.133156	0.134366	0.13361	0.130001	0.133156	0.133156	0.133156	0.132604	0.131004	0.132137
Croton_gratissimus_voucher_RL1621	0.063842	0.063	0.073568	0.074478	0.06332	0.06368	0.063129	0.099225	0.097496	0.093635	0.092009	0.090086	0.0904	0.090086	0.091676	0.091676	0.091676	0.097248	0.095557	0.097248	0.135444	0.115162	0.131376	0.13211	0.13211	0.133101	0.131004	0.133156	0.130762	0.132052	0.14314	0.132852	0.132356	0.134362	0.133143	0.134106	0.131619	0.134106	0.133851	0.133156	0.134366	0.13361	0.130001	0.133156	0.133156	0.133156	0.132604	0.131004	0.132137
Croton_megalobotrys_voucher_OM774	0.064026	0.064026	0.077614	0.077614	0.063961	0.062407	0.063961	0.101936	0.100113	0.096186	0.09447	0.092491	0.092822	0.092491	0.094167	0.094167	0.094167	0.099899	0.098116	0.099899	0.135444	0.112966	0.131864	0.132604	0.132356	0.133603	0.131257	0.132887	0.130762	0.132306	0.143397	0.133101	0.132604	0.133341	0.132404	0.134106	0.131864	0.134106	0.13256	0.132887	0.134366	0.13361	0.129624	0.132887	0.132887	0.132887	0.132852	0.131257	0.133851
Croton_megalobotrys_voucher_RL1540	0.062918	0.061467	0.074481	0.074481	0.061407	0.061424	0.061407	0.099225	0.097496	0.093635	0.092009	0.090086	0.0904	0.090086	0.091676	0.091676	0.091676	0.097248	0.095557	0.097248	0.135444	0.115162	0.131376	0.13211	0.13211	0.133101	0.131004	0.133156	0.130762	0.132052	0.14314	0.132852	0.132356	0.134362	0.133143	0.134106	0.131619	0.134106	0.133851	0.133156	0.134366	0.13361	0.130001	0.133156	0.133156	0.133156	0.132604	0.131004	0.133859
Croton_megalobotrys_voucher_RL1574	0.06372	0.06372	0.075929	0.077239	0.063655	0.063655	0.063655	0.100101	0.098277	0.09425	0.092539	0.090529	0.090858	0.090529	0.092199	0.092199	0.092199	0.09803	0.096249	0.09803	0.135444	0.113653	0.132582	0.133341	0.133087	0.134366	0.131991	0.13361	0.130762	0.133056	0.14431	0.133851	0.133341	0.134108	0.133116	0.134106	0.132582	0.134106	0.133318	0.13361	0.134366	0.13361	0.130338	0.13361	0.13361	0.13361	0.133595	0.131991	0.134632
Croton_pseudopulchellus_RBN186	0.06681	0.066492	0.083471	0.083471	0.06985	0.068748	0.06985	0.109116	0.107166	0.103349	0.101507	0.099515	0.09987	0.099515	0.101316	0.101316	0.101316	0.107065	0.105155	0.107065	0.142073	0.119275	0.139684	0.140469	0.140469	0.141531	0.139654	0.142003	0.137648	0.140652	0.151249	0.141264	0.140733	0.142881	0.141487	0.141186	0.139945	0.141186	0.142456	0.142003	0.140748	0.141957	0.13946	0.142003	0.142003	0.142003	0.140998	0.139654	0.143428
Croton_pseudopulchellus_RBN262	0.067071	0.065714	0.080125	0.080985	0.069294	0.070271	0.069086	0.106974	0.105099	0.101326	0.099555	0.097605	0.097947	0.097605	0.099338	0.099338	0.099338	0.104968	0.103132	0.104968	0.142073	0.119275	0.139684	0.140469	0.140469	0.141531	0.139654	0.141136	0.137648	0.140652	0.151249	0.141264	0.140733	0.142881	0.141231	0.141186	0.139945	0.141186	0.142456	0.141136	0.140748	0.141957	0.138577	0.141136	0.141136	0.141136	0.140998	0.139654	0.140382
Croton_pseudopulchellus_RL1650	0.067071	0.06671	0.080999	0.081861	0.069926	0.070271	0.069926	0.106974	0.105099	0.101326	0.099555	0.097605	0.097947	0.097605	0.099338	0.099338	0.099338	0.104968	0.103132	0.104968	0.142073	0.119275	0.139684	0.140469	0.140469	0.141531	0.139654	0.141136	0.137648	0.140652	0.151249	0.141264	0.140733	0.142881	0.141231	0.141186	0.139945	0.141186	0.142456	0.141136	0.140748	0.141957	0.138577	0.141136	0.141136	0.141136	0.140998	0.139654	0.142223
Diphasiastrum_digitatum_JAG032	0.17001	0.165718	0.17204	0.17204	0.167686	0.172673	0.167686	0.197109	0.19347	0.194548	0.190969	0.1912	0.191907	0.1912	0.194787	0.194787	0.194787	0.199441	0.19575	0.199441	0.159496	0.188959	0.159762	0.158613	0.158613	0.159821	0.160573	0.160401	0.160358	0.16144	0.160531	0.159517	0.158913	0.161359	0.161349	0.16217	0.160063	0.16217	0.163243	0.160401	0.159634	0.162115	0.159323	0.160401	0.160401	0.160401	0.159215	0.160573	0.160669
Diphasiastrum_digitatum_JAG337	0.17001	0.165718	0.17204	0.17204	0.167686	0.172673	0.167686	0.197109	0.19347	0.194548	0.190969	0.1912	0.191907	0.1912	0.194787	0.194787	0.194787	0.199441	0.19575	0.199441	0.159496	0.188959	0.159762	0.158613	0.158613	0.159821	0.160573	0.160401	0.160358	0.16144	0.160531	0.159517	0.158913	0.161359	0.161349	0.16217	0.160063	0.16217	0.163243	0.160401	0.159634	0.162115	0.159323	0.160401	0.160401	0.160401	0.159215	0.160573	0.160669
Equisetum_hyemale_AP344	0.204021	0.198163	0.206505	0.206505	0.200242	0.202145	0.200242	0.212623	0.208578	0.205627	0.201738	0.201989	0.202757	0.201989	0.205889	0.205889	0.205889	0.210731	0.20672	0.210731	0.207528	0.21497	0.200478	0.199212	0.199212	0.200802	0.19829	0.195218	0.205769	0.196677	0.200504	0.200402	0.199607	0.196135	0.198965	0.206327	0.200874	0.206327	0.196278	0.195218	0.208427	0.205268	0.192183	0.195218	0.195218	0.195218	0.200004	0.19829	0.192655
Equisetum_hyemale_JAG303	0.204021	0.198163	0.206505	0.206505	0.200242	0.202145	0.200242	0.212623	0.208578	0.205627	0.201738	0.201989	0.202757	0.201989	0.205889	0.205889	0.205889	0.210731	0.20672	0.210731	0.207528	0.21497	0.200478	0.199212	0.199212	0.200802	0.19829	0.195218	0.205769	0.196677	0.200504	0.200402	0.199607	0.196135	0.198965	0.206327	0.200874	0.206327	0.196278	0.195218	0.208427	0.205268	0.192183	0.195218	0.195218	0.195218	0.200004	0.19829	0.192655
Equisetum_hyemale_JAG356	0.204021	0.198163	0.206505	0.206505	0.200242	0.202145	0.200242	0.212623	0.208578	0.205627	0.201738	0.201989	0.202757	0.201989	0.205889	0.205889	0.205889	0.210731	0.20672	0.210731	0.207528	0.21497	0.200478	0.199212	0.199212	0.200802	0.19829	0.195218	0.205769	0.196677	0.200504	0.200402	0.199607	0.196135	0.198965	0.206327	0.200874	0.206327	0.196278	0.195218	0.208427	0.205268	0.192183	0.195218	0.195218	0.195218	0.200004	0.19829	0.192655
Erigeron_annuus_voucher_AP168	0.077343	0.075484	0.077442	0.077442	0.077273	0.079457	0.077273	0.107097	0.105217	0.101211	0.099444	0.103247	0.10361	0.103247	0.105088	0.105088	0.105088	0.105088	0.103247	0.105088	0.140646	0.111858	0.134167	0.134922	0.134922	0.135942	0.138086	0.135845	0.138396	0.137019	0.135394	0.135686	0.135175	0.137239	0.136363	0.139462	0.134417	0.139462	0.138829	0.135845	0.139367	0.138438	0.134945	0.135845	0.135845	0.135845	0.13543	0.138086	0.136938
Erigeron_annuus_voucher_JAG162	0.077343	0.075484	0.077442	0.077442	0.077273	0.079457	0.077273	0.107097	0.105217	0.101211	0.099444	0.103247	0.10361	0.103247	0.105088	0.105088	0.105088	0.105088	0.103247	0.105088	0.140646	0.111858	0.134167	0.134922	0.134922	0.135942	0.138086	0.135845	0.138396	0.137019	0.135394	0.135686	0.135175	0.137239	0.136363	0.139462	0.134417	0.139462	0.138829	0.135845	0.139367	0.138438	0.134945	0.135845	0.135845	0.135845	0.13543	0.138086	0.136938
Erigeron_annuus_voucher_JAG208	0.077343	0.075484	0.077442	0.077442	0.077273	0.079457	0.077273	0.107097	0.105217	0.101211	0.099444	0.103247	0.10361	0.103247	0.105088	0.105088	0.105088	0.105088	0.103247	0.105088	0.140646	0.111858	0.134167	0.134922	0.134922	0.135942	0.138086	0.135845	0.138396	0.137019	0.135394	0.135686	0.135175	0.137239	0.136363	0.139462	0.134417	0.139462	0.138829	0.135845	0.139367	0.138438	0.134945	0.135845	0.135845	0.135845	0.13543	0.138086	0.136938
Erigeron_strigosus_voucher_AP195	0.078727	0.076803	0.078799	0.078799	0.078624	0.080886	0.078624	0.107097	0.107097	0.101211	0.101211	0.105088	0.105088	0.105088	0.105088	0.105088	0.105088	0.105088	0.105088	0.105088	0.140646	0.111858	0.134167	0.134922	0.134922	0.135942	0.138086	0.136363	0.138396	0.137019	0.135917	0.135686	0.135175	0.137239	0.136899	0.139462	0.134417	0.139462	0.138829	0.136363	0.139995	0.139027	0.134945	0.136363	0.136363	0.136363	0.13543	0.138086	0.136938
Erigeron_strigosus_voucher_JAG080	0.078727	0.076803	0.078799	0.078799	0.078624	0.080886	0.078624	0.107097	0.107097	0.101211	0.101211	0.105088	0.105088	0.105088	0.105088	0.105088	0.105088	0.105088	0.105088	0.105088	0.140646	0.111858	0.134167	0.134922	0.134922	0.135942	0.138086	0.136363	0.138396	0.137019	0.135917	0.135686	0.135175	0.137239	0.136899	0.139462	0.134417	0.139462	0.138829	0.136363	0.139995	0.139027	0.134945	0.136363	0.136363	0.136363	0.13543	0.138086	0.136938
Erigeron_strigosus_voucher_JAG210	0.077343	0.075484	0.077442	0.077442	0.077273	0.079457	0.077273	0.107097	0.105217	0.101211	0.099444	0.103247	0.10361	0.103247	0.105088	0.105088	0.105088	0.105088	0.103247	0.105088	0.140646	0.111858	0.134167	0.134922	0.134922	0.135942	0.138086	0.135845	0.138396	0.137019	0.135394	0.135686	0.135175	0.137239	0.136363	0.139462	0.134417	0.139462	0.138829	0.135845	0.139367	0.138438	0.134945	0.135845	0.135845	0.135845	0.13543	0.138086	0.136938
Erigeron_strigosus_voucher_JAG268	0.077343	0.075484	0.077442	0.077442	0.077273	0.079457	0.077273	0.107097	0.105217	0.101211	0.099444	0.103247	0.10361	0.103247	0.105088	0.105088	0.105088	0.105088	0.103247	0.105088	0.140646	0.111858	0.134167	0.134922	0.134922	0.135942	0.138086	0.135845	0.138396	0.137019	0.135394	0.135686	0.135175	0.137239	0.136363	0.139462	0.134417	0.139462	0.138829	0.135845	0.139367	0.138438	0.134945	0.135845	0.135845	0.135845	0.13543	0.138086	0.136938
Eupatorium_perfoliatum_voucher_AP254	0.094544	0.092196	0.094275	0.094275	0.09406	0.096812	0.09406	0.119476	0.119476	0.113439	0.113439	0.117411	0.117411	0.117411	0.117411	0.117411	0.117411	0.117411	0.117411	0.117411	0.159609	0.12852	0.153672	0.152483	0.152483	0.153656	0.154233	0.155425	0.155836	0.153021	0.155438	0.153361	0.152774	0.153044	0.156311	0.157334	0.153964	0.157334	0.154848	0.155425	0.160772	0.159063	0.150894	0.155425	0.155425	0.155425	0.153067	0.154233	0.152483
Eupatorium_perfoliatum_voucher_JAG045	0.094544	0.092196	0.094275	0.094275	0.09406	0.096812	0.09406	0.119476	0.119476	0.113439	0.113439	0.117411	0.117411	0.117411	0.117411	0.117411	0.117411	0.117411	0.117411	0.117411	0.159609	0.12852	0.153672	0.152483	0.152483	0.153656	0.154233	0.155425	0.155836	0.153021	0.155438	0.153361	0.152774	0.153044	0.156311	0.157334	0.153964	0.157334	0.154848	0.155425	0.160772	0.159063	0.150894	0.155425	0.155425	0.155425	0.153067	0.154233	0.152483
Eutrochium_maculatum_voucher_AP253	0.09062	0.088376	0.090436	0.090436	0.090232	0.092863	0.090232	0.115489	0.115489	0.109492	0.109492	0.113439	0.113439	0.113439	0.113439	0.113439	0.113439	0.113439	0.113439	0.113439	0.154956	0.124298	0.149377	0.148172	0.148172	0.149309	0.149755	0.151231	0.150997	0.148582	0.151141	0.149023	0.148454	0.148661	0.152039	0.152374	0.14966	0.152374	0.150407	0.151231	0.156198	0.154653	0.146468	0.151231	0.151231	0.151231	0.148738	0.149755	0.148172
Eutrochium_maculatum_voucher_RBG005	0.09062	0.088376	0.090436	0.090436	0.090232	0.092863	0.090232	0.115489	0.115489	0.109492	0.109492	0.113439	0.113439	0.113439	0.113439	0.113439	0.113439	0.113439	0.113439	0.113439	0.154956	0.124298	0.149377	0.148172	0.148172	0.149309	0.149755	0.151231	0.150997	0.148582	0.151141	0.149023	0.148454	0.148661	0.152039	0.152374	0.14966	0.152374	0.150407	0.151231	0.156198	0.154653	0.146468	0.151231	0.151231	0.151231	0.148738	0.149755	0.148172
Fallopia_convolvulus_voucher_AP384	0.081289	0.075567	0.086552	0.086552	0.077358	0.079547	0.077358	0.101791	0.100003	0.098025	0.096307	0.096199	0.096537	0.096199	0.097913	0.097913	0.097913	0.101674	0.099891	0.101674	0.158551	0.14876	0.157022	0.157919	0.157919	0.159132	0.15987	0.157778	0.157066	0.160749	0.157847	0.158827	0.158221	0.160675	0.158687	0.161178	0.15732	0.161178	0.162567	0.157778	0.156594	0.159383	0.158615	0.157778	0.157778	0.157778	0.158524	0.15987	0.159991
Fallopia_convolvulus_voucher_JAG086	0.083352	0.079386	0.090964	0.090964	0.081271	0.081271	0.081271	0.105175	0.105175	0.101277	0.101277	0.101158	0.101158	0.101158	0.101158	0.101158	0.101158	0.10505	0.10505	0.10505	0.158551	0.148609	0.158524	0.159439	0.159132	0.160675	0.161144	0.159991	0.157066	0.162021	0.159991	0.160055	0.159439	0.160749	0.159991	0.161178	0.158524	0.161178	0.162343	0.159991	0.157554	0.160365	0.16	0.159991	0.159991	0.159991	0.159746	0.161144	0.161382
Faurea_rochetiana_voucher_OM1413	0.060386	0.060853	0.063678	0.064659	0.061159	0.060234	0.060977	0.07706	0.075733	0.075236	0.073942	0.07565	0.075911	0.07565	0.076974	0.076974	0.076974	0.080809	0.079413	0.080809	0.129374	0.124006	0.125739	0.126441	0.126441	0.12739	0.127038	0.127747	0.128711	0.126066	0.137682	0.127152	0.126677	0.124401	0.125738	0.132003	0.125972	0.132003	0.125826	0.127747	0.128517	0.129944	0.128112	0.127747	0.127747	0.127747	0.126914	0.127038	0.124439
Faurea_rochetiana_voucher_OM1461	0.060386	0.060853	0.063678	0.064659	0.061159	0.060234	0.060977	0.07706	0.075733	0.075236	0.073942	0.07565	0.075911	0.07565	0.076974	0.076974	0.076974	0.080809	0.079413	0.080809	0.129374	0.124006	0.125739	0.126441	0.126441	0.12739	0.127038	0.127747	0.128711	0.126066	0.137682	0.127152	0.126677	0.124401	0.125738	0.132003	0.125972	0.132003	0.125826	0.127747	0.128517	0.129944	0.128112	0.127747	0.127747	0.127747	0.126914	0.127038	0.124439
Faurea_rochetiana_voucher_OM1463	0.060386	0.060853	0.063678	0.064659	0.061159	0.060234	0.060977	0.07706	0.075733	0.075236	0.073942	0.07565	0.075911	0.07565	0.076974	0.076974	0.076974	0.080809	0.079413	0.080809	0.129374	0.124006	0.125739	0.126441	0.126441	0.12739	0.127038	0.127747	0.128711	0.126066	0.137682	0.127152	0.126677	0.124401	0.125738	0.132003	0.125972	0.132003	0.125826	0.127747	0.128517	0.129944	0.128112	0.127747	0.127747	0.127747	0.126914	0.127038	0.124439
Faurea_saligna_voucher_OM1438	0.060386	0.060853	0.063678	0.064659	0.061159	0.060234	0.060977	0.07706	0.075733	0.075236	0.073942	0.07565	0.075911	0.07565	0.076974	0.076974	0.076974	0.080809	0.079413	0.080809	0.129374	0.124006	0.125739	0.126441	0.126441	0.12739	0.127038	0.127747	0.128711	0.126066	0.137682	0.127152	0.126677	0.124401	0.125738	0.132003	0.125972	0.132003	0.125826	0.127747	0.128517	0.129944	0.128112	0.127747	0.127747	0.127747	0.126914	0.127038	0.124439
Faurea_saligna_voucher_OM1443	0.060386	0.060853	0.063678	0.064659	0.061159	0.060234	0.060977	0.07706	0.075733	0.075236	0.073942	0.07565	0.075911	0.07565	0.076974	0.076974	0.076974	0.080809	0.079413	0.080809	0.129374	0.124006	0.125739	0.126441	0.126441	0.12739	0.127038	0.127747	0.128711	0.126066	0.137682	0.127152	0.126677	0.124401	0.125738	0.132003	0.125972	0.132003	0.125826	0.127747	0.128517	0.129944	0.128112	0.127747	0.127747	0.127747	0.126914	0.127038	0.124439
Faurea_saligna_voucher_OM1445	0.060386	0.060853	0.063678	0.064659	0.061159	0.060234	0.060977	0.07706	0.075733	0.075236	0.073942	0.07565	0.075911	0.07565	0.076974	0.076974	0.076974	0.080809	0.079413	0.080809	0.129374	0.124006	0.125739	0.126441	0.126441	0.12739	0.127038	0.127747	0.128711	0.126066	0.137682	0.127152	0.126677	0.124401	0.125738	0.132003	0.125972	0.132003	0.125826	0.127747	0.128517	0.129944	0.128112	0.127747	0.127747	0.127747	0.126914	0.127038	0.124439
Ficus_abutilifolia_voucher_OM557	0.066939	0.065589	0.071834	0.072756	0.06592	0.068379	0.065723	0.103205	0.1014	0.099451	0.097714	0.097605	0.097947	0.097605	0.099338	0.099338	0.099338	0.099338	0.097605	0.099338	0.144047	0.142677	0.139347	0.140129	0.140129	0.141185	0.14348	0.14081	0.146469	0.142375	0.150895	0.14092	0.140392	0.142528	0.1409	0.147924	0.139607	0.147924	0.144174	0.14081	0.144731	0.143625	0.142375	0.14081	0.14081	0.14081	0.140655	0.14348	0.140047
Ficus_abutilifolia_voucher_RL1471	0.066939	0.067502	0.073984	0.074915	0.067436	0.068379	0.067436	0.105267	0.103389	0.101434	0.099628	0.099515	0.09987	0.099515	0.101316	0.101316	0.101316	0.101316	0.099515	0.101316	0.144047	0.142677	0.139347	0.140129	0.140129	0.141185	0.14348	0.141669	0.146469	0.142375	0.150895	0.14092	0.140392	0.142528	0.141155	0.147924	0.139607	0.147924	0.144174	0.141669	0.144731	0.143625	0.143335	0.141669	0.141669	0.141669	0.140655	0.14348	0.143073
Ficus_abutilifolia_voucher_RL1501	0.066994	0.066524	0.073177	0.073177	0.066665	0.068799	0.066459	0.103205	0.1014	0.099451	0.097714	0.097605	0.097947	0.097605	0.099338	0.099338	0.099338	0.099338	0.097605	0.099338	0.144047	0.142677	0.139347	0.140129	0.140129	0.141185	0.14348	0.14081	0.146469	0.142375	0.150895	0.14092	0.140392	0.142528	0.1409	0.147924	0.139607	0.147924	0.144174	0.14081	0.144731	0.143625	0.142375	0.14081	0.14081	0.14081	0.140655	0.14348	0.140565
Ficus_glumosa_voucher_OM564	0.066939	0.065589	0.071834	0.072756	0.06592	0.068379	0.065723	0.103205	0.1014	0.099451	0.097714	0.097605	0.097947	0.097605	0.099338	0.099338	0.099338	0.099338	0.097605	0.099338	0.144047	0.142677	0.139347	0.140129	0.140129	0.141185	0.14348	0.14081	0.146469	0.142375	0.150895	0.14092	0.140392	0.142528	0.1409	0.147924	0.139607	0.147924	0.144174	0.14081	0.144731	0.143625	0.142375	0.14081	0.14081	0.14081	0.140655	0.14348	0.140047
Ficus_glumosa_voucher_RL1407	0.066939	0.065589	0.071834	0.072756	0.06592	0.068379	0.065723	0.103205	0.1014	0.099451	0.097714	0.097605	0.097947	0.097605	0.099338	0.099338	0.099338	0.099338	0.097605	0.099338	0.144047	0.142677	0.139347	0.140129	0.140129	0.141185	0.14348	0.14081	0.146469	0.142375	0.150895	0.14092	0.140392	0.142528	0.1409	0.147924	0.139607	0.147924	0.144174	0.14081	0.144731	0.143625	0.142375	0.14081	0.14081	0.14081	0.140655	0.14348	0.140047
Ficus_sycomorus_voucher_RBN197	0.068622	0.067198	0.073496	0.074406	0.067538	0.070062	0.067336	0.103205	0.1014	0.099451	0.097714	0.097605	0.097947	0.097605	0.099338	0.099338	0.099338	0.099338	0.097605	0.099338	0.144047	0.142677	0.139347	0.140129	0.140129	0.141185	0.14348	0.14081	0.146469	0.142375	0.150895	0.14092	0.140392	0.142528	0.1409	0.147924	0.139607	0.147924	0.144174	0.14081	0.144731	0.143625	0.142375	0.14081	0.14081	0.14081	0.140655	0.14348	0.140047
Ficus_sycomorus_voucher_RL1598	0.068622	0.067198	0.073496	0.074406	0.067538	0.070062	0.067336	0.103205	0.1014	0.099451	0.097714	0.097605	0.097947	0.097605	0.099338	0.099338	0.099338	0.099338	0.097605	0.099338	0.144047	0.142677	0.139347	0.140129	0.140129	0.141185	0.14348	0.14081	0.146469	0.142375	0.150895	0.14092	0.140392	0.142528	0.1409	0.147924	0.139607	0.147924	0.144174	0.14081	0.144731	0.143625	0.142375	0.14081	0.14081	0.14081	0.140655	0.14348	0.140047
Ficus_sycomorus_voucher_RL1614	0.068622	0.067602	0.073949	0.07486	0.067538	0.070062	0.067538	0.103205	0.1014	0.099451	0.097714	0.097605	0.097947	0.097605	0.099338	0.099338	0.099338	0.099338	0.097605	0.099338	0.144047	0.142677	0.139347	0.140129	0.140129	0.141185	0.14348	0.14081	0.146469	0.142375	0.150895	0.14092	0.140392	0.142528	0.1409	0.147924	0.139607	0.147924	0.144174	0.14081	0.144731	0.143625	0.142375	0.14081	0.14081	0.14081	0.140655	0.14348	0.141088
Frangula_alnus_voucher_JAG265	0.065528	0.06024	0.065733	0.065733	0.058463	0.058293	0.058463	0.099451	0.099451	0.093635	0.093635	0.095603	0.095603	0.095603	0.095603	0.095603	0.095603	0.095603	0.095603	0.095603	0.137944	0.115698	0.135679	0.134432	0.134432	0.135445	0.139654	0.137833	0.140085	0.138577	0.137423	0.135191	0.134684	0.138778	0.138393	0.143695	0.135932	0.143695	0.140381	0.137833	0.13946	0.138514	0.138577	0.137833	0.137833	0.137833	0.134937	0.139654	0.138453
Frangula_alnus_voucher_JAG313	0.065528	0.06024	0.065733	0.065733	0.058463	0.058293	0.058463	0.099451	0.099451	0.093635	0.093635	0.095603	0.095603	0.095603	0.095603	0.095603	0.095603	0.095603	0.095603	0.095603	0.137944	0.115698	0.135679	0.134432	0.134432	0.135445	0.139654	0.137833	0.140085	0.138577	0.137423	0.135191	0.134684	0.138778	0.138393	0.143695	0.135932	0.143695	0.140381	0.137833	0.13946	0.138514	0.138577	0.137833	0.137833	0.137833	0.134937	0.139654	0.138453
Grewia_bicolor_voucher_OM329	0.072409	0.07162	0.079979	0.079218	0.074936	0.075526	0.074936	0.071255	0.070008	0.067561	0.06638	0.066306	0.066539	0.066306	0.067484	0.067484	0.067484	0.063808	0.062697	0.063808	0.142258	0.121892	0.140377	0.14117	0.140905	0.142243	0.142201	0.141237	0.140085	0.1411	0.1517	0.141705	0.14117	0.142086	0.14072	0.143695	0.140377	0.143695	0.141374	0.141237	0.140924	0.142129	0.140747	0.141237	0.141237	0.141237	0.141437	0.142201	0.142634
Grewia_bicolor_voucher_RL1545	0.074005	0.075695	0.083927	0.083151	0.076082	0.073815	0.075852	0.075069	0.07378	0.07144	0.070216	0.070139	0.07038	0.070139	0.071361	0.071361	0.071361	0.06775	0.066593	0.06775	0.142258	0.124006	0.139852	0.14064	0.14064	0.141705	0.141924	0.147619	0.140085	0.140828	0.151426	0.141437	0.140905	0.143058	0.141397	0.143695	0.140114	0.143695	0.142634	0.147619	0.140924	0.142129	0.147644	0.147619	0.147619	0.147619	0.14117	0.141924	0.14708
Grewia_bicolor_voucher_RL1658	0.072295	0.074726	0.082993	0.08222	0.077983	0.075526	0.077983	0.075069	0.07378	0.07144	0.070216	0.070139	0.07038	0.070139	0.071361	0.071361	0.071361	0.06775	0.066593	0.06775	0.142258	0.124006	0.139852	0.14064	0.14064	0.141705	0.141924	0.147619	0.140085	0.140828	0.151426	0.141437	0.140905	0.143058	0.141397	0.143695	0.140114	0.143695	0.142634	0.147619	0.140924	0.142129	0.147644	0.147619	0.147619	0.147619	0.14117	0.141924	0.148744
Grewia_flavescens_OM323	0.070522	0.072337	0.083844	0.083069	0.076009	0.073741	0.075778	0.076974	0.07565	0.073334	0.072075	0.071996	0.072244	0.071996	0.073252	0.073252	0.073252	0.069631	0.068439	0.069631	0.14461	0.124006	0.142036	0.142838	0.142838	0.143921	0.144206	0.147792	0.142534	0.143089	0.153563	0.143649	0.143107	0.145299	0.143523	0.146218	0.142302	0.146218	0.144898	0.147792	0.143187	0.144324	0.147831	0.147792	0.147792	0.147792	0.143377	0.144206	0.147259
Grewia_flavescens_RL1472	0.071703	0.071703	0.082352	0.082352	0.075175	0.075175	0.075175	0.074658	0.073322	0.070874	0.069609	0.06953	0.069779	0.06953	0.070792	0.070792	0.070792	0.067028	0.065835	0.067028	0.14461	0.122948	0.143509	0.144339	0.144062	0.14546	0.145507	0.144324	0.142534	0.144355	0.154965	0.144898	0.144339	0.145341	0.143785	0.146218	0.143509	0.146218	0.144641	0.144324	0.143187	0.144324	0.144078	0.144324	0.144324	0.144324	0.144618	0.145507	0.145914
Grewia_villosa_RL1342	0.072295	0.073404	0.081659	0.080897	0.073332	0.07211	0.073332	0.071327	0.070107	0.067718	0.066562	0.06649	0.066718	0.06649	0.067644	0.067644	0.067644	0.064053	0.062963	0.064053	0.146974	0.132463	0.144229	0.145045	0.145045	0.146148	0.146498	0.148059	0.144997	0.145361	0.155709	0.145871	0.145319	0.14755	0.145658	0.148753	0.1445	0.148753	0.147172	0.148059	0.14546	0.146529	0.148119	0.148059	0.148059	0.148059	0.145594	0.146498	0.149775
Grewia_villosa_RL1523	0.072295	0.070305	0.078472	0.07774	0.070237	0.07211	0.070237	0.067804	0.066645	0.064205	0.063109	0.063041	0.063257	0.063041	0.064134	0.064134	0.064134	0.060552	0.059522	0.060552	0.146974	0.132463	0.144229	0.145045	0.145045	0.146148	0.146498	0.144342	0.144997	0.145361	0.155709	0.145871	0.145319	0.14755	0.145658	0.148753	0.1445	0.148753	0.147172	0.144342	0.14546	0.146529	0.144107	0.144342	0.144342	0.144342	0.145594	0.146498	0.145871
Grewia_villosa_RL1569	0.072295	0.074048	0.08222	0.081462	0.074426	0.07211	0.074201	0.07309	0.071839	0.069477	0.06829	0.068216	0.06845	0.068216	0.0694	0.0694	0.0694	0.065805	0.064684	0.065805	0.146974	0.132463	0.144229	0.145045	0.145045	0.146148	0.146498	0.14992	0.144997	0.145361	0.155709	0.145871	0.145319	0.14755	0.145658	0.148753	0.1445	0.148753	0.147172	0.14992	0.14546	0.146529	0.150128	0.14992	0.14992	0.14992	0.145594	0.146498	0.149459
Heteromorpha_arborescens_voucher_OM1430	0.073636	0.068748	0.070315	0.069676	0.069096	0.070062	0.068889	0.097358	0.095664	0.091779	0.090186	0.091906	0.092226	0.091906	0.093529	0.093529	0.093529	0.095603	0.093939	0.095603	0.140281	0.131835	0.138012	0.138789	0.138789	0.13984	0.140006	0.13761	0.135772	0.138924	0.147698	0.139576	0.139051	0.141176	0.139608	0.139268	0.13827	0.139268	0.140732	0.13761	0.139019	0.140114	0.134776	0.13761	0.13761	0.13761	0.139313	0.140006	0.136735
Heteromorpha_arborescens_voucher_OM1488	0.073636	0.068748	0.070315	0.069676	0.069096	0.070062	0.068889	0.097358	0.095664	0.091779	0.090186	0.091906	0.092226	0.091906	0.093529	0.093529	0.093529	0.095603	0.093939	0.095603	0.140281	0.131835	0.138012	0.138789	0.138789	0.13984	0.140006	0.13761	0.135772	0.138924	0.147698	0.139576	0.139051	0.141176	0.139608	0.139268	0.13827	0.139268	0.140732	0.13761	0.139019	0.140114	0.134776	0.13761	0.13761	0.13761	0.139313	0.140006	0.136735
Heteromorpha_arborescens_voucher_OM1516	0.074335	0.070132	0.070341	0.070341	0.070062	0.071059	0.070062	0.096693	0.09499	0.091051	0.089453	0.091193	0.091514	0.091193	0.092822	0.092822	0.092822	0.094917	0.093246	0.094917	0.140281	0.131835	0.138012	0.138789	0.138789	0.13984	0.140006	0.139355	0.135772	0.138924	0.147698	0.139576	0.139051	0.141176	0.139608	0.139268	0.13827	0.139268	0.140732	0.139355	0.139019	0.140114	0.13662	0.139355	0.139355	0.139355	0.139313	0.140006	0.140638
Hyphaene_coriacea_voucher_OM1184	0.076694	0.076598	0.08623	0.087039	0.080172	0.079916	0.07993	0.101326	0.099555	0.099451	0.097714	0.099444	0.099792	0.099444	0.101211	0.101211	0.101211	0.103088	0.101286	0.103088	0.139917	0.135132	0.137679	0.138453	0.138453	0.139498	0.137394	0.139212	0.139895	0.138405	0.149356	0.139235	0.138713	0.136565	0.137334	0.143496	0.137936	0.143496	0.138139	0.139212	0.140924	0.141957	0.138405	0.139212	0.139212	0.139212	0.138974	0.137394	0.136498
Hyphaene_coriacea_voucher_OM1187	0.076671	0.076576	0.086205	0.087013	0.080149	0.079893	0.079907	0.101326	0.099555	0.099451	0.097714	0.099444	0.099792	0.099444	0.101211	0.101211	0.101211	0.103088	0.101286	0.103088	0.139917	0.135132	0.137679	0.138453	0.138453	0.139498	0.137394	0.139212	0.139895	0.138405	0.149299	0.139235	0.138713	0.136565	0.137334	0.143496	0.137936	0.143496	0.138139	0.139212	0.140924	0.141957	0.138405	0.139212	0.139212	0.139212	0.138974	0.137394	0.136498
Hyphaene_coriacea_voucher_OM236	0.076671	0.076576	0.086205	0.087013	0.080149	0.079893	0.079907	0.101326	0.099555	0.099451	0.097714	0.099444	0.099792	0.099444	0.101211	0.101211	0.101211	0.103088	0.101286	0.103088	0.139917	0.135132	0.137679	0.138453	0.138453	0.139498	0.137394	0.139212	0.139895	0.138405	0.149299	0.139235	0.138713	0.136565	0.137334	0.143496	0.137936	0.143496	0.138139	0.139212	0.140924	0.141957	0.138405	0.139212	0.139212	0.139212	0.138974	0.137394	0.136498
Hyphaene_coriacea_voucher_OM755	0.076671	0.076576	0.086205	0.087013	0.080149	0.079893	0.079907	0.101326	0.099555	0.099451	0.097714	0.099444	0.099792	0.099444	0.101211	0.101211	0.101211	0.103088	0.101286	0.103088	0.139917	0.135132	0.137679	0.138453	0.138453	0.139498	0.137394	0.139212	0.139895	0.138405	0.149299	0.139235	0.138713	0.136565	0.137334	0.143496	0.137936	0.143496	0.138139	0.139212	0.140924	0.141957	0.138405	0.139212	0.139212	0.139212	0.138974	0.137394	0.136498
Hyphaene_petersiana_voucher_OM1296	0.075299	0.076792	0.086729	0.086729	0.080144	0.078975	0.080144	0.103205	0.1014	0.101326	0.099555	0.101286	0.101641	0.101286	0.103088	0.103088	0.103088	0.104968	0.103132	0.104968	0.142073	0.135132	0.139684	0.140469	0.140469	0.141531	0.139478	0.141136	0.142148	0.140476	0.151249	0.141264	0.140733	0.138607	0.139281	0.14581	0.139945	0.14581	0.140206	0.141136	0.143007	0.143974	0.140476	0.141136	0.141136	0.141136	0.140998	0.139478	0.140037
Hyphaene_petersiana_voucher_OM908	0.075042	0.074901	0.084464	0.085285	0.078572	0.078259	0.078335	0.103205	0.1014	0.101326	0.099555	0.101286	0.101641	0.101286	0.103088	0.103088	0.103088	0.104968	0.103132	0.104968	0.142073	0.135132	0.139684	0.140469	0.140469	0.141531	0.139478	0.141136	0.142148	0.140476	0.151249	0.141264	0.140733	0.138607	0.139281	0.14581	0.139945	0.14581	0.140206	0.141136	0.143007	0.143974	0.140476	0.141136	0.141136	0.141136	0.140998	0.139478	0.138228
Inga_feuillei_EDNA06-00042	0.018264	0.017878	0.012942	0.012942	0.019521	0.020009	0.019521	0.09215	0.090544	0.08658	0.085075	0.086799	0.087101	0.086799	0.088333	0.088333	0.088333	0.088533	0.086991	0.088533	0.140646	0.12852	0.136335	0.137105	0.137105	0.138144	0.14036	0.138177	0.140657	0.139272	0.135291	0.137883	0.137363	0.141526	0.137981	0.144298	0.136591	0.144298	0.141085	0.138177	0.139367	0.140625	0.139543	0.138177	0.138177	0.138177	0.137622	0.14036	0.141422
Inga_feuillei_EDNA06-00043	0.014351	0.017279	0.014351	0.014351	0.020191	0.020191	0.020191	0.101203	0.101203	0.101203	0.101203	0.101203	0.101203	0.101203	0.101203	0.101203	0.101203	0.104653	0.104653	0.104653	0.141448	0.123632	0.141448	0.141448	0.141448	0.141448	0.141448	0.141448	0.141448	0.141448	0.141448	0.141448	0.141448	0.141448	0.141448	0.141448	0.141448	0.141448	0.141448	0.141448	0.141448	0.141448	0.141448	0.141448	0.141448	0.141448	0.141448	0.141448	0.141448
Inga_marginata_isolate_EDNA06-04173	0.013534	0.013534	0.01365	0.013547	0.016584	0.016635	0.016584	0.094324	0.092643	0.088617	0.087041	0.088804	0.089121	0.088804	0.090411	0.090411	0.090411	0.09062	0.089006	0.09062	0.140646	0.12598	0.136591	0.137363	0.137105	0.138406	0.14036	0.137527	0.140657	0.139272	0.148045	0.137883	0.137363	0.14027	0.137023	0.144298	0.136591	0.144298	0.139543	0.137527	0.139367	0.140625	0.138871	0.137527	0.137527	0.137527	0.137622	0.14036	0.140812
Inga_marginata_isolate_EDNA06-04178	0.013182	0.015098	0.011274	0.011274	0.017003	0.017003	0.017003	0.089984	0.089984	0.087999	0.087999	0.089984	0.089984	0.089984	0.089984	0.089984	0.089984	0.090214	0.090214	0.090214	0.14513	0.129172	0.145116	0.145116	0.145116	0.145116	0.145116	0.145116	0.14513	0.145116	0.145116	0.145116	0.145116	0.145116	0.145116	0.144816	0.145116	0.14513	0.145116	0.145116	0.145554	0.146946	0.145116	0.145116	0.145116	0.145116	0.145116	0.145116	0.145116
Inga_marginata_isolate_EDNA06-04203	0.013558	0.013558	0.013674	0.013571	0.016614	0.016639	0.016614	0.094529	0.09284	0.088808	0.087226	0.088992	0.08931	0.088992	0.090606	0.090606	0.090606	0.090817	0.089195	0.090817	0.140502	0.12621	0.136717	0.13749	0.137231	0.138535	0.140494	0.137651	0.140507	0.139405	0.148176	0.138011	0.13749	0.140403	0.137147	0.14414	0.136717	0.14414	0.139676	0.137651	0.13923	0.140491	0.139007	0.137651	0.137651	0.137651	0.13775	0.140494	0.140946
Inga_marginata_isolate_EDNA06-04236	0.01519	0.01519	0.015321	0.015205	0.018276	0.018276	0.018276	0.095129	0.093419	0.08937	0.087769	0.089546	0.089868	0.089546	0.09118	0.09118	0.09118	0.091393	0.089751	0.091393	0.140833	0.128196	0.137793	0.138579	0.138316	0.139641	0.141648	0.138713	0.140852	0.14054	0.149302	0.139108	0.138579	0.141539	0.138201	0.144503	0.137793	0.144503	0.140816	0.138713	0.139367	0.140799	0.140168	0.138713	0.138713	0.138713	0.138843	0.141648	0.142091
Inga_nobilis_EDNA06-00045	0.0136	0.0136	0.00967	0.00967	0.01556	0.01556	0.01556	0.092902	0.092902	0.090854	0.090854	0.092902	0.092902	0.092902	0.092902	0.092902	0.092902	0.093148	0.093148	0.093148	0.143064	0.129626	0.143064	0.143064	0.143064	0.143064	0.143064	0.143064	0.143064	0.143064	0.143064	0.143064	0.143064	0.143064	0.143064	0.145871	0.143064	0.145554	0.143064	0.143064	0.143064	0.143064	0.143064	0.143064	0.143064	0.143064	0.143064	0.143064	0.143064
Inga_nobilis_subsp._quaternata_isolate_EDNA06-04245	0.015064	0.015064	0.015193	0.015079	0.018124	0.018179	0.018124	0.094324	0.092643	0.088617	0.087041	0.088804	0.089121	0.088804	0.090411	0.090411	0.090411	0.09062	0.089006	0.09062	0.140646	0.12598	0.136591	0.137363	0.137105	0.138406	0.14036	0.137527	0.140657	0.139272	0.148045	0.137883	0.137363	0.14027	0.137023	0.144298	0.136591	0.144298	0.139543	0.137527	0.139367	0.140625	0.138871	0.137527	0.137527	0.137527	0.137622	0.14036	0.140812
Inga_punctata_EDNA06-04182	0.01284	0.015454	0.01284	0.01284	0.018055	0.018055	0.018055	0.09868	0.09868	0.09868	0.09868	0.09868	0.09868	0.09868	0.09868	0.09868	0.09868	0.098854	0.098854	0.098854	0.143574	0.121667	0.143574	0.143574	0.143574	0.143574	0.143574	0.143574	0.143574	0.143574	0.143574	0.143574	0.143574	0.143574	0.143574	0.143574	0.143574	0.143574	0.143574	0.143574	0.143574	0.143574	0.143574	0.143574	0.143574	0.143574	0.143574	0.143574	0.143574
Inga_punctata_EDNA06-04226	0.01815	0.021251	0.01815	0.01815	0.024327	0.024327	0.024327	0.099836	0.099836	0.099836	0.099836	0.099836	0.099836	0.099836	0.099836	0.099836	0.099836	0.103454	0.103454	0.103454	0.13204	0.110662	0.13204	0.13204	0.13204	0.13204	0.13204	0.13204	0.13204	0.13204	0.13204	0.13204	0.13204	0.13204	0.13204	0.13204	0.13204	0.13204	0.13204	0.13204	0.13204	0.13204	0.13204	0.13204	0.13204	0.13204	0.13204	0.13204	0.13204
Inga_punctata_isolate_EDNA06-00046	0.016625	0.016625	0.016768	0.016641	0.019699	0.019729	0.019699	0.094496	0.092808	0.088777	0.087196	0.088962	0.08928	0.088962	0.090575	0.090575	0.090575	0.090785	0.089165	0.090785	0.140646	0.122183	0.136847	0.137622	0.137363	0.138669	0.140634	0.13778	0.140657	0.139543	0.148313	0.138144	0.137622	0.140541	0.137275	0.144298	0.136847	0.144298	0.139814	0.13778	0.139367	0.140625	0.139148	0.13778	0.13778	0.13778	0.137883	0.140634	0.141085
Inga_ruiziana_isolate_EDNA06-04211	0.013534	0.013534	0.01365	0.013547	0.016584	0.016635	0.016584	0.094324	0.092643	0.088617	0.087041	0.088804	0.089121	0.088804	0.090411	0.090411	0.090411	0.09062	0.089006	0.09062	0.140646	0.12598	0.136591	0.137363	0.137105	0.138406	0.14036	0.137527	0.140657	0.139272	0.148045	0.137883	0.137363	0.14027	0.137023	0.144298	0.136591	0.144298	0.139543	0.137527	0.139367	0.140625	0.138871	0.137527	0.137527	0.137527	0.137622	0.14036	0.140812
Inga_ruiziana_isolate_EDNA06-04246	0.013534	0.013534	0.01365	0.013547	0.016584	0.016635	0.016584	0.094324	0.092643	0.088617	0.087041	0.088804	0.089121	0.088804	0.090411	0.090411	0.090411	0.09062	0.089006	0.09062	0.140646	0.12598	0.136591	0.137363	0.137105	0.138406	0.14036	0.137527	0.140657	0.139272	0.148045	0.137883	0.137363	0.14027	0.137023	0.144298	0.136591	0.144298	0.139543	0.137527	0.139367	0.140625	0.138871	0.137527	0.137527	0.137527	0.137622	0.14036	0.140812
Inga_ruiziana_isolate_EDNA06-04248	0.013534	0.013534	0.01365	0.013547	0.016584	0.016635	0.016584	0.094324	0.092643	0.088617	0.087041	0.088804	0.089121	0.088804	0.090411	0.090411	0.090411	0.09062	0.089006	0.09062	0.140646	0.12598	0.136591	0.137363	0.137105	0.138406	0.14036	0.137527	0.140657	0.139272	0.148045	0.137883	0.137363	0.14027	0.137023	0.144298	0.136591	0.144298	0.139543	0.137527	0.139367	0.140625	0.138871	0.137527	0.137527	0.137527	0.137622	0.14036	0.140812
Juniperus_communis_voucher_AP204	0.143295	0.13745	0.137769	0.137769	0.13745	0.139517	0.13745	0.165329	0.164299	0.165329	0.164299	0.162116	0.162709	0.162116	0.163105	0.163105	0.163105	0.163105	0.162116	0.163105	0.084237	0.083879	0.083918	0.08437	0.08437	0.08309	0.083618	0.087495	0.083928	0.084932	0.084133	0.08294	0.084522	0.085756	0.085369	0.085991	0.084068	0.085991	0.086706	0.087495	0.084989	0.083972	0.086866	0.087495	0.087495	0.087495	0.084674	0.083618	0.088134
Juniperus_communis_voucher_JAG237	0.143295	0.13745	0.137769	0.137769	0.13745	0.139517	0.13745	0.165329	0.164299	0.165329	0.164299	0.162116	0.162709	0.162116	0.163105	0.163105	0.163105	0.163105	0.162116	0.163105	0.084237	0.083879	0.083918	0.08437	0.08437	0.08309	0.083618	0.087495	0.083928	0.084932	0.084133	0.08294	0.084522	0.085756	0.085369	0.085991	0.084068	0.085991	0.086706	0.087495	0.084989	0.083972	0.086866	0.087495	0.087495	0.087495	0.084674	0.083618	0.088134
Juniperus_communis_voucher_JAG306	0.143295	0.13745	0.137769	0.137769	0.13745	0.139517	0.13745	0.165329	0.164299	0.165329	0.164299	0.162116	0.162709	0.162116	0.163105	0.163105	0.163105	0.163105	0.162116	0.163105	0.084237	0.083879	0.083918	0.08437	0.08437	0.08309	0.083618	0.087495	0.083928	0.084932	0.084133	0.08294	0.084522	0.085756	0.085369	0.085991	0.084068	0.085991	0.086706	0.087495	0.084989	0.083972	0.086866	0.087495	0.087495	0.087495	0.084674	0.083618	0.088134
Juniperus_virginiana_JAG307	0.143466	0.13761	0.137929	0.137929	0.13761	0.139683	0.13761	0.16553	0.164495	0.16553	0.164495	0.162308	0.162904	0.162308	0.163303	0.163303	0.163303	0.163303	0.162308	0.163303	0.086347	0.087739	0.085886	0.086349	0.086349	0.085079	0.085666	0.089393	0.086131	0.086969	0.086065	0.084925	0.086505	0.087771	0.087292	0.088253	0.08604	0.088253	0.088745	0.089393	0.087027	0.085941	0.088909	0.089393	0.089393	0.089393	0.086661	0.085666	0.090125
Juniperus_virginiana_JAG413	0.143466	0.13761	0.137929	0.137929	0.13761	0.139683	0.13761	0.16553	0.164495	0.16553	0.164495	0.162308	0.162904	0.162308	0.163303	0.163303	0.163303	0.163303	0.162308	0.163303	0.086347	0.087739	0.085886	0.086349	0.086349	0.085079	0.085666	0.089393	0.086131	0.086969	0.086065	0.084925	0.086505	0.087771	0.087292	0.088253	0.08604	0.088253	0.088745	0.089393	0.087027	0.085941	0.088909	0.089393	0.089393	0.089393	0.086661	0.085666	0.090125
Juniperus_virginiana_voucher_AP394	0.143466	0.13761	0.137929	0.137929	0.13761	0.139683	0.13761	0.16553	0.164495	0.16553	0.164495	0.162308	0.162904	0.162308	0.163303	0.163303	0.163303	0.163303	0.162308	0.163303	0.086347	0.087739	0.085886	0.086349	0.086349	0.085079	0.085666	0.089393	0.086131	0.086969	0.086065	0.084925	0.086505	0.087771	0.087292	0.088253	0.08604	0.088253	0.088745	0.089393	0.087027	0.085941	0.088909	0.089393	0.089393	0.089393	0.086661	0.085666	0.090125
Juniperus_virginiana_voucher_JAG349	0.143466	0.13761	0.137929	0.137929	0.13761	0.139683	0.13761	0.16553	0.164495	0.16553	0.164495	0.162308	0.162904	0.162308	0.163303	0.163303	0.163303	0.163303	0.162308	0.163303	0.086347	0.087739	0.085886	0.086349	0.086349	0.085079	0.085666	0.089393	0.086131	0.086969	0.086065	0.084925	0.086505	0.087771	0.087292	0.088253	0.08604	0.088253	0.088745	0.089393	0.087027	0.085941	0.088909	0.089393	0.089393	0.089393	0.086661	0.085666	0.090125
Lactuca_canadensis_voucher_JAG158	0.074916	0.07309	0.075069	0.075069	0.074902	0.07705	0.074902	0.105088	0.105088	0.099225	0.099225	0.103088	0.103088	0.103088	0.103088	0.103088	0.103088	0.104968	0.104968	0.104968	0.140463	0.115698	0.134005	0.134758	0.134758	0.135776	0.137913	0.136203	0.138209	0.136848	0.135753	0.13552	0.135011	0.13707	0.136735	0.139268	0.134255	0.139268	0.138656	0.136203	0.139816	0.138856	0.134776	0.136203	0.136203	0.136203	0.135265	0.137913	0.136772
Lactuca_canadensis_voucher_JAG735	0.074916	0.07309	0.075069	0.075069	0.074902	0.07705	0.074902	0.105088	0.105088	0.099225	0.099225	0.103088	0.103088	0.103088	0.103088	0.103088	0.103088	0.104968	0.104968	0.104968	0.140463	0.115698	0.134005	0.134758	0.134758	0.135776	0.137913	0.136203	0.138209	0.136848	0.135753	0.13552	0.135011	0.13707	0.136735	0.139268	0.134255	0.139268	0.138656	0.136203	0.139816	0.138856	0.134776	0.136203	0.136203	0.136203	0.135265	0.137913	0.136772
Lactuca_serriola_voucher_AP278	0.071701	0.073699	0.07565	0.07565	0.075484	0.077616	0.075484	0.101211	0.099444	0.095387	0.09373	0.097496	0.097837	0.097496	0.099225	0.099225	0.099225	0.101096	0.099333	0.101096	0.144988	0.123714	0.138179	0.138958	0.138958	0.140011	0.142283	0.139697	0.142923	0.141181	0.139336	0.139747	0.13922	0.14135	0.140282	0.144097	0.138438	0.144097	0.142992	0.139697	0.143547	0.142475	0.139098	0.139697	0.139697	0.139697	0.139483	0.142283	0.140983
Lactuca_serriola_voucher_JAG709	0.072978	0.074985	0.076974	0.076974	0.076803	0.07901	0.076803	0.101211	0.101211	0.095387	0.095387	0.099225	0.099225	0.099225	0.099225	0.099225	0.099225	0.101096	0.101096	0.101096	0.144988	0.123714	0.138179	0.138958	0.138958	0.140011	0.142283	0.140282	0.142923	0.141181	0.13993	0.139747	0.13922	0.14135	0.140888	0.144097	0.138438	0.144097	0.142992	0.140282	0.144254	0.143139	0.139098	0.140282	0.140282	0.140282	0.139483	0.142283	0.140983
Lycopodium_obscurum_AP429	0.166176	0.161983	0.168281	0.168281	0.163946	0.168819	0.163946	0.191115	0.187594	0.188581	0.185118	0.185342	0.186025	0.185342	0.188813	0.188813	0.188813	0.193429	0.189857	0.193429	0.155315	0.180638	0.153831	0.152657	0.152657	0.153818	0.154393	0.154713	0.155987	0.155299	0.154708	0.153526	0.152946	0.155295	0.155561	0.15769	0.154121	0.15769	0.157104	0.154713	0.157717	0.156163	0.153193	0.154713	0.154713	0.154713	0.153235	0.154393	0.154703
Lycopodium_obscurum_JAG059	0.166176	0.161983	0.168281	0.168281	0.163946	0.168819	0.163946	0.191115	0.187594	0.188581	0.185118	0.185342	0.186025	0.185342	0.188813	0.188813	0.188813	0.193429	0.189857	0.193429	0.155315	0.180638	0.153831	0.152657	0.152657	0.153818	0.154393	0.154713	0.155987	0.155299	0.154708	0.153526	0.152946	0.155295	0.155561	0.15769	0.154121	0.15769	0.157104	0.154713	0.157717	0.156163	0.153193	0.154713	0.154713	0.154713	0.153235	0.154393	0.154703
Lycopodium_obscurum_JAG169	0.166176	0.161983	0.168281	0.168281	0.163946	0.168819	0.163946	0.191115	0.187594	0.188581	0.185118	0.185342	0.186025	0.185342	0.188813	0.188813	0.188813	0.193429	0.189857	0.193429	0.155315	0.180638	0.153831	0.152657	0.152657	0.153818	0.154393	0.154713	0.155987	0.155299	0.154708	0.153526	0.152946	0.155295	0.155561	0.15769	0.154121	0.15769	0.157104	0.154713	0.157717	0.156163	0.153193	0.154713	0.154713	0.154713	0.153235	0.154393	0.154703
Magnolia_grandiflora_voucher_Chase_6695__K_	0.08249	0.078193	0.08038	0.08038	0.076206	0.078603	0.076206	0.097587	0.097587	0.095652	0.095652	0.097587	0.097587	0.097587	0.097587	0.097587	0.097587	0.097587	0.097587	0.097587	0.124242	0.115429	0.125505	0.125505	0.12576	0.125505	0.12576	0.126504	0.124242	0.12576	0.12576	0.12576	0.12576	0.127157	0.1269	0.123976	0.12576	0.124242	0.127414	0.126504	0.124777	0.128901	0.126504	0.126504	0.126504	0.126504	0.12576	0.12576	0.126504
Magnolia_grandiflora_voucher_Kress_06-8358	0.080756	0.078603	0.08292	0.08292	0.076555	0.076706	0.076555	0.098484	0.098484	0.096491	0.096491	0.098484	0.098484	0.098484	0.098484	0.098484	0.098484	0.098484	0.098484	0.098484	0.124509	0.113231	0.126273	0.126273	0.126273	0.126273	0.126273	0.126273	0.124509	0.126273	0.126273	0.126273	0.126273	0.126273	0.126273	0.124242	0.126273	0.124509	0.126273	0.126273	0.125047	0.12917	0.126273	0.126273	0.126273	0.126273	0.126273	0.126273	0.126273
Myrothamnus_flabellifolia_voucher_OM1137	0.054974	0.053086	0.061336	0.061336	0.056716	0.058561	0.056537	0.065733	0.064615	0.062155	0.0611	0.057536	0.057732	0.057536	0.058527	0.058527	0.058527	0.063872	0.062788	0.063872	0.129042	0.127311	0.123469	0.124156	0.124156	0.125084	0.12688	0.125561	0.128539	0.125911	0.135446	0.124851	0.124387	0.126264	0.125447	0.131822	0.123697	0.131822	0.12771	0.125561	0.128199	0.12765	0.125911	0.125561	0.125561	0.125561	0.124618	0.12688	0.124292
Myrothamnus_flabellifolia_voucher_OM1209	0.057025	0.054585	0.062051	0.063044	0.058026	0.060175	0.057854	0.065733	0.064615	0.062155	0.0611	0.057536	0.057732	0.057536	0.058527	0.058527	0.058527	0.063872	0.062788	0.063872	0.129042	0.127311	0.123469	0.124156	0.124156	0.125084	0.12688	0.125561	0.128539	0.125911	0.135446	0.124851	0.124387	0.126264	0.125447	0.131822	0.123697	0.131822	0.12771	0.125561	0.128199	0.12765	0.125911	0.125561	0.125561	0.125561	0.124618	0.12688	0.124292
Myrothamnus_flabellifolia_voucher_OM285	0.057025	0.054747	0.062239	0.063234	0.058026	0.060175	0.057854	0.065733	0.064615	0.062155	0.0611	0.057536	0.057732	0.057536	0.058527	0.058527	0.058527	0.063872	0.062788	0.063872	0.129042	0.127311	0.123469	0.124156	0.124156	0.125084	0.12688	0.125561	0.128539	0.125911	0.135446	0.124851	0.124387	0.126264	0.125447	0.131822	0.123697	0.131822	0.12771	0.125561	0.128199	0.12765	0.125911	0.125561	0.125561	0.125561	0.124618	0.12688	0.124749
Persicaria_hydropiper_voucher_AP360	0.086622	0.08633	0.097691	0.097691	0.088177	0.090739	0.088177	0.101674	0.101674	0.097913	0.097913	0.097802	0.097802	0.097802	0.097802	0.097802	0.097802	0.099906	0.099906	0.099906	0.162057	0.167892	0.160468	0.161395	0.161395	0.162648	0.163498	0.162064	0.160713	0.164361	0.162241	0.162333	0.161707	0.164241	0.163076	0.162565	0.160776	0.162565	0.166196	0.162064	0.160984	0.16392	0.162201	0.162064	0.162064	0.162064	0.162019	0.163498	0.163492
Persicaria_hydropiper_voucher_JAG048	0.086622	0.08633	0.097691	0.097691	0.088177	0.090739	0.088177	0.101674	0.101674	0.097913	0.097913	0.097802	0.097802	0.097802	0.097802	0.097802	0.097802	0.099906	0.099906	0.099906	0.162057	0.167892	0.160468	0.161395	0.161395	0.162648	0.163498	0.162064	0.160713	0.164361	0.162241	0.162333	0.161707	0.164241	0.163076	0.162565	0.160776	0.162565	0.166196	0.162064	0.160984	0.16392	0.162201	0.162064	0.162064	0.162064	0.162019	0.163498	0.163492
Persicaria_maculosa_voucher_AP295	0.080873	0.080718	0.091987	0.091987	0.082553	0.084941	0.082553	0.103441	0.103441	0.099678	0.099678	0.099564	0.099564	0.099564	0.099564	0.099564	0.099564	0.101674	0.101674	0.101674	0.164077	0.163316	0.160268	0.161193	0.161193	0.162443	0.163285	0.161868	0.162823	0.164149	0.162039	0.162128	0.161504	0.164032	0.162874	0.164728	0.160576	0.164728	0.165981	0.161868	0.162965	0.165841	0.161992	0.161868	0.161868	0.161868	0.161815	0.163285	0.163287
Persicaria_maculosa_voucher_JAG074	0.080873	0.080718	0.091987	0.091987	0.082553	0.084941	0.082553	0.103441	0.103441	0.099678	0.099678	0.099564	0.099564	0.099564	0.099564	0.099564	0.099564	0.101674	0.101674	0.101674	0.164077	0.163316	0.160268	0.161193	0.161193	0.162443	0.163285	0.161868	0.162823	0.164149	0.162039	0.162128	0.161504	0.164032	0.162874	0.164728	0.160576	0.164728	0.165981	0.161868	0.162965	0.165841	0.161992	0.161868	0.161868	0.161868	0.161815	0.163285	0.163287
Persicaria_maculosa_voucher_JAG128	0.080873	0.080718	0.091987	0.091987	0.082553	0.084941	0.082553	0.103441	0.103441	0.099678	0.099678	0.099564	0.099564	0.099564	0.099564	0.099564	0.099564	0.101674	0.101674	0.101674	0.164077	0.163316	0.160268	0.161193	0.161193	0.162443	0.163285	0.161868	0.162823	0.164149	0.162039	0.162128	0.161504	0.164032	0.162874	0.164728	0.160576	0.164728	0.165981	0.161868	0.162965	0.165841	0.161992	0.161868	0.161868	0.161868	0.161815	0.163285	0.163287
Picea_glauca_voucher_18B	0.141258	0.139459	0.133937	0.133937	0.139459	0.137438	0.139459	0.165129	0.165129	0.165129	0.165129	0.160891	0.160891	0.160891	0.160891	0.160891	0.160891	0.162908	0.162908	0.162908	0.070404	0.051648	0.067256	0.067615	0.067615	0.0681	0.068198	0.070968	0.069496	0.067698	0.067138	0.067978	0.067736	0.066842	0.066666	0.069082	0.067376	0.069082	0.067575	0.070968	0.069089	0.068592	0.071584	0.070968	0.070968	0.070968	0.067857	0.068198	0.071394
Picea_glauca_voucher_AP263	0.140902	0.139139	0.133701	0.133701	0.139139	0.137142	0.139139	0.165129	0.164404	0.165129	0.164404	0.160234	0.16082	0.160234	0.160891	0.160891	0.160891	0.162908	0.162219	0.162908	0.070404	0.051648	0.067256	0.067615	0.067615	0.0681	0.068198	0.069879	0.069496	0.067698	0.066087	0.067978	0.067736	0.066842	0.06563	0.069082	0.067376	0.069082	0.067575	0.069879	0.067947	0.067496	0.071584	0.069879	0.069879	0.069879	0.067857	0.068198	0.071394
Picea_glauca_voucher_JAG161	0.141258	0.139459	0.133937	0.133937	0.139459	0.137438	0.139459	0.165129	0.165129	0.165129	0.165129	0.160891	0.160891	0.160891	0.160891	0.160891	0.160891	0.162908	0.162908	0.162908	0.070404	0.051648	0.067256	0.067615	0.067615	0.0681	0.068198	0.070968	0.069496	0.067698	0.067138	0.067978	0.067736	0.066842	0.066666	0.069082	0.067376	0.069082	0.067575	0.070968	0.069089	0.068592	0.071584	0.070968	0.070968	0.070968	0.067857	0.068198	0.071394
Pinus_strobus_voucher_AP328	0.144749	0.142864	0.139295	0.139295	0.144816	0.142933	0.144816	0.171017	0.171017	0.171017	0.171017	0.166752	0.166752	0.166752	0.166752	0.166752	0.166752	0.168779	0.168779	0.168779	0.076444	0.06983	0.07286	0.073251	0.073251	0.073778	0.074038	0.080091	0.075796	0.073494	0.072731	0.073646	0.073382	0.074448	0.074051	0.075527	0.07299	0.075527	0.075269	0.080091	0.07501	0.074313	0.081266	0.080091	0.080091	0.080091	0.073514	0.074038	0.080806
Pinus_strobus_voucher_JAG111	0.144749	0.142864	0.139295	0.139295	0.144816	0.142933	0.144816	0.171017	0.171017	0.171017	0.171017	0.166752	0.166752	0.166752	0.166752	0.166752	0.166752	0.168779	0.168779	0.168779	0.076444	0.06983	0.07286	0.073251	0.073251	0.073778	0.074038	0.080091	0.075796	0.073494	0.072731	0.073646	0.073382	0.074448	0.074051	0.075527	0.07299	0.075527	0.075269	0.080091	0.07501	0.074313	0.081266	0.080091	0.080091	0.080091	0.073514	0.074038	0.080806
Pinus_strobus_voucher_JAG183	0.144749	0.142864	0.139295	0.139295	0.144816	0.142933	0.144816	0.171017	0.171017	0.171017	0.171017	0.166752	0.166752	0.166752	0.166752	0.166752	0.166752	0.168779	0.168779	0.168779	0.076444	0.06983	0.07286	0.073251	0.073251	0.073778	0.074038	0.080091	0.075796	0.073494	0.072731	0.073646	0.073382	0.074448	0.074051	0.075527	0.07299	0.075527	0.075269	0.080091	0.07501	0.074313	0.081266	0.080091	0.080091	0.080091	0.073514	0.074038	0.080806
Pinus_sylvestris_voucher_AP414	0.146047	0.142239	0.136818	0.136818	0.142239	0.142292	0.142239	0.175097	0.173895	0.177144	0.175905	0.171684	0.172315	0.171684	0.172845	0.172845	0.172845	0.174884	0.173687	0.174884	0.082236	0.065774	0.078243	0.078663	0.078663	0.079229	0.079646	0.082117	0.079757	0.07906	0.076741	0.079087	0.078803	0.079949	0.078015	0.079581	0.078382	0.079581	0.080831	0.082117	0.079205	0.078382	0.083001	0.082117	0.082117	0.082117	0.078945	0.079646	0.08437
Pinus_sylvestris_voucher_JAG151	0.146047	0.142239	0.136818	0.136818	0.142239	0.142292	0.142239	0.175097	0.173895	0.177144	0.175905	0.171684	0.172315	0.171684	0.172845	0.172845	0.172845	0.174884	0.173687	0.174884	0.082236	0.065774	0.078243	0.078663	0.078663	0.079229	0.079646	0.082117	0.079757	0.07906	0.076741	0.079087	0.078803	0.079949	0.078015	0.079581	0.078382	0.079581	0.080831	0.082117	0.079205	0.078382	0.083001	0.082117	0.082117	0.082117	0.078945	0.079646	0.08437
Pinus_sylvestris_voucher_JAG347	0.146755	0.142864	0.137349	0.137349	0.142864	0.142933	0.142864	0.175097	0.175097	0.177144	0.177144	0.172845	0.172845	0.172845	0.172845	0.172845	0.172845	0.174884	0.174884	0.174884	0.082236	0.065774	0.078243	0.078663	0.078663	0.079229	0.079646	0.083547	0.079757	0.07906	0.078104	0.079087	0.078803	0.079949	0.079392	0.079581	0.078382	0.079581	0.080831	0.083547	0.080692	0.079804	0.083001	0.083547	0.083547	0.083547	0.078945	0.079646	0.08437
Plantago_lanceolata_voucher_AP058	0.118063	0.115088	0.121125	0.121125	0.117002	0.120476	0.117002	0.123345	0.123345	0.121409	0.121409	0.117411	0.117411	0.117411	0.117411	0.117411	0.117411	0.119059	0.119059	0.119059	0.15475	0.149121	0.155734	0.156628	0.156628	0.155744	0.158538	0.157438	0.155404	0.157288	0.1575	0.155445	0.156928	0.157259	0.158361	0.159486	0.15603	0.159486	0.159116	0.157438	0.155995	0.158862	0.157288	0.157438	0.157438	0.157438	0.157229	0.158538	0.156628
Plantago_lanceolata_voucher_JAG220	0.115922	0.113053	0.118972	0.118972	0.114932	0.118281	0.114932	0.123345	0.121145	0.121409	0.119245	0.115325	0.115737	0.115325	0.117411	0.117411	0.117411	0.119059	0.116947	0.119059	0.15475	0.149121	0.155734	0.156628	0.156628	0.155744	0.158538	0.156547	0.155404	0.157288	0.156586	0.155445	0.156928	0.157259	0.157438	0.159486	0.15603	0.159486	0.159116	0.156547	0.15506	0.157905	0.157288	0.156547	0.156547	0.156547	0.157229	0.158538	0.156628
Plantago_lanceolata_voucher_JAG270	0.118063	0.115088	0.121125	0.121125	0.117002	0.120476	0.117002	0.123345	0.123345	0.121409	0.121409	0.117411	0.117411	0.117411	0.117411	0.117411	0.117411	0.119059	0.119059	0.119059	0.15475	0.149121	0.155734	0.156628	0.156628	0.155744	0.158538	0.157438	0.155404	0.157288	0.1575	0.155445	0.156928	0.157259	0.158361	0.159486	0.15603	0.159486	0.159116	0.157438	0.155995	0.158862	0.157288	0.157438	0.157438	0.157438	0.157229	0.158538	0.156628
Plantago_lanceolata_voucher_Ronsted_33__C_	0.120056	0.118988	0.12781	0.12781	0.121104	0.125082	0.121104	0.125836	0.125836	0.128141	0.128141	0.123701	0.123701	0.123701	0.123701	0.123701	0.123701	0.125512	0.125512	0.125512	0.159552	0.149121	0.161349	0.161349	0.161688	0.161349	0.161688	0.161509	0.159552	0.161688	0.161688	0.161688	0.161688	0.16295	0.16261	0.159198	0.161688	0.159552	0.163292	0.161509	0.160264	0.163296	0.161509	0.161509	0.161509	0.161509	0.161688	0.161688	0.161509
Plantago_lanceolata_voucher_USDA_PI_596469	0.120056	0.118988	0.12781	0.12781	0.121104	0.125082	0.121104	0.125836	0.125836	0.128141	0.128141	0.123701	0.123701	0.123701	0.123701	0.123701	0.123701	0.125512	0.125512	0.125512	0.159552	0.149121	0.161349	0.161349	0.161688	0.161349	0.161688	0.161509	0.159552	0.161688	0.161688	0.161688	0.161688	0.16295	0.16261	0.159198	0.161688	0.159552	0.163292	0.161509	0.160264	0.163296	0.161509	0.161509	0.161509	0.161509	0.161688	0.161688	0.161509
Plantago_major_voucher_AP293	0.102288	0.099779	0.105574	0.105574	0.101628	0.104561	0.101628	0.113439	0.111431	0.109619	0.107682	0.103831	0.104198	0.103831	0.105692	0.105692	0.105692	0.101674	0.099891	0.101674	0.154341	0.156851	0.155349	0.156239	0.156239	0.155355	0.158129	0.156176	0.154974	0.156886	0.156207	0.155057	0.156537	0.156862	0.157059	0.159033	0.155645	0.159033	0.158709	0.156176	0.154665	0.157514	0.156886	0.156176	0.156176	0.156176	0.156838	0.158129	0.156239
Plantago_major_voucher_JAG299	0.104158	0.101558	0.107467	0.107467	0.103441	0.106483	0.103441	0.113439	0.113439	0.109619	0.109619	0.105692	0.105692	0.105692	0.105692	0.105692	0.105692	0.101674	0.101674	0.101674	0.154341	0.156851	0.155349	0.156239	0.156239	0.155355	0.158129	0.157059	0.154974	0.156886	0.157111	0.155057	0.156537	0.156862	0.157973	0.159033	0.155645	0.159033	0.158709	0.157059	0.155589	0.158462	0.156886	0.157059	0.157059	0.157059	0.156838	0.158129	0.156239
Plantago_major_voucher_JAG434	0.104158	0.101558	0.107467	0.107467	0.103441	0.106483	0.103441	0.113439	0.113439	0.109619	0.109619	0.105692	0.105692	0.105692	0.105692	0.105692	0.105692	0.101674	0.101674	0.101674	0.154341	0.156851	0.155349	0.156239	0.156239	0.155355	0.158129	0.157059	0.154974	0.156886	0.157111	0.155057	0.156537	0.156862	0.157973	0.159033	0.155645	0.159033	0.158709	0.157059	0.155589	0.158462	0.156886	0.157059	0.157059	0.157059	0.156838	0.158129	0.156239
Plantago_major_voucher_Ronsted_41__C_	0.104711	0.10404	0.112667	0.112667	0.106118	0.109567	0.106118	0.114915	0.114915	0.115062	0.115062	0.110709	0.110709	0.110709	0.110709	0.110709	0.110709	0.106252	0.106252	0.106252	0.159092	0.156851	0.160909	0.160909	0.161246	0.160909	0.161246	0.161079	0.159092	0.161246	0.161246	0.161246	0.161246	0.162507	0.162169	0.158741	0.161246	0.159092	0.162847	0.161079	0.1598	0.162839	0.161079	0.161079	0.161079	0.161079	0.161246	0.161246	0.161079
Plantago_rugelii_voucher_AP210	0.106218	0.10356	0.109492	0.109492	0.10545	0.108557	0.10545	0.115489	0.115489	0.111656	0.111656	0.107715	0.107715	0.107715	0.107715	0.107715	0.107715	0.105571	0.105571	0.105571	0.151938	0.152427	0.153104	0.153979	0.153979	0.153082	0.15578	0.154865	0.15246	0.154559	0.154864	0.152789	0.154273	0.154563	0.155738	0.156442	0.153395	0.156442	0.156379	0.154865	0.153225	0.156165	0.154559	0.154865	0.154865	0.154865	0.154568	0.15578	0.153979
Plantago_rugelii_voucher_JAG092	0.104373	0.101806	0.107628	0.107628	0.103662	0.106663	0.103662	0.115563	0.113512	0.111728	0.109748	0.10588	0.106256	0.10588	0.107784	0.107784	0.107784	0.105639	0.103779	0.105639	0.156868	0.161527	0.157709	0.158615	0.158615	0.157744	0.160601	0.158441	0.157619	0.159335	0.158526	0.157441	0.158919	0.159279	0.159365	0.161761	0.15801	0.161761	0.161161	0.158441	0.157102	0.159885	0.159335	0.158441	0.158441	0.158441	0.159225	0.160601	0.158615
Poa_annua_voucher_JAG361	0.12383	0.120703	0.126486	0.126486	0.122627	0.12429	0.122627	0.128723	0.128723	0.124846	0.124846	0.126634	0.126634	0.126634	0.126634	0.126634	0.126634	0.126634	0.126634	0.126634	0.177124	0.160529	0.170078	0.17106	0.17106	0.172388	0.168943	0.169395	0.17409	0.169766	0.171843	0.172054	0.17139	0.167448	0.170537	0.178709	0.170404	0.178709	0.169431	0.169395	0.178215	0.175881	0.165454	0.169395	0.169395	0.169395	0.171722	0.168943	0.16665
Poa_annua_voucher_JAG410	0.125807	0.122627	0.128422	0.128422	0.124555	0.126275	0.124555	0.130667	0.130667	0.126782	0.126782	0.128572	0.128572	0.128572	0.128572	0.128572	0.128572	0.128572	0.128572	0.128572	0.17939	0.164606	0.172172	0.173168	0.173168	0.174514	0.17112	0.171434	0.176451	0.171929	0.173937	0.174175	0.173502	0.169579	0.172615	0.181139	0.172503	0.181139	0.17159	0.171434	0.180444	0.178029	0.167608	0.171434	0.171434	0.171434	0.173838	0.17112	0.168745
Poa_compressa_voucher_JAG223	0.12383	0.12277	0.128572	0.128572	0.1247	0.12429	0.1247	0.130821	0.130821	0.126931	0.126931	0.128723	0.128723	0.128723	0.128723	0.128723	0.128723	0.128723	0.128723	0.128723	0.172608	0.165009	0.168198	0.16917	0.166859	0.170483	0.164603	0.167564	0.169385	0.165454	0.167667	0.167826	0.16718	0.165532	0.168673	0.173868	0.16622	0.173868	0.167493	0.167564	0.173772	0.171598	0.163515	0.167564	0.167564	0.167564	0.167502	0.164603	0.164765
Poa_compressa_voucher_JAG278	0.12383	0.12277	0.128572	0.128572	0.1247	0.12429	0.1247	0.130821	0.130821	0.126931	0.126931	0.128723	0.128723	0.128723	0.128723	0.128723	0.128723	0.128723	0.128723	0.128723	0.172608	0.165009	0.168198	0.16917	0.166859	0.170483	0.164603	0.167564	0.169385	0.165454	0.167667	0.167826	0.16718	0.165532	0.168673	0.173868	0.16622	0.173868	0.167493	0.167564	0.173772	0.171598	0.163515	0.167564	0.167564	0.167564	0.167502	0.164603	0.164765
Poa_compressa_voucher_JAG315	0.12383	0.12277	0.128572	0.128572	0.1247	0.12429	0.1247	0.130821	0.130821	0.126931	0.126931	0.128723	0.128723	0.128723	0.128723	0.128723	0.128723	0.128723	0.128723	0.128723	0.172608	0.165009	0.168198	0.16917	0.166859	0.170483	0.164603	0.167564	0.169385	0.165454	0.167667	0.167826	0.16718	0.165532	0.168673	0.173868	0.16622	0.173868	0.167493	0.167564	0.173772	0.171598	0.163515	0.167564	0.167564	0.167564	0.167502	0.164603	0.164765
Polygonum_aviculare_voucher_AP232	0.088804	0.08284	0.090286	0.090286	0.081038	0.083338	0.081038	0.109492	0.10756	0.105692	0.103831	0.103713	0.10408	0.103713	0.105571	0.105571	0.105571	0.111527	0.109554	0.111527	0.163638	0.153918	0.159672	0.16059	0.16059	0.16183	0.162651	0.160322	0.162369	0.163515	0.160453	0.161518	0.160898	0.163407	0.16128	0.166651	0.159977	0.166651	0.16534	0.160322	0.161479	0.164134	0.161368	0.160322	0.160322	0.160322	0.161207	0.162651	0.162675
Polygonum_aviculare_voucher_JAG127	0.089121	0.083128	0.090601	0.090601	0.081318	0.083635	0.081318	0.109492	0.107941	0.105692	0.104198	0.10408	0.104449	0.10408	0.105571	0.105571	0.105571	0.111527	0.109943	0.111527	0.163638	0.153918	0.159672	0.16059	0.16059	0.16183	0.162651	0.158919	0.162369	0.163515	0.159016	0.161518	0.160898	0.163407	0.159855	0.166651	0.159977	0.166651	0.16534	0.158919	0.159965	0.162675	0.161368	0.158919	0.158919	0.158919	0.161207	0.162651	0.162675
Polygonum_aviculare_voucher_JAG214	0.090411	0.084296	0.091883	0.091883	0.08246	0.084843	0.08246	0.109492	0.109492	0.105692	0.105692	0.105571	0.105571	0.105571	0.105571	0.105571	0.105571	0.111527	0.111527	0.111527	0.163638	0.153918	0.159672	0.16059	0.16059	0.16183	0.162651	0.16128	0.162369	0.163515	0.161437	0.161518	0.160898	0.163407	0.162273	0.166651	0.159977	0.166651	0.16534	0.16128	0.162538	0.165209	0.161368	0.16128	0.16128	0.16128	0.161207	0.162651	0.162675
Polygonum_aviculare_voucher_JAG377	0.088804	0.08284	0.090286	0.090286	0.081038	0.083338	0.081038	0.109492	0.10756	0.105692	0.103831	0.103713	0.10408	0.103713	0.105571	0.105571	0.105571	0.111527	0.109554	0.111527	0.163638	0.153918	0.159672	0.16059	0.16059	0.16183	0.162651	0.160322	0.162369	0.163515	0.160453	0.161518	0.160898	0.163407	0.16128	0.166651	0.159977	0.166651	0.16534	0.160322	0.161479	0.164134	0.161368	0.160322	0.160322	0.160322	0.161207	0.162651	0.162675
Populus_balsamifera_voucher_AP376	0.06973	0.067922	0.075156	0.075156	0.069685	0.066202	0.069685	0.085943	0.08446	0.082276	0.08086	0.080771	0.08105	0.080771	0.082184	0.082184	0.082184	0.084013	0.082568	0.084013	0.122839	0.107536	0.119682	0.120347	0.120347	0.121246	0.122927	0.121925	0.122062	0.121988	0.121155	0.12102	0.120571	0.122389	0.122201	0.125173	0.119903	0.125173	0.123789	0.121925	0.122222	0.121872	0.121988	0.121925	0.121925	0.121925	0.120795	0.122927	0.122324
Populus_balsamifera_voucher_JAG244	0.06973	0.067922	0.075156	0.075156	0.069685	0.066202	0.069685	0.085943	0.08446	0.082276	0.08086	0.080771	0.08105	0.080771	0.082184	0.082184	0.082184	0.084013	0.082568	0.084013	0.122839	0.107536	0.119682	0.120347	0.120347	0.121246	0.122927	0.121925	0.122062	0.121988	0.121155	0.12102	0.120571	0.122389	0.122201	0.125173	0.119903	0.125173	0.123789	0.121925	0.122222	0.121872	0.121988	0.121925	0.121925	0.121925	0.120795	0.122927	0.122324
Populus_deltoides_voucher_JAG061	0.066045	0.062586	0.06976	0.06976	0.064337	0.062529	0.064337	0.080358	0.078978	0.076717	0.075402	0.07532	0.075579	0.07532	0.076632	0.076632	0.076632	0.078449	0.077104	0.078449	0.118466	0.103745	0.115627	0.116268	0.116268	0.117133	0.118686	0.116152	0.117498	0.117783	0.117168	0.116916	0.116483	0.118233	0.118235	0.120482	0.11584	0.120482	0.119581	0.116152	0.118008	0.117798	0.115762	0.116152	0.116152	0.116152	0.116699	0.118686	0.116268
Populus_deltoides_voucher_JAG391	0.066045	0.062586	0.06976	0.06976	0.064337	0.062529	0.064337	0.080358	0.078978	0.076717	0.075402	0.07532	0.075579	0.07532	0.076632	0.076632	0.076632	0.078449	0.077104	0.078449	0.118466	0.103745	0.115627	0.116268	0.116268	0.117133	0.118686	0.116152	0.117498	0.117783	0.117168	0.116916	0.116483	0.118233	0.118235	0.120482	0.11584	0.120482	0.119581	0.116152	0.118008	0.117798	0.115762	0.116152	0.116152	0.116152	0.116699	0.118686	0.116268
Populus_deltoides_voucher_JAG435	0.066045	0.062586	0.06976	0.06976	0.064337	0.062529	0.064337	0.080358	0.078978	0.076717	0.075402	0.07532	0.075579	0.07532	0.076632	0.076632	0.076632	0.078449	0.077104	0.078449	0.118466	0.103745	0.115627	0.116268	0.116268	0.117133	0.118686	0.116152	0.117498	0.117783	0.117168	0.116916	0.116483	0.118233	0.118235	0.120482	0.11584	0.120482	0.119581	0.116152	0.118008	0.117798	0.115762	0.116152	0.116152	0.116152	0.116699	0.118686	0.116268
Populus_grandidentata_voucher_AP425	0.067997	0.064475	0.071683	0.071683	0.066233	0.064469	0.066233	0.082368	0.080949	0.078711	0.077358	0.077273	0.077539	0.077273	0.078624	0.078624	0.078624	0.078624	0.077273	0.078624	0.114267	0.108033	0.115901	0.116545	0.116545	0.117414	0.11898	0.116416	0.113118	0.118072	0.11744	0.117196	0.116761	0.11852	0.118508	0.115983	0.116115	0.115983	0.119874	0.116416	0.113961	0.118078	0.116046	0.116416	0.116416	0.116416	0.116978	0.11898	0.116545
Populus_grandidentata_voucher_JAG219	0.067997	0.064475	0.071683	0.071683	0.066233	0.064469	0.066233	0.082368	0.080949	0.078711	0.077358	0.077273	0.077539	0.077273	0.078624	0.078624	0.078624	0.078624	0.077273	0.078624	0.114267	0.108033	0.115901	0.116545	0.116545	0.117414	0.11898	0.116416	0.113118	0.118072	0.11744	0.117196	0.116761	0.11852	0.118508	0.115983	0.116115	0.115983	0.119874	0.116416	0.113961	0.118078	0.116046	0.116416	0.116416	0.116416	0.116978	0.11898	0.116545
Populus_grandidentata_voucher_JAG339	0.067997	0.064475	0.071683	0.071683	0.066233	0.064469	0.066233	0.082368	0.080949	0.078711	0.077358	0.077273	0.077539	0.077273	0.078624	0.078624	0.078624	0.078624	0.077273	0.078624	0.114267	0.108033	0.115901	0.116545	0.116545	0.117414	0.11898	0.116416	0.113118	0.118072	0.11744	0.117196	0.116761	0.11852	0.118508	0.115983	0.116115	0.115983	0.119874	0.116416	0.113961	0.118078	0.116046	0.116416	0.116416	0.116416	0.116978	0.11898	0.116545
Populus_tremuloides_voucher_AP380	0.067997	0.064475	0.071683	0.071683	0.066233	0.064469	0.066233	0.082368	0.080949	0.078711	0.077358	0.077273	0.077539	0.077273	0.078624	0.078624	0.078624	0.078624	0.077273	0.078624	0.114267	0.108033	0.115901	0.116545	0.116545	0.117414	0.11898	0.116416	0.113118	0.118072	0.11744	0.117196	0.116761	0.11852	0.118508	0.115983	0.116115	0.115983	0.119874	0.116416	0.113961	0.118078	0.116046	0.116416	0.116416	0.116416	0.116978	0.11898	0.116545
Populus_tremuloides_voucher_JAG205	0.067997	0.064475	0.071683	0.071683	0.066233	0.064469	0.066233	0.082368	0.080949	0.078711	0.077358	0.077273	0.077539	0.077273	0.078624	0.078624	0.078624	0.078624	0.077273	0.078624	0.114267	0.108033	0.115901	0.116545	0.116545	0.117414	0.11898	0.116416	0.113118	0.118072	0.11744	0.117196	0.116761	0.11852	0.118508	0.115983	0.116115	0.115983	0.119874	0.116416	0.113961	0.118078	0.116046	0.116416	0.116416	0.116416	0.116978	0.11898	0.116545
Populus_tremuloides_voucher_JAG277	0.067997	0.064475	0.071683	0.071683	0.066233	0.064469	0.066233	0.082368	0.080949	0.078711	0.077358	0.077273	0.077539	0.077273	0.078624	0.078624	0.078624	0.078624	0.077273	0.078624	0.114267	0.108033	0.115901	0.116545	0.116545	0.117414	0.11898	0.116416	0.113118	0.118072	0.11744	0.117196	0.116761	0.11852	0.118508	0.115983	0.116115	0.115983	0.119874	0.116416	0.113961	0.118078	0.116046	0.116416	0.116416	0.116416	0.116978	0.11898	0.116545
Quercus_alba_voucher_JAG353	0.059973	0.056629	0.058527	0.058527	0.054861	0.056409	0.054861	0.093954	0.093954	0.090232	0.090232	0.09013	0.09013	0.09013	0.09013	0.09013	0.09013	0.092196	0.092196	0.092196	0.138483	0.124006	0.132167	0.13291	0.13291	0.133914	0.135824	0.134409	0.138209	0.134776	0.133917	0.133661	0.133159	0.135024	0.134911	0.139462	0.132413	0.139462	0.136584	0.134409	0.137872	0.136978	0.134776	0.134409	0.134409	0.134409	0.13341	0.135824	0.134758
Quercus_alba_voucher_JAG373	0.059973	0.056629	0.058527	0.058527	0.054861	0.056409	0.054861	0.093954	0.093954	0.090232	0.090232	0.09013	0.09013	0.09013	0.09013	0.09013	0.09013	0.092196	0.092196	0.092196	0.138483	0.124006	0.132167	0.13291	0.13291	0.133914	0.135824	0.134409	0.138209	0.134776	0.133917	0.133661	0.133159	0.135024	0.134911	0.139462	0.132413	0.139462	0.136584	0.134409	0.137872	0.136978	0.134776	0.134409	0.134409	0.134409	0.13341	0.135824	0.134758
Quercus_alba_voucher_JAG407	0.056273	0.05304	0.058463	0.058463	0.054802	0.056346	0.054802	0.09013	0.09013	0.086427	0.086427	0.08633	0.08633	0.08633	0.08633	0.08633	0.08633	0.088376	0.088376	0.088376	0.138303	0.124006	0.132007	0.132749	0.132749	0.13375	0.135653	0.134252	0.138021	0.134609	0.133756	0.133499	0.132998	0.134858	0.134749	0.139268	0.132254	0.139268	0.136414	0.134252	0.137697	0.136809	0.134609	0.134252	0.134252	0.134252	0.133248	0.135653	0.134595
Quercus_macrocarpa_voucher_JAG266	0.056273	0.05304	0.058463	0.058463	0.054802	0.056346	0.054802	0.09013	0.09013	0.086427	0.086427	0.08633	0.08633	0.08633	0.08633	0.08633	0.08633	0.088376	0.088376	0.088376	0.138303	0.124006	0.132007	0.132749	0.132749	0.13375	0.135653	0.134252	0.138021	0.134609	0.133756	0.133499	0.132998	0.134858	0.134749	0.139268	0.132254	0.139268	0.136414	0.134252	0.137697	0.136809	0.134609	0.134252	0.134252	0.134252	0.133248	0.135653	0.134595
Quercus_macrocarpa_voucher_JAG326	0.058153	0.054861	0.060305	0.060305	0.056629	0.058228	0.056629	0.092091	0.092091	0.088376	0.088376	0.088276	0.088276	0.088276	0.088276	0.088276	0.088276	0.090334	0.090334	0.090334	0.138483	0.124006	0.132167	0.13291	0.13291	0.133914	0.135824	0.134409	0.138209	0.134776	0.133917	0.133661	0.133159	0.135024	0.134911	0.139462	0.132413	0.139462	0.136584	0.134409	0.137872	0.136978	0.134776	0.134409	0.134409	0.134409	0.13341	0.135824	0.134758
Quercus_rubra_voucher_AP303	0.056273	0.05304	0.058463	0.058463	0.054802	0.056346	0.054802	0.09013	0.09013	0.086427	0.086427	0.08633	0.08633	0.08633	0.08633	0.08633	0.08633	0.088376	0.088376	0.088376	0.138303	0.124006	0.132007	0.132749	0.132749	0.13375	0.135653	0.134252	0.138021	0.134609	0.133756	0.133499	0.132998	0.134858	0.134749	0.139268	0.132254	0.139268	0.136414	0.134252	0.137697	0.136809	0.134609	0.134252	0.134252	0.134252	0.133248	0.135653	0.134595
Quercus_rubra_voucher_JAG255	0.056273	0.05304	0.058463	0.058463	0.054802	0.056346	0.054802	0.09013	0.09013	0.086427	0.086427	0.08633	0.08633	0.08633	0.08633	0.08633	0.08633	0.088376	0.088376	0.088376	0.138303	0.124006	0.132007	0.132749	0.132749	0.13375	0.135653	0.134252	0.138021	0.134609	0.133756	0.133499	0.132998	0.134858	0.134749	0.139268	0.132254	0.139268	0.136414	0.134252	0.137697	0.136809	0.134609	0.134252	0.134252	0.134252	0.133248	0.135653	0.134595
Quercus_rubra_voucher_JAG317	0.056273	0.05304	0.058463	0.058463	0.054802	0.056346	0.054802	0.09013	0.09013	0.086427	0.086427	0.08633	0.08633	0.08633	0.08633	0.08633	0.08633	0.088376	0.088376	0.088376	0.138303	0.124006	0.132007	0.132749	0.132749	0.13375	0.135653	0.134252	0.138021	0.134609	0.133756	0.133499	0.132998	0.134858	0.134749	0.139268	0.132254	0.139268	0.136414	0.134252	0.137697	0.136809	0.134609	0.134252	0.134252	0.134252	0.133248	0.135653	0.134595
Rhamnus_alnifolia_voucher_CAL0229	0.057958	0.052925	0.058336	0.058336	0.05117	0.050804	0.05117	0.091572	0.091572	0.085846	0.085846	0.084108	0.084108	0.084108	0.084108	0.084108	0.084108	0.087781	0.087781	0.087781	0.133306	0.119553	0.131376	0.130115	0.130115	0.131091	0.135145	0.133624	0.135224	0.134108	0.133116	0.130846	0.130358	0.134362	0.134109	0.13869	0.131619	0.13869	0.135907	0.133624	0.134895	0.134108	0.134108	0.133624	0.133624	0.133624	0.130601	0.135145	0.134108
Rhamnus_alnifolia_voucher_JEM029	0.057958	0.052925	0.058336	0.058336	0.05117	0.050804	0.05117	0.091572	0.091572	0.085846	0.085846	0.084108	0.084108	0.084108	0.084108	0.084108	0.084108	0.087781	0.087781	0.087781	0.133306	0.119553	0.131376	0.130115	0.130115	0.131091	0.135145	0.133624	0.135224	0.134108	0.133116	0.130846	0.130358	0.134362	0.134109	0.13869	0.131619	0.13869	0.135907	0.133624	0.134895	0.134108	0.134108	0.133624	0.133624	0.133624	0.130601	0.135145	0.134108
Rhamnus_cathartica_voucher_AP296	0.056211	0.051225	0.056629	0.056629	0.049472	0.049059	0.049472	0.089825	0.089825	0.084108	0.084108	0.086039	0.086039	0.086039	0.086039	0.086039	0.086039	0.086039	0.086039	0.086039	0.135619	0.115698	0.133522	0.132269	0.132269	0.133263	0.137394	0.135724	0.137648	0.136337	0.135264	0.133013	0.132516	0.136565	0.136246	0.141186	0.133771	0.141186	0.138139	0.135724	0.137172	0.136306	0.136337	0.135724	0.135724	0.135724	0.132764	0.137394	0.136276
Rhamnus_cathartica_voucher_JAG332	0.05524	0.050365	0.055673	0.055673	0.048642	0.048214	0.048642	0.089825	0.08827	0.084108	0.082659	0.084554	0.084847	0.084554	0.086039	0.086039	0.086039	0.086039	0.084554	0.086039	0.135619	0.115698	0.133522	0.132269	0.132269	0.133263	0.137394	0.135219	0.137648	0.136337	0.134756	0.133013	0.132516	0.136565	0.135724	0.141186	0.133771	0.141186	0.138139	0.135219	0.1366	0.135768	0.136337	0.135219	0.135219	0.135219	0.132764	0.137394	0.136276
Rhamnus_cathartica_voucher_JAG372	0.056211	0.051225	0.056629	0.056629	0.049472	0.049059	0.049472	0.089825	0.089825	0.084108	0.084108	0.086039	0.086039	0.086039	0.086039	0.086039	0.086039	0.086039	0.086039	0.086039	0.135619	0.115698	0.133522	0.132269	0.132269	0.133263	0.137394	0.135724	0.137648	0.136337	0.135264	0.133013	0.132516	0.136565	0.136246	0.141186	0.133771	0.141186	0.138139	0.135724	0.137172	0.136306	0.136337	0.135724	0.135724	0.135724	0.132764	0.137394	0.136276
Rhamnus_cathartica_voucher_RBGB42	0.056211	0.051225	0.056629	0.056629	0.049472	0.049059	0.049472	0.089825	0.089825	0.084108	0.084108	0.086039	0.086039	0.086039	0.086039	0.086039	0.086039	0.086039	0.086039	0.086039	0.135619	0.115698	0.133522	0.132269	0.132269	0.133263	0.137394	0.135724	0.137648	0.136337	0.135264	0.133013	0.132516	0.136565	0.136246	0.141186	0.133771	0.141186	0.138139	0.135724	0.137172	0.136306	0.136337	0.135724	0.135724	0.135724	0.132764	0.137394	0.136276
Rhus_gueinzii_voucher_OM265	0.090905	0.086884	0.098876	0.099693	0.090727	0.094207	0.090449	0.049632	0.048797	0.042535	0.041823	0.0453	0.045453	0.0453	0.046073	0.046073	0.046073	0.046073	0.0453	0.046073	0.164077	0.152427	0.161946	0.162878	0.162878	0.164139	0.167204	0.162502	0.165164	0.165881	0.173022	0.163822	0.163192	0.165743	0.162894	0.16713	0.162255	0.16713	0.167709	0.162502	0.161895	0.162255	0.165881	0.162502	0.162502	0.162502	0.163506	0.167204	0.162473
Rhus_gueinzii_voucher_RL1366	0.089749	0.089749	0.10309	0.10309	0.093483	0.093483	0.093483	0.049965	0.049057	0.042292	0.041529	0.045281	0.045446	0.045281	0.046116	0.046116	0.046116	0.046116	0.045281	0.046116	0.164754	0.146894	0.161423	0.162408	0.162078	0.16374	0.16663	0.161895	0.165877	0.165232	0.172813	0.163071	0.162408	0.163859	0.161257	0.168242	0.161423	0.16787	0.16558	0.161895	0.161895	0.161895	0.16552	0.161895	0.161895	0.161895	0.162739	0.16663	0.164543
Rhus_gueinzii_voucher_RL1474	0.091196	0.090185	0.10275	0.103568	0.093608	0.094207	0.093608	0.05103	0.050147	0.043726	0.042974	0.04655	0.046711	0.04655	0.047367	0.047367	0.047367	0.047367	0.04655	0.047367	0.164077	0.151212	0.162878	0.163822	0.163506	0.165097	0.167874	0.163298	0.165164	0.16654	0.173663	0.164457	0.163822	0.165227	0.162686	0.16713	0.162878	0.16713	0.166872	0.163298	0.161895	0.162255	0.166846	0.163298	0.163298	0.163298	0.164139	0.167874	0.165881
Rhus_transvaalensis_voucher_OM282	0.092771	0.088655	0.097222	0.09805	0.089114	0.092528	0.08884	0.051392	0.050526	0.044278	0.043536	0.047021	0.04718	0.047021	0.047824	0.047824	0.047824	0.047824	0.047021	0.047824	0.166318	0.15647	0.164025	0.164971	0.164971	0.166249	0.169383	0.164495	0.16751	0.168041	0.175043	0.165928	0.165289	0.167875	0.164915	0.169538	0.164339	0.169538	0.169869	0.164495	0.16405	0.164339	0.168041	0.164495	0.164495	0.164495	0.165608	0.169383	0.164535
Rhus_transvaalensis_voucher_RL1427	0.092727	0.092574	0.101627	0.101627	0.092476	0.092937	0.092476	0.052563	0.051657	0.04528	0.044505	0.048071	0.048236	0.048071	0.048911	0.048911	0.048911	0.048911	0.048071	0.048911	0.166318	0.153571	0.164025	0.164971	0.164971	0.166249	0.169383	0.164419	0.16751	0.168041	0.175043	0.165928	0.165289	0.166393	0.163806	0.169538	0.164339	0.169538	0.168041	0.164419	0.16405	0.164339	0.168044	0.164419	0.164419	0.164419	0.165608	0.169383	0.167048
Rubus_allegheniensis_voucher_AP084	0.072813	0.067304	0.069247	0.069247	0.065517	0.067376	0.065517	0.095387	0.095387	0.093529	0.093529	0.093424	0.093424	0.093424	0.093424	0.093424	0.093424	0.097358	0.097358	0.097358	0.148959	0.131524	0.141864	0.142664	0.142664	0.143744	0.143842	0.143876	0.146869	0.142731	0.14361	0.143473	0.142932	0.144939	0.144545	0.150667	0.142129	0.150667	0.144535	0.143876	0.148151	0.146903	0.142731	0.143876	0.143876	0.143876	0.143202	0.143842	0.144515
Rubus_allegheniensis_voucher_JAG328	0.070968	0.065517	0.067452	0.067452	0.063732	0.065539	0.063732	0.097248	0.097248	0.095387	0.095387	0.095279	0.095279	0.095279	0.095279	0.095279	0.095279	0.099225	0.099225	0.099225	0.146782	0.127611	0.139852	0.14064	0.14064	0.141705	0.141746	0.141912	0.144602	0.140652	0.141599	0.141437	0.140905	0.142881	0.142546	0.148338	0.140114	0.148338	0.142456	0.141912	0.146016	0.144842	0.140652	0.141912	0.141912	0.141912	0.14117	0.141746	0.14249
Rubus_allegheniensis_voucher_JAG387	0.070968	0.065517	0.067452	0.067452	0.063732	0.065539	0.063732	0.097248	0.097248	0.095387	0.095387	0.095279	0.095279	0.095279	0.095279	0.095279	0.095279	0.099225	0.099225	0.099225	0.146782	0.127611	0.139852	0.14064	0.14064	0.141705	0.141746	0.141912	0.144602	0.140652	0.141599	0.141437	0.140905	0.142881	0.142546	0.148338	0.140114	0.148338	0.142456	0.141912	0.146016	0.144842	0.140652	0.141912	0.141912	0.141912	0.14117	0.141746	0.14249
Rubus_idaeus_voucher_JAG196	0.06973	0.064406	0.066305	0.066305	0.062653	0.064398	0.062653	0.097248	0.095557	0.095387	0.09373	0.093626	0.093952	0.093626	0.095279	0.095279	0.095279	0.099225	0.097496	0.099225	0.142443	0.124006	0.137845	0.138621	0.138621	0.139669	0.13983	0.139373	0.142534	0.13875	0.139006	0.139405	0.138881	0.141001	0.139952	0.146218	0.138103	0.146218	0.140556	0.139373	0.143187	0.142129	0.13875	0.139373	0.139373	0.139373	0.139143	0.13983	0.14064
Rubus_idaeus_voucher_JAG217	0.06973	0.064406	0.066305	0.066305	0.062653	0.064398	0.062653	0.097248	0.095557	0.095387	0.09373	0.093626	0.093952	0.093626	0.095279	0.095279	0.095279	0.099225	0.097496	0.099225	0.142443	0.124006	0.137845	0.138621	0.138621	0.139669	0.13983	0.139373	0.142534	0.13875	0.139006	0.139405	0.138881	0.141001	0.139952	0.146218	0.138103	0.146218	0.140556	0.139373	0.143187	0.142129	0.13875	0.139373	0.139373	0.139373	0.139143	0.13983	0.14064
Rubus_idaeus_voucher_JAG262	0.06973	0.064406	0.066305	0.066305	0.062653	0.064398	0.062653	0.097248	0.095557	0.095387	0.09373	0.093626	0.093952	0.093626	0.095279	0.095279	0.095279	0.099225	0.097496	0.099225	0.142443	0.124006	0.137845	0.138621	0.138621	0.139669	0.13983	0.139373	0.142534	0.13875	0.139006	0.139405	0.138881	0.141001	0.139952	0.146218	0.138103	0.146218	0.140556	0.139373	0.143187	0.142129	0.13875	0.139373	0.139373	0.139373	0.139143	0.13983	0.14064
Rubus_idaeus_voucher_JAG309	0.070968	0.065517	0.067452	0.067452	0.063732	0.065539	0.063732	0.097248	0.097248	0.095387	0.095387	0.095279	0.095279	0.095279	0.095279	0.095279	0.095279	0.099225	0.099225	0.099225	0.142443	0.124006	0.137845	0.138621	0.138621	0.139669	0.13983	0.139952	0.142534	0.13875	0.139592	0.139405	0.138881	0.141001	0.14055	0.146218	0.138103	0.146218	0.140556	0.139952	0.143885	0.142785	0.13875	0.139952	0.139952	0.139952	0.139143	0.13983	0.14064
Rubus_idaeus_voucher_JAG384	0.070968	0.065517	0.067452	0.067452	0.063732	0.065539	0.063732	0.097248	0.097248	0.095387	0.095387	0.095279	0.095279	0.095279	0.095279	0.095279	0.095279	0.099225	0.099225	0.099225	0.142443	0.124006	0.137845	0.138621	0.138621	0.139669	0.13983	0.139952	0.142534	0.13875	0.139592	0.139405	0.138881	0.141001	0.14055	0.146218	0.138103	0.146218	0.140556	0.139952	0.143885	0.142785	0.13875	0.139952	0.139952	0.139952	0.139143	0.13983	0.14064
Rubus_occidentalis_voucher_AP178	0.067997	0.06272	0.066377	0.066377	0.06272	0.064469	0.06272	0.091779	0.090186	0.089927	0.088368	0.08827	0.088576	0.08827	0.089825	0.089825	0.089825	0.093741	0.092111	0.093741	0.146591	0.119553	0.139684	0.140469	0.140469	0.141531	0.141567	0.141136	0.144406	0.140476	0.140811	0.141264	0.140733	0.142705	0.141745	0.148131	0.139945	0.148131	0.142278	0.141136	0.145095	0.143974	0.140476	0.141136	0.141136	0.141136	0.140998	0.141567	0.142317
Rubus_occidentalis_voucher_JAG152	0.069205	0.063802	0.067526	0.067526	0.063802	0.065613	0.063802	0.091779	0.091779	0.089927	0.089927	0.089825	0.089825	0.089825	0.089825	0.089825	0.089825	0.093741	0.093741	0.093741	0.146591	0.119553	0.139684	0.140469	0.140469	0.141531	0.141567	0.141745	0.144406	0.140476	0.141428	0.141264	0.140733	0.142705	0.142375	0.148131	0.139945	0.148131	0.142278	0.141745	0.145829	0.144663	0.140476	0.141745	0.141745	0.141745	0.140998	0.141567	0.142317
Rubus_occidentalis_voucher_JAG330	0.067997	0.06272	0.066377	0.066377	0.06272	0.064469	0.06272	0.091779	0.090186	0.089927	0.088368	0.08827	0.088576	0.08827	0.089825	0.089825	0.089825	0.093741	0.092111	0.093741	0.146591	0.119553	0.139684	0.140469	0.140469	0.141531	0.141567	0.141136	0.144406	0.140476	0.140811	0.141264	0.140733	0.142705	0.141745	0.148131	0.139945	0.148131	0.142278	0.141136	0.145095	0.143974	0.140476	0.141136	0.141136	0.141136	0.140998	0.141567	0.142317
Rubus_occidentalis_voucher_JAG363	0.067997	0.06272	0.066377	0.066377	0.06272	0.064469	0.06272	0.091779	0.090186	0.089927	0.088368	0.08827	0.088576	0.08827	0.089825	0.089825	0.089825	0.093741	0.092111	0.093741	0.146591	0.119553	0.139684	0.140469	0.140469	0.141531	0.141567	0.141136	0.144406	0.140476	0.140811	0.141264	0.140733	0.142705	0.141745	0.148131	0.139945	0.148131	0.142278	0.141136	0.145095	0.143974	0.140476	0.141136	0.141136	0.141136	0.140998	0.141567	0.142317
Rubus_odoratus_voucher_AP138	0.066349	0.06111	0.063002	0.063002	0.059357	0.061013	0.059357	0.093529	0.092226	0.091676	0.0904	0.090299	0.090299	0.090299	0.091572	0.091572	0.091572	0.095495	0.094162	0.095495	0.142443	0.119833	0.135842	0.136606	0.136606	0.137638	0.137566	0.137944	0.140085	0.136507	0.137541	0.137378	0.136863	0.138778	0.138499	0.143695	0.136096	0.143695	0.138311	0.137944	0.141649	0.14064	0.136507	0.137944	0.137944	0.137944	0.13712	0.137566	0.138453
Rubus_odoratus_voucher_JAG253	0.067289	0.061951	0.063872	0.063872	0.060174	0.061876	0.060174	0.093529	0.093529	0.091676	0.091676	0.091572	0.091572	0.091572	0.091572	0.091572	0.091572	0.095495	0.095495	0.095495	0.142443	0.119833	0.135842	0.136606	0.136606	0.137638	0.137566	0.137995	0.140085	0.136507	0.137589	0.137378	0.136863	0.138778	0.138559	0.143695	0.136096	0.143695	0.138311	0.137995	0.141759	0.140733	0.136507	0.137995	0.137995	0.137995	0.13712	0.137566	0.138453
Salix_babylonica_voucher_AP378	0.069127	0.069247	0.076632	0.076632	0.071046	0.069373	0.071046	0.078449	0.078449	0.074819	0.074819	0.074736	0.074736	0.074736	0.074736	0.074736	0.074736	0.074736	0.074736	0.074736	0.131679	0.115698	0.127872	0.128588	0.128588	0.129555	0.131495	0.128272	0.131291	0.130485	0.129618	0.129311	0.128828	0.130784	0.130635	0.134663	0.12811	0.134663	0.13229	0.128272	0.131199	0.130536	0.128429	0.128272	0.128272	0.128272	0.129069	0.131495	0.128588
Salix_babylonica_voucher_JAG369	0.069127	0.069247	0.076632	0.076632	0.071046	0.069373	0.071046	0.078449	0.078449	0.074819	0.074819	0.074736	0.074736	0.074736	0.074736	0.074736	0.074736	0.074736	0.074736	0.074736	0.131679	0.115698	0.127872	0.128588	0.128588	0.129555	0.131495	0.128272	0.131291	0.130485	0.129618	0.129311	0.128828	0.130784	0.130635	0.134663	0.12811	0.134663	0.13229	0.128272	0.131199	0.130536	0.128429	0.128272	0.128272	0.128272	0.129069	0.131495	0.128588
Salix_eriocephala_voucher_AP155	0.06973	0.069835	0.077104	0.077104	0.071606	0.069975	0.071606	0.08392	0.082477	0.080269	0.078892	0.078806	0.079077	0.078806	0.08018	0.08018	0.08018	0.08018	0.078806	0.08018	0.133823	0.115698	0.129859	0.130586	0.130586	0.131569	0.133572	0.129797	0.133529	0.132544	0.131159	0.131322	0.13083	0.132819	0.132149	0.136963	0.1301	0.136963	0.13435	0.129797	0.1328	0.132095	0.130485	0.129797	0.129797	0.129797	0.131076	0.133572	0.130586
Salix_eriocephala_voucher_JAG321	0.067922	0.068069	0.07532	0.07532	0.069835	0.069975	0.069835	0.082093	0.080683	0.078449	0.077104	0.07702	0.077285	0.07702	0.078362	0.078362	0.078362	0.078362	0.07702	0.078362	0.133823	0.111858	0.127872	0.128588	0.128588	0.129555	0.131495	0.127893	0.133529	0.130485	0.129207	0.129311	0.128828	0.130784	0.130209	0.136963	0.12811	0.136963	0.13229	0.127893	0.1328	0.132095	0.128429	0.127893	0.127893	0.127893	0.129069	0.131495	0.128588
Salix_eriocephala_voucher_JAG345	0.06973	0.069835	0.077104	0.077104	0.071606	0.069975	0.071606	0.08392	0.082477	0.080269	0.078892	0.078806	0.079077	0.078806	0.08018	0.08018	0.08018	0.08018	0.078806	0.08018	0.133823	0.115698	0.129859	0.130586	0.130586	0.131569	0.133572	0.129797	0.133529	0.132544	0.131159	0.131322	0.13083	0.132819	0.132149	0.136963	0.1301	0.136963	0.13435	0.129797	0.1328	0.132095	0.130485	0.129797	0.129797	0.129797	0.131076	0.133572	0.130586
Salix_eriocephala_voucher_JAG392	0.070968	0.071046	0.078449	0.078449	0.072848	0.071221	0.072848	0.08392	0.08392	0.080269	0.080269	0.08018	0.08018	0.08018	0.08018	0.08018	0.08018	0.08018	0.08018	0.08018	0.133823	0.115698	0.129859	0.130586	0.130586	0.131569	0.133572	0.130209	0.133529	0.132544	0.131604	0.131322	0.13083	0.132819	0.13261	0.136963	0.1301	0.136963	0.13435	0.130209	0.133302	0.132567	0.130485	0.130209	0.130209	0.130209	0.131076	0.133572	0.130586
Salix_exigua_voucher_JAG325	0.06973	0.069835	0.077104	0.077104	0.071606	0.069975	0.071606	0.08392	0.082477	0.080269	0.078892	0.078806	0.079077	0.078806	0.08018	0.08018	0.08018	0.08018	0.078806	0.08018	0.133823	0.115698	0.129859	0.130586	0.130586	0.131569	0.133572	0.129797	0.133529	0.132544	0.131159	0.131322	0.13083	0.132819	0.132149	0.136963	0.1301	0.136963	0.13435	0.129797	0.1328	0.132095	0.130485	0.129797	0.129797	0.129797	0.131076	0.133572	0.130586
Salix_exigua_voucher_JAG344	0.072813	0.072848	0.076632	0.076632	0.074654	0.073073	0.074654	0.08575	0.08575	0.082093	0.082093	0.082001	0.082001	0.082001	0.082001	0.082001	0.082001	0.082001	0.082001	0.082001	0.131679	0.115698	0.127872	0.128588	0.128588	0.129555	0.131495	0.128272	0.131291	0.130485	0.129618	0.129311	0.128828	0.130784	0.130635	0.134663	0.12811	0.134663	0.13229	0.128272	0.131199	0.130536	0.128429	0.128272	0.128272	0.128272	0.129069	0.131495	0.128588
Sciuro-hypnum_reflexum_BRC15	0.187939	0.189195	0.202075	0.202075	0.191248	0.190765	0.191248	0.200082	0.19633	0.197965	0.194257	0.194497	0.195229	0.194497	0.198214	0.198214	0.198214	0.20297	0.199146	0.20297	0.178906	0.181535	0.173835	0.172516	0.172516	0.173851	0.172851	0.171889	0.175708	0.173647	0.174355	0.173516	0.172848	0.173411	0.175097	0.177937	0.174168	0.177937	0.173305	0.171889	0.180754	0.17627	0.166962	0.171889	0.171889	0.171889	0.173181	0.172851	0.170417
Sciuro-hypnum_reflexum_BRC16	0.187939	0.189195	0.202075	0.202075	0.191248	0.190765	0.191248	0.200082	0.19633	0.197965	0.194257	0.194497	0.195229	0.194497	0.198214	0.198214	0.198214	0.20297	0.199146	0.20297	0.178906	0.181535	0.173835	0.172516	0.172516	0.173851	0.172851	0.171889	0.175708	0.173647	0.174355	0.173516	0.172848	0.173411	0.175097	0.177937	0.174168	0.177937	0.173305	0.171889	0.180754	0.17627	0.166962	0.171889	0.171889	0.171889	0.173181	0.172851	0.170417
Searsia_leptodictya_voucher_RBN205	0.090998	0.088454	0.100718	0.101536	0.091806	0.094303	0.091806	0.053488	0.052581	0.04631	0.045529	0.049045	0.049211	0.049045	0.049889	0.049889	0.049889	0.049889	0.049045	0.049889	0.168792	0.160921	0.166317	0.167278	0.167278	0.168577	0.171791	0.165603	0.170101	0.170426	0.177282	0.16825	0.167601	0.17023	0.167144	0.1722	0.166636	0.1722	0.172257	0.165603	0.166425	0.166636	0.169266	0.165603	0.165603	0.165603	0.167925	0.171791	0.16825
Searsia_leptodictya_voucher_RL1645	0.088979	0.088979	0.101465	0.101465	0.092475	0.092777	0.092475	0.054523	0.05358	0.047201	0.04639	0.049974	0.050147	0.049974	0.050851	0.050851	0.050851	0.050851	0.049974	0.050851	0.168792	0.158632	0.166636	0.167601	0.167278	0.168905	0.171791	0.166978	0.170101	0.170426	0.177282	0.16825	0.167601	0.169083	0.166352	0.1722	0.166636	0.1722	0.170766	0.166978	0.166425	0.166636	0.170835	0.166978	0.166978	0.166978	0.167925	0.171791	0.169752
Searsia_leptodictya_voucher_RL1655	0.090998	0.087638	0.099602	0.100419	0.090956	0.094303	0.090956	0.053213	0.052314	0.046073	0.0453	0.048797	0.048962	0.048797	0.049632	0.049632	0.049632	0.049632	0.048797	0.049632	0.168792	0.160921	0.166317	0.167278	0.167278	0.168577	0.171791	0.166692	0.170101	0.170426	0.177282	0.16825	0.167601	0.17023	0.167144	0.1722	0.166636	0.1722	0.172257	0.166692	0.166425	0.166636	0.170426	0.166692	0.166692	0.166692	0.167925	0.171791	0.168086
Silene_latifolia_voucher_AP176	0.090521	0.090143	0.103196	0.103196	0.091964	0.092716	0.091964	0.114498	0.112484	0.110702	0.108758	0.104929	0.105297	0.104929	0.106798	0.106798	0.106798	0.110575	0.108636	0.110575	0.152852	0.133097	0.147429	0.148271	0.148271	0.149409	0.149859	0.146622	0.15111	0.150805	0.14843	0.149123	0.148554	0.148762	0.147335	0.155078	0.147709	0.155078	0.15051	0.146622	0.151101	0.151816	0.146568	0.146622	0.146622	0.146622	0.148838	0.149859	0.148271
Silene_latifolia_voucher_JAG094	0.091991	0.091572	0.104848	0.104848	0.093424	0.094229	0.093424	0.114294	0.114294	0.110504	0.110504	0.106608	0.106608	0.106608	0.106608	0.106608	0.106608	0.110378	0.110378	0.110378	0.152541	0.133097	0.14715	0.147989	0.147989	0.149123	0.149564	0.147064	0.150788	0.15051	0.148912	0.148838	0.148271	0.148475	0.147796	0.154739	0.147429	0.154739	0.150216	0.147064	0.151657	0.152364	0.146282	0.147064	0.147064	0.147064	0.148554	0.149564	0.147989
Silene_vulgaris_voucher_AP110	0.091991	0.091572	0.104848	0.104848	0.093424	0.094229	0.093424	0.114294	0.114294	0.110504	0.110504	0.106608	0.106608	0.106608	0.106608	0.106608	0.106608	0.110378	0.110378	0.110378	0.152541	0.133097	0.14715	0.147989	0.147989	0.149123	0.149564	0.147064	0.150788	0.15051	0.148912	0.148838	0.148271	0.148475	0.147796	0.154739	0.147429	0.154739	0.150216	0.147064	0.151657	0.152364	0.146282	0.147064	0.147064	0.147064	0.148554	0.149564	0.147989
Silene_vulgaris_voucher_JAG229	0.090361	0.089987	0.103016	0.103016	0.091805	0.092551	0.091805	0.114294	0.112287	0.110504	0.108568	0.104746	0.105113	0.104746	0.106608	0.106608	0.106608	0.110378	0.108446	0.110378	0.152541	0.133097	0.14715	0.147989	0.147989	0.149123	0.149564	0.146357	0.150788	0.15051	0.148155	0.148838	0.148271	0.148475	0.147064	0.154739	0.147429	0.154739	0.150216	0.146357	0.150805	0.151528	0.146282	0.146357	0.146357	0.146357	0.148554	0.149564	0.147989
Silene_vulgaris_voucher_JAG264	0.090361	0.089987	0.103016	0.103016	0.091805	0.092551	0.091805	0.114294	0.112287	0.110504	0.108568	0.104746	0.105113	0.104746	0.106608	0.106608	0.106608	0.110378	0.108446	0.110378	0.152541	0.133097	0.14715	0.147989	0.147989	0.149123	0.149564	0.146357	0.150788	0.15051	0.148155	0.148838	0.148271	0.148475	0.147064	0.154739	0.147429	0.154739	0.150216	0.146357	0.150805	0.151528	0.146282	0.146357	0.146357	0.146357	0.148554	0.149564	0.147989
Solanum_dulcamara_voucher_AP136	0.095739	0.093419	0.095451	0.095451	0.095239	0.097955	0.095239	0.12441	0.122204	0.116462	0.114411	0.118295	0.118715	0.118295	0.120423	0.120423	0.120423	0.122342	0.120178	0.122342	0.140463	0.151693	0.140362	0.141155	0.141155	0.142228	0.142283	0.141793	0.140466	0.141181	0.141482	0.141958	0.141422	0.14135	0.142416	0.144097	0.140625	0.144097	0.142992	0.141793	0.141455	0.144676	0.141181	0.141793	0.141793	0.141793	0.141689	0.142283	0.140983
Solanum_dulcamara_voucher_JAG418	0.095739	0.093419	0.095451	0.095451	0.095239	0.097955	0.095239	0.12441	0.122204	0.116462	0.114411	0.118295	0.118715	0.118295	0.120423	0.120423	0.120423	0.122342	0.120178	0.122342	0.140463	0.151693	0.140362	0.141155	0.141155	0.142228	0.142283	0.141793	0.140466	0.141181	0.141482	0.141958	0.141422	0.14135	0.142416	0.144097	0.140625	0.144097	0.142992	0.141793	0.141455	0.144676	0.141181	0.141793	0.141793	0.141793	0.141689	0.142283	0.140983
Solanum_dulcamara_voucher_JAG433	0.095739	0.093419	0.095451	0.095451	0.095239	0.097955	0.095239	0.12441	0.122204	0.116462	0.114411	0.118295	0.118715	0.118295	0.120423	0.120423	0.120423	0.122342	0.120178	0.122342	0.140463	0.151693	0.140362	0.141155	0.141155	0.142228	0.142283	0.141793	0.140466	0.141181	0.141482	0.141958	0.141422	0.14135	0.142416	0.144097	0.140625	0.144097	0.142992	0.141793	0.141455	0.144676	0.141181	0.141793	0.141793	0.141793	0.141689	0.142283	0.140983
Solanum_nigrum_voucher_AP297	0.093672	0.091366	0.093424	0.093424	0.093214	0.095914	0.093214	0.120563	0.120563	0.112656	0.112656	0.112786	0.112786	0.112786	0.112786	0.112786	0.112786	0.118508	0.118508	0.118508	0.136147	0.151693	0.136335	0.137105	0.137105	0.138144	0.138086	0.138484	0.135956	0.137019	0.138088	0.137883	0.137363	0.137239	0.139059	0.139462	0.136591	0.139462	0.138829	0.138484	0.137872	0.141255	0.137019	0.138484	0.138484	0.138484	0.137622	0.138086	0.136938
Solanum_nigrum_voucher_JAG358	0.092013	0.089788	0.091805	0.091805	0.091602	0.094208	0.091602	0.120563	0.11843	0.112656	0.110675	0.1108	0.111192	0.1108	0.112786	0.112786	0.112786	0.118508	0.116416	0.118508	0.136147	0.151693	0.136335	0.137105	0.137105	0.138144	0.138086	0.137929	0.135956	0.137019	0.137527	0.137883	0.137363	0.137239	0.138484	0.139462	0.136591	0.139462	0.138829	0.137929	0.137284	0.140625	0.137019	0.137929	0.137929	0.137929	0.137622	0.138086	0.136938
Solanum_nigrum_voucher_JAG395	0.092013	0.089788	0.091805	0.091805	0.091602	0.094208	0.091602	0.120563	0.11843	0.112656	0.110675	0.1108	0.111192	0.1108	0.112786	0.112786	0.112786	0.118508	0.116416	0.118508	0.136147	0.151693	0.136335	0.137105	0.137105	0.138144	0.138086	0.137929	0.135956	0.137019	0.137527	0.137883	0.137363	0.137239	0.138484	0.139462	0.136591	0.139462	0.138829	0.137929	0.137284	0.140625	0.137019	0.137929	0.137929	0.137929	0.137622	0.138086	0.136938
Solanum_panduriforme_voucher_OM1115	0.08851	0.084629	0.084796	0.085618	0.088419	0.091779	0.08815	0.116597	0.11454	0.10874	0.106834	0.110675	0.111065	0.110675	0.112656	0.112656	0.112656	0.114557	0.112541	0.114557	0.135971	0.151693	0.136171	0.136938	0.136938	0.137975	0.137913	0.137769	0.135772	0.136848	0.147871	0.137714	0.137196	0.13707	0.137818	0.139268	0.136426	0.139268	0.138656	0.137769	0.137112	0.140454	0.136848	0.137769	0.137769	0.137769	0.137454	0.137913	0.134749
Solanum_panduriforme_voucher_OM326	0.08851	0.084629	0.084796	0.085618	0.088419	0.091779	0.08815	0.116597	0.11454	0.10874	0.106834	0.110675	0.111065	0.110675	0.112656	0.112656	0.112656	0.114557	0.112541	0.114557	0.135971	0.151693	0.136171	0.136938	0.136938	0.137975	0.137913	0.137769	0.135772	0.136848	0.147871	0.137714	0.137196	0.13707	0.137818	0.139268	0.136426	0.139268	0.138656	0.137769	0.137112	0.140454	0.136848	0.137769	0.137769	0.137769	0.137454	0.137913	0.134749
Solanum_panduriforme_voucher_OM350	0.08851	0.084629	0.084796	0.085618	0.088419	0.091779	0.08815	0.116597	0.11454	0.10874	0.106834	0.110675	0.111065	0.110675	0.112656	0.112656	0.112656	0.114557	0.112541	0.114557	0.135971	0.151693	0.136171	0.136938	0.136938	0.137975	0.137913	0.137769	0.135772	0.136848	0.147871	0.137714	0.137196	0.13707	0.137818	0.139268	0.136426	0.139268	0.138656	0.137769	0.137112	0.140454	0.136848	0.137769	0.137769	0.137769	0.137454	0.137913	0.134749
Solidago_caesia_voucher_AP385	0.075645	0.073826	0.072199	0.072199	0.072041	0.074075	0.072041	0.105396	0.103545	0.099515	0.097776	0.101577	0.101934	0.101577	0.103389	0.103389	0.103389	0.103389	0.101577	0.103389	0.138762	0.112263	0.132413	0.133159	0.133159	0.134167	0.13626	0.134165	0.136427	0.135206	0.133674	0.133914	0.13341	0.135448	0.134654	0.137448	0.132661	0.137448	0.137019	0.134165	0.137551	0.136681	0.133132	0.134165	0.134165	0.134165	0.133661	0.13626	0.135175
Solidago_caesia_voucher_JAG140	0.076863	0.074985	0.073334	0.073334	0.073171	0.07527	0.073171	0.105208	0.105208	0.099338	0.099338	0.103205	0.103205	0.103205	0.103205	0.103205	0.103205	0.103205	0.103205	0.103205	0.138483	0.111858	0.132167	0.13291	0.13291	0.133914	0.135995	0.134409	0.136141	0.134945	0.133917	0.133661	0.133159	0.13519	0.134911	0.137153	0.132413	0.137153	0.136755	0.134409	0.137872	0.136978	0.132875	0.134409	0.134409	0.134409	0.13341	0.135995	0.134922
Solidago_canadensis_var._scabra_voucher_AP395	0.076863	0.074985	0.073334	0.073334	0.073171	0.07527	0.073171	0.105208	0.105208	0.099338	0.099338	0.103205	0.103205	0.103205	0.103205	0.103205	0.103205	0.103205	0.103205	0.103205	0.138483	0.111858	0.132167	0.13291	0.13291	0.133914	0.135995	0.134409	0.136141	0.134945	0.133917	0.133661	0.133159	0.13519	0.134911	0.137153	0.132413	0.137153	0.136755	0.134409	0.137872	0.136978	0.132875	0.134409	0.134409	0.134409	0.13341	0.135995	0.134922
Solidago_canadensis_var._scabra_voucher_JAG234	0.075512	0.073699	0.072075	0.072075	0.071918	0.073945	0.071918	0.105208	0.103364	0.099338	0.097605	0.1014	0.101755	0.1014	0.103205	0.103205	0.103205	0.103205	0.1014	0.103205	0.138483	0.111858	0.132167	0.13291	0.13291	0.133914	0.135995	0.133925	0.136141	0.134945	0.133429	0.133661	0.133159	0.13519	0.134409	0.137153	0.132413	0.137153	0.136755	0.133925	0.137284	0.136426	0.132875	0.133925	0.133925	0.133925	0.13341	0.135995	0.134922
Solidago_canadensis_var._scabra_voucher_JAG261	0.079971	0.078164	0.076523	0.076523	0.076354	0.078396	0.076354	0.1103	0.108339	0.10432	0.102475	0.106337	0.106716	0.106337	0.108257	0.108257	0.108257	0.108257	0.106337	0.108257	0.141215	0.117676	0.137622	0.138406	0.138406	0.139465	0.141743	0.139429	0.13898	0.140634	0.138801	0.139199	0.138669	0.140812	0.139759	0.140064	0.137883	0.139762	0.142463	0.139429	0.13991	0.141689	0.138802	0.139429	0.139429	0.139429	0.138934	0.141743	0.140717
Solidago_canadensis_var._scabra_voucher_JAG314	0.075512	0.073699	0.072075	0.072075	0.071918	0.073945	0.071918	0.105208	0.103364	0.099338	0.097605	0.1014	0.101755	0.1014	0.103205	0.103205	0.103205	0.103205	0.1014	0.103205	0.138483	0.111858	0.132167	0.13291	0.13291	0.133914	0.135995	0.133925	0.136141	0.134945	0.133429	0.133661	0.133159	0.13519	0.134409	0.137153	0.132413	0.137153	0.136755	0.133925	0.137284	0.136426	0.132875	0.133925	0.133925	0.133925	0.13341	0.135995	0.134922
Solidago_canadensis_voucher_AP240	0.075645	0.073826	0.072199	0.072199	0.072041	0.074075	0.072041	0.105396	0.103545	0.099515	0.097776	0.101577	0.101934	0.101577	0.103389	0.103389	0.103389	0.103389	0.101577	0.103389	0.138762	0.112263	0.132413	0.133159	0.133159	0.134167	0.13626	0.134165	0.136427	0.135206	0.133674	0.133914	0.13341	0.135448	0.134654	0.137448	0.132661	0.137448	0.137019	0.134165	0.137551	0.136681	0.133132	0.134165	0.134165	0.134165	0.133661	0.13626	0.135175
Solidago_canadensis_voucher_JAG101	0.076863	0.076047	0.074373	0.074373	0.074206	0.07527	0.074206	0.106732	0.106732	0.100769	0.100769	0.104697	0.104697	0.104697	0.104697	0.104697	0.104697	0.104697	0.104697	0.104697	0.138483	0.111858	0.132167	0.13291	0.13291	0.133914	0.135995	0.134413	0.136141	0.134945	0.133917	0.133661	0.133159	0.13519	0.134911	0.137153	0.132413	0.137153	0.136755	0.134413	0.137872	0.136978	0.132856	0.134413	0.134413	0.134413	0.13341	0.135995	0.134933
Solidago_flexicaulis_voucher_AP334	0.076863	0.074985	0.073334	0.073334	0.073171	0.07527	0.073171	0.105208	0.105208	0.099338	0.099338	0.103205	0.103205	0.103205	0.103205	0.103205	0.103205	0.103205	0.103205	0.103205	0.138483	0.111858	0.132167	0.13291	0.13291	0.133914	0.135995	0.134409	0.136141	0.134945	0.133917	0.133661	0.133159	0.13519	0.134911	0.137153	0.132413	0.137153	0.136755	0.134409	0.137872	0.136978	0.132875	0.134409	0.134409	0.134409	0.13341	0.135995	0.134922
Solidago_flexicaulis_voucher_JAG436	0.075645	0.073826	0.072199	0.072199	0.072041	0.074075	0.072041	0.103508	0.101691	0.097642	0.095938	0.099729	0.10008	0.099729	0.101507	0.101507	0.101507	0.101507	0.099729	0.101507	0.138483	0.112263	0.132413	0.133159	0.133159	0.134167	0.13626	0.134165	0.136141	0.135206	0.133674	0.133914	0.13341	0.135448	0.134654	0.137153	0.132661	0.137153	0.137019	0.134165	0.137284	0.136426	0.133132	0.134165	0.134165	0.134165	0.133661	0.13626	0.135175
Solidago_nemoralis_voucher_AP393	0.075512	0.073699	0.072075	0.072075	0.071918	0.073945	0.071918	0.105208	0.103364	0.099338	0.097605	0.1014	0.101755	0.1014	0.103205	0.103205	0.103205	0.103205	0.1014	0.103205	0.138483	0.111858	0.132167	0.13291	0.13291	0.133914	0.135995	0.133925	0.136141	0.134945	0.133429	0.133661	0.133159	0.13519	0.134409	0.137153	0.132413	0.137153	0.136755	0.133925	0.137284	0.136426	0.132875	0.133925	0.133925	0.133925	0.13341	0.135995	0.134922
Solidago_nemoralis_voucher_JAG240	0.075512	0.073699	0.072075	0.072075	0.071918	0.073945	0.071918	0.105208	0.103364	0.099338	0.097605	0.1014	0.101755	0.1014	0.103205	0.103205	0.103205	0.103205	0.1014	0.103205	0.138483	0.111858	0.132167	0.13291	0.13291	0.133914	0.135995	0.133925	0.136141	0.134945	0.133429	0.133661	0.133159	0.13519	0.134409	0.137153	0.132413	0.137153	0.136755	0.133925	0.137284	0.136426	0.132875	0.133925	0.133925	0.133925	0.13341	0.135995	0.134922
Solidago_nemoralis_voucher_JAG279	0.075512	0.073699	0.072075	0.072075	0.071918	0.073945	0.071918	0.105208	0.103364	0.099338	0.097605	0.1014	0.101755	0.1014	0.103205	0.103205	0.103205	0.103205	0.1014	0.103205	0.138483	0.111858	0.132167	0.13291	0.13291	0.133914	0.135995	0.133925	0.136141	0.134945	0.133429	0.133661	0.133159	0.13519	0.134409	0.137153	0.132413	0.137153	0.136755	0.133925	0.137284	0.136426	0.132875	0.133925	0.133925	0.133925	0.13341	0.135995	0.134922
Solidago_rugosa_voucher_JAG331	0.075512	0.073699	0.072075	0.072075	0.071918	0.073945	0.071918	0.105208	0.103364	0.099338	0.097605	0.1014	0.101755	0.1014	0.103205	0.103205	0.103205	0.103205	0.1014	0.103205	0.138483	0.111858	0.132167	0.13291	0.13291	0.133914	0.135995	0.133925	0.136141	0.134945	0.133429	0.133661	0.133159	0.13519	0.134409	0.137153	0.132413	0.137153	0.136755	0.133925	0.137284	0.136426	0.132875	0.133925	0.133925	0.133925	0.13341	0.135995	0.134922
Solidago_rugosa_voucher_JAG383	0.076863	0.074985	0.073334	0.073334	0.073171	0.07527	0.073171	0.105208	0.105208	0.099338	0.099338	0.103205	0.103205	0.103205	0.103205	0.103205	0.103205	0.103205	0.103205	0.103205	0.138483	0.111858	0.132167	0.13291	0.13291	0.133914	0.135995	0.134409	0.136141	0.134945	0.133917	0.133661	0.133159	0.13519	0.134911	0.137153	0.132413	0.137153	0.136755	0.134409	0.137872	0.136978	0.132875	0.134409	0.134409	0.134409	0.13341	0.135995	0.134922
Solidago_rugosa_voucher_JAG400	0.076863	0.074985	0.073334	0.073334	0.073171	0.07527	0.073171	0.105208	0.105208	0.099338	0.099338	0.103205	0.103205	0.103205	0.103205	0.103205	0.103205	0.103205	0.103205	0.103205	0.138483	0.111858	0.132167	0.13291	0.13291	0.133914	0.135995	0.134409	0.136141	0.134945	0.133917	0.133661	0.133159	0.13519	0.134911	0.137153	0.132413	0.137153	0.136755	0.134409	0.137872	0.136978	0.132875	0.134409	0.134409	0.134409	0.13341	0.135995	0.134922
Sonchus_asper_voucher_AP421	0.079	0.077104	0.075484	0.075484	0.07532	0.077442	0.07532	0.101211	0.099444	0.095387	0.09373	0.097496	0.097837	0.097496	0.099225	0.099225	0.099225	0.103205	0.1014	0.103205	0.144988	0.123714	0.138179	0.138958	0.138958	0.140011	0.142283	0.139697	0.142923	0.141181	0.139336	0.139747	0.13922	0.14135	0.140282	0.144097	0.138438	0.144097	0.142992	0.139697	0.143547	0.142475	0.139098	0.139697	0.139697	0.139697	0.139483	0.142283	0.140983
Sonchus_asper_voucher_JAG412	0.080412	0.078449	0.076803	0.076803	0.076632	0.07883	0.076632	0.101211	0.101211	0.095387	0.095387	0.099225	0.099225	0.099225	0.099225	0.099225	0.099225	0.103205	0.103205	0.103205	0.144988	0.123714	0.138179	0.138958	0.138958	0.140011	0.142283	0.140282	0.142923	0.141181	0.13993	0.139747	0.13922	0.14135	0.140888	0.144097	0.138438	0.144097	0.142992	0.140282	0.144254	0.143139	0.139098	0.140282	0.140282	0.140282	0.139483	0.142283	0.140983
Sonchus_asper_voucher_JAG420	0.080412	0.078449	0.076803	0.076803	0.076632	0.07883	0.076632	0.101211	0.101211	0.095387	0.095387	0.099225	0.099225	0.099225	0.099225	0.099225	0.099225	0.103205	0.103205	0.103205	0.144988	0.123714	0.138179	0.138958	0.138958	0.140011	0.142283	0.140282	0.142923	0.141181	0.13993	0.139747	0.13922	0.14135	0.140888	0.144097	0.138438	0.144097	0.142992	0.140282	0.144254	0.143139	0.139098	0.140282	0.140282	0.140282	0.139483	0.142283	0.140983
Steganotaenia_araliacea_voucher_OM1350	0.072007	0.070434	0.075237	0.07455	0.070791	0.071823	0.070579	0.095495	0.093834	0.089927	0.088368	0.090086	0.0904	0.090086	0.091676	0.091676	0.091676	0.095603	0.093939	0.095603	0.13417	0.128215	0.132326	0.133071	0.133071	0.134077	0.136166	0.132161	0.13389	0.135113	0.1422	0.133824	0.133321	0.135357	0.134079	0.137343	0.132573	0.137343	0.136926	0.132161	0.133132	0.134417	0.133041	0.132161	0.132161	0.132161	0.133572	0.136166	0.131103
Steganotaenia_araliacea_voucher_OM1517	0.072007	0.070434	0.075237	0.07455	0.070791	0.071823	0.070579	0.095495	0.093834	0.089927	0.088368	0.090086	0.0904	0.090086	0.091676	0.091676	0.091676	0.095603	0.093939	0.095603	0.13417	0.128215	0.132326	0.133071	0.133071	0.134077	0.136166	0.132161	0.13389	0.135113	0.1422	0.133824	0.133321	0.135357	0.134079	0.137343	0.132573	0.137343	0.136926	0.132161	0.133132	0.134417	0.133041	0.132161	0.132161	0.132161	0.133572	0.136166	0.131103
Steganotaenia_araliacea_voucher_OM566	0.072007	0.070434	0.075237	0.07455	0.070791	0.071823	0.070579	0.095495	0.093834	0.089927	0.088368	0.090086	0.0904	0.090086	0.091676	0.091676	0.091676	0.095603	0.093939	0.095603	0.13417	0.128215	0.132326	0.133071	0.133071	0.134077	0.136166	0.132161	0.13389	0.135113	0.1422	0.133824	0.133321	0.135357	0.134079	0.137343	0.132573	0.137343	0.136926	0.132161	0.133132	0.134417	0.133041	0.132161	0.132161	0.132161	0.133572	0.136166	0.131103
Strychnos_decussata_voucher_OM900	0.09201	0.091419	0.101837	0.102561	0.094892	0.095045	0.094892	0.114304	0.1122	0.110328	0.108301	0.108173	0.108572	0.108173	0.110196	0.110196	0.110196	0.110196	0.108173	0.110196	0.151339	0.127062	0.151998	0.152882	0.152586	0.154076	0.154364	0.152642	0.149549	0.155294	0.16119	0.153476	0.152882	0.154065	0.152068	0.153433	0.151998	0.153433	0.155605	0.152642	0.149661	0.152642	0.153087	0.152642	0.152642	0.152642	0.153178	0.154364	0.154677
Strychnos_decussata_voucher_RL1560	0.092308	0.092308	0.101837	0.102896	0.095817	0.095817	0.095817	0.114304	0.1122	0.110328	0.108301	0.108173	0.108572	0.108173	0.110196	0.110196	0.110196	0.110196	0.108173	0.110196	0.151339	0.127062	0.151998	0.152882	0.152586	0.154076	0.154364	0.152642	0.149549	0.155294	0.16119	0.153476	0.152882	0.154065	0.152068	0.153433	0.151998	0.153433	0.155605	0.152642	0.149661	0.152642	0.153087	0.152642	0.152642	0.152642	0.153178	0.154364	0.154677
Strychnos_decussata_voucher_RL1561	0.090261	0.08722	0.096447	0.097178	0.091081	0.093984	0.090801	0.110886	0.108936	0.107097	0.105217	0.105099	0.105469	0.105099	0.106974	0.106974	0.106974	0.106974	0.105099	0.106974	0.151339	0.124006	0.148284	0.149124	0.149124	0.150261	0.150732	0.149393	0.149549	0.151665	0.157678	0.149975	0.149407	0.151705	0.149601	0.153433	0.148563	0.153433	0.153476	0.149393	0.149661	0.152642	0.149559	0.149393	0.149393	0.149393	0.14969	0.150732	0.148916
Strychnos_madagascariensis_voucher_RL1433	0.079924	0.079924	0.09048	0.09048	0.083423	0.083423	0.083423	0.110343	0.108315	0.106383	0.104432	0.10431	0.104693	0.10431	0.106256	0.106256	0.106256	0.106256	0.10431	0.106256	0.14461	0.12805	0.146138	0.146987	0.146703	0.148135	0.148256	0.146903	0.142534	0.149228	0.15554	0.147559	0.146987	0.148048	0.146351	0.146218	0.146138	0.146218	0.149526	0.146903	0.143187	0.146903	0.14687	0.146903	0.146903	0.146903	0.147272	0.148256	0.148636
Strychnos_madagascariensis_voucher_RL1460	0.078894	0.077033	0.08718	0.08718	0.080397	0.082611	0.080397	0.10673	0.104863	0.10297	0.101173	0.101059	0.101413	0.101059	0.102853	0.102853	0.102853	0.102853	0.101059	0.102853	0.14461	0.124006	0.142036	0.142838	0.142838	0.143921	0.144206	0.143397	0.142534	0.145178	0.151604	0.143649	0.143107	0.145299	0.143523	0.146218	0.142302	0.146218	0.146987	0.143397	0.143187	0.146351	0.143089	0.143397	0.143397	0.143397	0.143377	0.144206	0.144596
Strychnos_madagascariensis_voucher_RL1559	0.077261	0.074618	0.08463	0.08463	0.078426	0.080967	0.078181	0.10673	0.104863	0.10297	0.101173	0.101059	0.101413	0.101059	0.102853	0.102853	0.102853	0.102853	0.101059	0.102853	0.14461	0.124006	0.142036	0.142838	0.142838	0.143921	0.144206	0.143397	0.142534	0.145178	0.151604	0.143649	0.143107	0.145299	0.143523	0.146218	0.142302	0.146218	0.146987	0.143397	0.143187	0.146351	0.143089	0.143397	0.143397	0.143397	0.143377	0.144206	0.142717
Strychnos_spinosa_voucher_OM220	0.078303	0.074901	0.08463	0.085451	0.078572	0.081529	0.078335	0.103205	0.1014	0.099451	0.097714	0.097605	0.097947	0.097605	0.099338	0.099338	0.099338	0.099338	0.097605	0.099338	0.142258	0.132148	0.142036	0.142838	0.142838	0.143921	0.144206	0.143397	0.140085	0.145178	0.151604	0.143649	0.143107	0.145299	0.143523	0.143695	0.142302	0.143695	0.146987	0.143397	0.140924	0.146351	0.143089	0.143397	0.143397	0.143397	0.143377	0.144206	0.142717
Strychnos_spinosa_voucher_RL1346	0.078139	0.077155	0.087318	0.087318	0.080524	0.081816	0.080524	0.10432	0.102475	0.100523	0.098749	0.098638	0.098986	0.098638	0.100407	0.100407	0.100407	0.100407	0.098638	0.100407	0.142258	0.132148	0.142036	0.142838	0.142838	0.143921	0.144206	0.143002	0.140085	0.145178	0.151604	0.143649	0.143107	0.145299	0.143523	0.143695	0.142302	0.143695	0.146987	0.143002	0.140924	0.146351	0.14266	0.143002	0.143002	0.143002	0.143377	0.144206	0.144469
Strychnos_spinosa_voucher_RL1652	0.078303	0.076623	0.08663	0.087454	0.0799	0.081529	0.0799	0.104508	0.102657	0.100704	0.098924	0.098812	0.099162	0.098812	0.100588	0.100588	0.100588	0.100588	0.098812	0.100588	0.142258	0.132148	0.142036	0.142838	0.142838	0.143921	0.144206	0.143262	0.140085	0.145178	0.151604	0.143649	0.143107	0.145299	0.143523	0.143695	0.142302	0.143695	0.146987	0.143262	0.140924	0.146351	0.14294	0.143262	0.143262	0.143262	0.143377	0.144206	0.144745
Symphyotrichum_ciliolatum_voucher_AP339	0.076775	0.074902	0.073252	0.073252	0.07309	0.075184	0.07309	0.101326	0.101326	0.095495	0.095495	0.099338	0.099338	0.099338	0.099338	0.099338	0.099338	0.103323	0.103323	0.103323	0.138663	0.112118	0.132326	0.133071	0.133071	0.134077	0.136166	0.134568	0.136326	0.135113	0.134078	0.133824	0.133321	0.135357	0.135072	0.137343	0.132573	0.137343	0.136926	0.134568	0.138049	0.137147	0.133041	0.134568	0.134568	0.134568	0.133572	0.136166	0.135086
Symphyotrichum_ciliolatum_voucher_JAG232	0.076775	0.074902	0.073252	0.073252	0.07309	0.075184	0.07309	0.101326	0.101326	0.095495	0.095495	0.099338	0.099338	0.099338	0.099338	0.099338	0.099338	0.103323	0.103323	0.103323	0.138663	0.112118	0.132326	0.133071	0.133071	0.134077	0.136166	0.134568	0.136326	0.135113	0.134078	0.133824	0.133321	0.135357	0.135072	0.137343	0.132573	0.137343	0.136926	0.134568	0.138049	0.137147	0.133041	0.134568	0.134568	0.134568	0.133572	0.136166	0.135086
Symphyotrichum_ciliolatum_voucher_JAG396	0.076775	0.074902	0.073252	0.073252	0.07309	0.075184	0.07309	0.101326	0.101326	0.095495	0.095495	0.099338	0.099338	0.099338	0.099338	0.099338	0.099338	0.103323	0.103323	0.103323	0.138663	0.112118	0.132326	0.133071	0.133071	0.134077	0.136166	0.134568	0.136326	0.135113	0.134078	0.133824	0.133321	0.135357	0.135072	0.137343	0.132573	0.137343	0.136926	0.134568	0.138049	0.137147	0.133041	0.134568	0.134568	0.134568	0.133572	0.136166	0.135086
Symphyotrichum_ericoides_voucher_JAG283	0.073685	0.071918	0.073861	0.073861	0.073699	0.075778	0.073699	0.103323	0.101513	0.097469	0.09577	0.099555	0.099905	0.099555	0.101326	0.101326	0.101326	0.101326	0.099555	0.101326	0.138483	0.111858	0.132167	0.13291	0.13291	0.133914	0.135995	0.133925	0.136141	0.134945	0.133429	0.133661	0.133159	0.13519	0.134409	0.137153	0.132413	0.137153	0.136755	0.133925	0.137284	0.136426	0.132875	0.133925	0.133925	0.133925	0.13341	0.135995	0.134922
Symphyotrichum_ericoides_voucher_JAG368	0.073685	0.071918	0.073861	0.073861	0.073699	0.075778	0.073699	0.103323	0.101513	0.097469	0.09577	0.099555	0.099905	0.099555	0.101326	0.101326	0.101326	0.101326	0.099555	0.101326	0.138483	0.111858	0.132167	0.13291	0.13291	0.133914	0.135995	0.133925	0.136141	0.134945	0.133429	0.133661	0.133159	0.13519	0.134409	0.137153	0.132413	0.137153	0.136755	0.133925	0.137284	0.136426	0.132875	0.133925	0.133925	0.133925	0.13341	0.135995	0.134922
Symphyotrichum_lanceolatum_voucher_JAG280	0.076775	0.074902	0.073252	0.073252	0.07309	0.075184	0.07309	0.101326	0.101326	0.095495	0.095495	0.099338	0.099338	0.099338	0.099338	0.099338	0.099338	0.103323	0.103323	0.103323	0.138663	0.112118	0.132326	0.133071	0.133071	0.134077	0.136166	0.134568	0.136326	0.135113	0.134078	0.133824	0.133321	0.135357	0.135072	0.137343	0.132573	0.137343	0.136926	0.134568	0.138049	0.137147	0.133041	0.134568	0.134568	0.134568	0.133572	0.136166	0.135086
Symphyotrichum_lanceolatum_voucher_JAG312	0.076775	0.074902	0.073252	0.073252	0.07309	0.075184	0.07309	0.101326	0.101326	0.095495	0.095495	0.099338	0.099338	0.099338	0.099338	0.099338	0.099338	0.103323	0.103323	0.103323	0.138663	0.112118	0.132326	0.133071	0.133071	0.134077	0.136166	0.134568	0.136326	0.135113	0.134078	0.133824	0.133321	0.135357	0.135072	0.137343	0.132573	0.137343	0.136926	0.134568	0.138049	0.137147	0.133041	0.134568	0.134568	0.134568	0.133572	0.136166	0.135086
Symphyotrichum_lateriflorum_voucher_AP307	0.076775	0.074902	0.073252	0.073252	0.07309	0.075184	0.07309	0.101326	0.101326	0.095495	0.095495	0.099338	0.099338	0.099338	0.099338	0.099338	0.099338	0.103323	0.103323	0.103323	0.138663	0.112118	0.132326	0.133071	0.133071	0.134077	0.136166	0.134568	0.136326	0.135113	0.134078	0.133824	0.133321	0.135357	0.135072	0.137343	0.132573	0.137343	0.136926	0.134568	0.138049	0.137147	0.133041	0.134568	0.134568	0.134568	0.133572	0.136166	0.135086
Symphyotrichum_lateriflorum_voucher_AP357	0.076775	0.074902	0.073252	0.073252	0.07309	0.075184	0.07309	0.101326	0.101326	0.095495	0.095495	0.099338	0.099338	0.099338	0.099338	0.099338	0.099338	0.103323	0.103323	0.103323	0.138663	0.112118	0.132326	0.133071	0.133071	0.134077	0.136166	0.134568	0.136326	0.135113	0.134078	0.133824	0.133321	0.135357	0.135072	0.137343	0.132573	0.137343	0.136926	0.134568	0.138049	0.137147	0.133041	0.134568	0.134568	0.134568	0.133572	0.136166	0.135086
Symphyotrichum_lateriflorum_voucher_JAG230	0.076775	0.074902	0.073252	0.073252	0.07309	0.075184	0.07309	0.101326	0.101326	0.095495	0.095495	0.099338	0.099338	0.099338	0.099338	0.099338	0.099338	0.103323	0.103323	0.103323	0.138663	0.112118	0.132326	0.133071	0.133071	0.134077	0.136166	0.134568	0.136326	0.135113	0.134078	0.133824	0.133321	0.135357	0.135072	0.137343	0.132573	0.137343	0.136926	0.134568	0.138049	0.137147	0.133041	0.134568	0.134568	0.134568	0.133572	0.136166	0.135086
Symphyotrichum_lateriflorum_voucher_JAG329	0.076775	0.074902	0.073252	0.073252	0.07309	0.075184	0.07309	0.101326	0.101326	0.095495	0.095495	0.099338	0.099338	0.099338	0.099338	0.099338	0.099338	0.103323	0.103323	0.103323	0.138663	0.112118	0.132326	0.133071	0.133071	0.134077	0.136166	0.134568	0.136326	0.135113	0.134078	0.133824	0.133321	0.135357	0.135072	0.137343	0.132573	0.137343	0.136926	0.134568	0.138049	0.137147	0.133041	0.134568	0.134568	0.134568	0.133572	0.136166	0.135086
Symphyotrichum_pilosum_voucher_JAG364	0.075001	0.073171	0.075152	0.075152	0.074985	0.077138	0.074985	0.103323	0.103323	0.097469	0.097469	0.101326	0.101326	0.101326	0.101326	0.101326	0.101326	0.101326	0.101326	0.101326	0.138483	0.111858	0.132167	0.13291	0.13291	0.133914	0.135995	0.134409	0.136141	0.134945	0.133917	0.133661	0.133159	0.13519	0.134911	0.137153	0.132413	0.137153	0.136755	0.134409	0.137872	0.136978	0.132875	0.134409	0.134409	0.134409	0.13341	0.135995	0.134922
Symphyotrichum_pilosum_voucher_JAG379	0.073685	0.071918	0.073861	0.073861	0.073699	0.075778	0.073699	0.103323	0.101513	0.097469	0.09577	0.099555	0.099905	0.099555	0.101326	0.101326	0.101326	0.101326	0.099555	0.101326	0.138483	0.111858	0.132167	0.13291	0.13291	0.133914	0.135995	0.133925	0.136141	0.134945	0.133429	0.133661	0.133159	0.13519	0.134409	0.137153	0.132413	0.137153	0.136755	0.133925	0.137284	0.136426	0.132875	0.133925	0.133925	0.133925	0.13341	0.135995	0.134922
Symphyotrichum_urophyllum_voucher_JAG144	0.076775	0.074902	0.073252	0.073252	0.07309	0.075184	0.07309	0.101326	0.101326	0.095495	0.095495	0.099338	0.099338	0.099338	0.099338	0.099338	0.099338	0.103323	0.103323	0.103323	0.138663	0.112118	0.132326	0.133071	0.133071	0.134077	0.136166	0.134568	0.136326	0.135113	0.134078	0.133824	0.133321	0.135357	0.135072	0.137343	0.132573	0.137343	0.136926	0.134568	0.138049	0.137147	0.133041	0.134568	0.134568	0.134568	0.133572	0.136166	0.135086
Symphyotrichum_urophyllum_voucher_JAG398	0.076775	0.074902	0.073252	0.073252	0.07309	0.075184	0.07309	0.101326	0.101326	0.095495	0.095495	0.099338	0.099338	0.099338	0.099338	0.099338	0.099338	0.103323	0.103323	0.103323	0.138663	0.112118	0.132326	0.133071	0.133071	0.134077	0.136166	0.134568	0.136326	0.135113	0.134078	0.133824	0.133321	0.135357	0.135072	0.137343	0.132573	0.137343	0.136926	0.134568	0.138049	0.137147	0.133041	0.134568	0.134568	0.134568	0.133572	0.136166	0.135086
Trifolium_pratense_voucher_AP180	0.075766	0.077527	0.081306	0.081306	0.077527	0.072195	0.077527	0.118508	0.11843	0.118783	0.1187	0.118565	0.118986	0.118565	0.118646	0.118646	0.118646	0.120844	0.120728	0.120844	0.147553	0.11238	0.140532	0.141328	0.141328	0.142403	0.140537	0.150273	0.140849	0.141536	0.143809	0.142132	0.141595	0.143769	0.144732	0.1445	0.140796	0.1445	0.143351	0.150273	0.148307	0.147068	0.143811	0.150273	0.150273	0.150273	0.141863	0.140537	0.14986
Trifolium_pratense_voucher_JAG224	0.07385	0.07565	0.079413	0.079413	0.07565	0.070287	0.07565	0.118508	0.116416	0.118783	0.116681	0.116548	0.116962	0.116548	0.118646	0.118646	0.118646	0.120844	0.1187	0.120844	0.147553	0.11238	0.140532	0.141328	0.141328	0.142403	0.140537	0.148139	0.140849	0.141536	0.141651	0.142132	0.141595	0.143769	0.142585	0.1445	0.140796	0.1445	0.143351	0.148139	0.146012	0.144853	0.143811	0.148139	0.148139	0.148139	0.141863	0.140537	0.14986
[truncated: 19 more rows]
[truncated: 295 more columns]
