# Supplementary material for: matK-QR classifier: a patterns based approach for plant species identification
Source: BioData Min. 2016 Dec 9;9:39. doi: 10.1186/s13040-016-0120-6 (PMC5148893; doi:10.1186/s13040-016-0120-6)
Supplement: Additional file 3: — The nucleotide variable sites identify at genus level using the position probability matrix of PSSM. (XLSX 17 kb) [file 13040_2016_120_MOESM3_ESM.xlsx]

## Sheet: matK_pssm
matK gene
No.	Discriminating Species	No.	Not Discriminating Species
1	Juniperus virginiana	1	Araucaria biramulata
2	Juniperus communis	2	Araucaria muelleri
3	Picea glauca	3	Araucaria bernieri
4	Pinus strobus	4	Araucaria rulei
5	Pinus sylvestris	5	Araucaria montana
6	Xerophyta retinervis	6	Araucaria laubenfelsii
7	Poa annua	7	Araucaria humboldtensis
8	Poa compressa	8	Araucaria schmidii
9	Ficus sycomorus	9	Araucaria subulata
10	Rhamnus cathartica	10	Araucaria columnaris
11	Rhamnus alnifolia	11	Araucaria nemorosa
12	Frangula alnus	12	Araucaria luxurians
13	Rubus allegheniensis	13	Typha angustifolia
14	Rubus idaeus	14	Typha latifolia
15	Rubus occidentalis	15	Hyphaene coriacea
16	Rubus odoratus	16	Hyphaene petersiana
17	Quercus rubra	17	Ficus abutilifolia
18	Salix exigua	18	Ficus glumosa
19	Populus grandidentata	19	Quercus alba
20	Croton gratissimus	20	Quercus macrocarpa
21	Croton megalobotrys	21	Betula alleghaniensis
22	Croton pseudopulchellus	22	Betula papyrifera
23	Vella pseudocytisus	23	Salix babylonica
24	Acacia nigrescens	24	Salix eriocephala
25	Acacia tortilis	25	Populus deltoides
26	Acacia exuvialis	26	Populus tremuloides
27	Inga nobilis	27	Populus balsamifera
28	Trifolium pratense	28	Inga feuillei
29	Trifolium repens	29	Inga ruiziana
30	Combretum apiculatum	30	Inga punctata
31	Combretum hereroense	31	Inga marginata
32	Rhus transvaalensis	32	Combretum collinum
33	Acer negundo	33	Searsia leptodictya
34	Acer saccharum	34	Rhus gueinzii
35	Acer platanoides	35	Acer saccharinum
36	Grewia bicolor	36	Acer rubrum
37	Grewia flavescens	37	Solidago rugosa
38	Grewia villosa	38	Solidago caesia
39	Symphyotrichum ericoides	39	Solidago nemoralis
40	Symphyotrichum pilosum	40	Solidago canadensis
41	Sonchus asper	41	Erigeron annuus
42	Lactuca serriola	42	Erigeron strigosus
43	Lactuca canadensis	43	Symphyotrichum ciliolatum
44	Eutrochium maculatum	44	Symphyotrichum lateriflorum
45	Eupatorium perfoliatum	45	Symphyotrichum urophyllum
46	Brachylaena huillensis	46	Symphyotrichum lanceolatum
47	Viburnum acerifolium	47	Solidago flexicaulis
48	Viburnum opulus	48	Cornus sericea
49	Viburnum lentago	49	Strychnos spinosa
50	Steganotaenia araliacea	50	Faurea saligna
51	Heteromorpha arborescens	51	Faurea rochetiana
52	Cornus alternifolia
53	Cornus racemosa
54	Cornus rugosa
55	Strychnos decussata
56	Strychnos madagascariensis
57	Solanum dulcamara
58	Solanum nigrum
59	Solanum panduriforme
60	Plantago lanceolata
61	Plantago major
62	Plantago rugelii
63	Polygonum aviculare
64	Fallopia convolvulus
65	Persicaria maculosa
66	Persicaria hydropiper
67	Silene latifolia
68	Silene vulgaris
69	Myrothamnus flabellifolia
70	Magnolia grandiflora
71	Sciuro hypnum reflexum
72	Plagiomnium cuspidatum
73	Equisetum hyemale
74	Diphasiastrum digitatum
75	Lycopodium obscurum
rbcL gene
No.	Discriminating Species	No.	Not Discriminating Species
1	Juniperus virginiana	1	Araucaria biramulata
2	Juniperus communis	2	Araucaria muelleri
3	Picea glauca	3	Araucaria bernieri
4	Pinus strobus	4	Araucaria rulei
5	Pinus sylvestris	5	Araucaria montana
6	Hyphaene coriacea	6	Araucaria laubenfelsii
7	Hyphaene petersiana	7	Araucaria humboldtensis
8	Xerophyta retinervis	8	Araucaria schmidii
9	Poa annua	9	Araucaria subulata
10	Poa compressa	10	Araucaria columnaris
11	Rhamnus cathartica	11	Araucaria nemorosa
12	Rhamnus alnifolia	12	Araucaria luxurians
13	Frangula alnus	13	Typha angustifolia
14	Rubus allegheniensis	14	Typha latifolia
15	Rubus idaeus	15	Ficus abutilifolia
16	Rubus occidentalis	16	Ficus glumosa
17	Rubus odoratus	17	Ficus sycomorus
18	Salix babylonica	18	Quercus alba
19	Populus deltoides	19	Quercus macrocarpa
20	Populus balsamifera	20	Quercus rubra
21	Croton pseudopulchellus	21	Betula alleghaniensis
22	Vella pseudocytisus	22	Betula papyrifera
23	Acacia nigrescens	23	Salix eriocephala
24	Trifolium pratense	24	Salix exigua
25	Trifolium repens	25	Populus tremuloides
26	Combretum apiculatum	26	Populus grandidentata
27	Combretum hereroense	27	Croton gratissimus
28	Combretum collinum	28	Croton megalobotrys
29	Searsia leptodictya	29	Acacia tortilis
30	Rhus transvaalensis	30	Acacia exuvialis
31	Rhus gueinzii	31	Inga feuillei
32	Acer negundo	32	Inga ruiziana
33	Acer saccharum	33	Inga punctata
34	Acer platanoides	34	Inga marginata
35	Grewia villosa	35	Inga nobilis
36	Sonchus asper	36	Acer saccharinum
37	Lactuca serriola	37	Acer rubrum
38	Lactuca canadensis	38	Grewia bicolor
39	Eutrochium maculatum	39	Grewia flavescens
40	Eupatorium perfoliatum	40	Solidago rugosa
41	Brachylaena huillensis	41	Solidago caesia
42	Viburnum acerifolium	42	Solidago nemoralis
43	Viburnum opulus	43	Solidago canadensis
44	Viburnum lentago	44	Erigeron annuus
45	Steganotaenia araliacea	45	Erigeron strigosus
46	Heteromorpha arborescens	46	Symphyotrichum ciliolatum
47	Cornus alternifolia	47	Symphyotrichum lateriflorum
48	Cornus racemosa	48	Symphyotrichum ericoides
49	Cornus rugosa	49	Symphyotrichum urophyllum
50	Cornus sericea	50	Symphyotrichum lanceolatum
51	Strychnos decussata	51	Symphyotrichum pilosum
52	Strychnos madagascariensis	52	Solidago flexicaulis
53	Strychnos spinosa	53	Plantago rugelii
54	Solanum dulcamara	54	Faurea saligna
55	Solanum nigrum	55	Faurea rochetiana
56	Solanum panduriforme
57	Plantago lanceolata
58	Plantago major
59	Polygonum aviculare
60	Fallopia convolvulus
61	Persicaria maculosa
62	Persicaria hydropiper
63	Silene latifolia
64	Silene vulgaris
65	Myrothamnus flabellifolia
66	Magnolia grandiflora
67	Sciuro hypnum reflexum
68	Plagiomnium cuspidatum
69	Equisetum hyemale
70	Diphasiastrum digitatum
71	Lycopodium obscurum
