# Supplementary material for: matK-QR classifier: a patterns based approach for plant species identification
Source: BioData Min. 2016 Dec 9;9:39. doi: 10.1186/s13040-016-0120-6 (PMC5148893; doi:10.1186/s13040-016-0120-6)
Supplement: Additional file 4: — Discriminating and not discriminating species list obtained through PSSM species discrimination analysis. (XLSX 381 kb) [file 13040_2016_120_MOESM4_ESM.xlsx]

## Sheet: MatK_Genus_Level_Consensus
Acacia_Consensus	T	A	A	C	A	T	C	T	T	Y	T	G	G	A	G	T	C	Y	T	T	T	T	T	G	A	R	C	G	A	A	T	C	T	A	T	T	T	C	T	A	T	G	C	A	A	A	A	A	T
Acer_Consensus	C	A	A	C	A	T	Y	T	Y	C	A	G	G	A	C	Y	C	C	T	T	T	T	T	G	A	G	C	G	A	A	T	T	T	C	T	T	T	T	T	A	T	G	G	A	A	A	A	G	T
Araucaria_Consensus	C	G	T	T	G	T	C	C	T	A	T	G	G	A	T	C	T	T	T	T	C	C	C	G	A	T	C	G	A	A	C	T	C	A	T	T	T	T	G	A	T	C	G	A	A	A	A	A	T
Betula_Consensus	T	A	A	C	A	T	C	T	T	C	T	G	G	A	G	T	C	C	T	T	T	T	T	G	A	G	C	G	A	A	T	C	T	A	T	T	T	A	C	A	T	A	G	A	A	A	A	A	T
Brachylaena_Consensus	C	A	A	C	A	T	C	T	T	C	T	G	G	A	G	C	C	C	T	T	C	T	T	G	A	A	C	G	A	A	T	A	T	A	T	T	T	C	T	A	T	G	G	A	A	A	A	A	T
Combretum_Consensus	C	A	A	C	A	T	C	T	T	A	T	G	G	G	G	T	S	T	T	T	T	T	T	G	A	A	C	G	A	A	W	T	T	T	T	T	T	C	T	A	T	G	T	A	A	A	A	A	T
Cornus_Consensus	C	A	A	C	A	T	C	T	T	Y	T	G	G	A	G	C	C	C	T	T	C	T	T	G	A	A	C	G	A	A	T	C	T	A	T	T	T	C	T	A	T	G	G	A	A	A	A	A	T
Croton_Consensus	C	A	A	C	A	T	T	T	T	C	T	C	G	A	G	T	C	C	T	T	C	T	T	G	A	A	C	G	A	A	T	T	T	T	T	T	T	C	T	A	T	G	G	A	A	A	A	A	T
Diphasiastrum_Consensus	C	A	T	T	A	T	C	C	T	A	T	G	G	A	G	C	T	T	T	A	C	T	T	G	A	T	C	G	G	A	C	T	C	A	G	T	C	C	A	T	T	C	A	T	A	A	G	A	T
Equisetum_Consensus	A	T	T	A	A	T	T	C	T	A	T	C	C	A	A	-	T	C	T	A	T	T	T	G	A	T	C	A	C	A	T	T	A	A	T	T	T	A	T	T	A	G	A	G	A	A	A	A	T
Erigeron_Consensus	C	A	A	C	A	T	C	T	T	C	T	G	A	A	G	C	C	C	T	T	A	T	T	G	A	A	C	G	A	A	T	T	T	A	T	T	T	C	T	A	T	G	G	A	A	A	A	A	G
Eupatorium_Consensus	C	A	A	C	A	T	C	T	T	C	T	G	G	A	G	C	C	C	T	T	A	T	T	G	A	A	C	G	A	A	T	A	T	A	T	T	T	C	T	A	T	G	G	A	A	A	A	A	T
Fallopia_Consensus	C	A	A	C	C	T	T	T	T	A	T	G	G	A	G	C	C	T	T	T	C	T	T	G	C	A	C	G	A	G	T	T	G	A	T	T	T	C	T	A	C	C	G	A	A	A	G	T	T
Faurea_Consensus	C	A	A	C	G	T	C	T	T	T	T	G	G	A	G	C	C	C	T	T	C	T	T	G	A	A	C	G	A	A	C	A	C	A	T	T	T	C	T	A	T	G	A	A	A	A	A	A	T
Ficus_Consensus	T	A	A	C	A	T	C	T	T	C	T	G	G	G	G	G	C	T	T	T	T	T	T	G	A	G	C	G	A	A	T	A	T	A	T	T	T	C	T	A	T	G	G	A	A	A	A	A	T
Frangula_Consensus	T	A	A	C	A	T	C	C	T	C	T	G	G	G	G	G	C	T	T	T	T	T	T	G	A	G	C	G	A	A	T	A	T	A	T	T	T	C	T	A	T	G	G	A	A	A	A	A	T
Grewia_Consensus	C	A	A	C	A	T	C	T	T	C	T	G	G	A	G	T	C	T	T	T	C	T	T	G	A	A	C	G	A	A	T	T	T	W	T	T	T	C	T	A	T	G	G	A	A	A	A	M	T
Heteromorpha_Consensus	C	A	A	C	G	T	C	T	T	C	T	G	G	A	A	C	C	C	T	T	C	T	T	G	A	A	C	G	A	A	T	C	C	T	T	T	T	T	T	A	T	G	G	A	A	A	A	A	T
Hyphaene_Consensus	T	A	A	C	A	T	C	T	T	C	T	G	G	A	G	C	T	T	T	T	C	T	T	G	A	G	C	G	A	A	C	A	C	A	T	T	T	C	T	A	T	G	G	A	A	A	A	A	T
Inga_Consensus	T	A	A	C	A	T	C	T	T	C	T	G	G	A	G	T	C	T	T	T	T	T	T	G	A	A	C	G	A	A	T	C	T	A	T	T	T	C	T	A	T	G	C	A	A	A	A	A	T
Juniperus_Consensus	C	A	T	T	G	T	T	A	T	A	T	G	A	A	T	C	T	T	T	T	C	C	G	G	A	T	C	G	A	A	C	T	C	A	T	T	T	T	G	A	G	A	A	A	A	A	G	A	T
Lcatuca_Consensus	C	A	A	C	A	T	C	T	T	C	T	G	K	A	G	C	C	C	T	T	A	T	T	G	A	A	C	G	A	A	T	A	T	A	T	T	T	C	T	A	T	G	G	A	A	A	A	A	T
Lycopodium_Consensus	C	A	T	T	A	T	C	C	T	A	T	G	G	A	G	C	T	T	T	A	C	T	C	G	A	C	C	G	G	A	C	C	C	A	G	T	C	C	A	T	T	C	A	T	A	A	G	A	T
Magnolia_Consensus	C	A	A	C	A	T	C	C	T	C	T	G	G	A	A	C	T	T	T	T	C	T	T	G	A	G	C	G	A	A	C	G	C	A	T	T	T	C	T	A	T	G	G	A	A	A	A	A	T
Myrothamnus_Consensus	C	A	A	C	A	T	C	T	T	C	T	G	G	G	A	T	T	C	T	T	C	T	T	G	A	G	C	G	A	A	T	A	T	A	T	T	T	C	T	A	T	G	G	A	A	A	A	A	T
Persicaria_Consensus	C	A	A	C	A	T	C	T	T	A	C	G	G	C	G	C	C	C	T	T	C	T	T	G	C	A	C	G	A	G	T	C	T	A	T	T	T	C	T	A	C	C	G	A	A	A	G	T	C
Picea_Consensus	C	G	T	T	A	T	C	T	C	A	T	G	G	G	T	C	T	T	T	C	C	C	T	C	A	G	C	G	A	A	C	T	C	A	T	T	T	T	C	A	T	C	G	A	A	A	A	A	T
Pinus_Consensus	C	G	T	T	G	T	C	T	C	A	T	R	G	A	Y	C	T	T	T	C	C	C	T	C	A	G	C	G	A	A	C	T	C	A	T	T	T	T	C	A	T	C	G	A	A	A	G	A	T
Plantago_Consensus	C	A	M	Y	M	T	C	T	T	T	T	G	G	A	G	T	T	C	T	T	C	T	T	G	A	A	C	G	A	A	T	C	T	A	T	T	T	C	T	A	Y	G	G	A	A	A	A	A	T
Poa_Consensus	T	A	G	C	A	T	C	T	T	C	T	G	G	A	A	C	T	T	T	T	T	T	G	G	A	A	C	G	A	A	T	C	C	A	C	T	T	T	T	C	G	A	G	K	A	A	G	A	T
Polygonum_Consensus	C	A	A	C	A	T	C	T	T	A	C	A	G	A	G	C	C	T	T	T	C	T	T	G	C	G	C	G	A	G	T	T	T	A	T	T	T	C	T	A	C	C	T	A	A	A	G	T	T
Populus_Consensus	T	A	A	C	A	T	T	T	T	A	T	C	A	G	G	T	C	T	T	T	C	T	T	G	A	G	C	G	A	A	T	A	T	A	T	T	T	C	T	A	T	G	G	A	A	A	A	A	T
Quercus_Consensus	T	A	A	C	A	T	C	T	T	C	T	G	G	A	G	T	C	Y	T	T	T	T	T	G	A	A	C	G	A	C	T	C	T	G	T	T	T	M	T	A	T	A	G	A	A	A	A	A	T
Rhamnus_Consensus	T	A	A	C	A	T	C	T	T	C	T	G	G	G	G	T	C	T	T	T	T	T	T	G	A	G	C	G	A	A	T	M	T	A	T	T	T	C	T	A	T	G	G	A	A	A	A	A	T
Rhus_Consensus	C	A	A	C	A	T	C	T	T	C	T	A	G	A	G	T	C	C	T	T	C	T	T	G	A	G	C	G	A	A	T	A	T	A	T	T	T	C	T	A	T	G	G	A	A	A	A	G	T
Rubus_Consensus	T	A	A	C	C	T	C	T	T	C	T	G	G	R	A	T	C	T	T	T	T	T	T	G	A	G	C	G	A	A	T	A	T	G	T	T	T	T	T	A	T	G	A	A	A	A	A	A	K
Salix_Consensus	T	A	A	C	A	T	T	T	T	C	T	C	A	G	G	T	C	T	T	T	C	T	T	G	A	G	C	G	A	A	T	A	T	A	T	T	T	C	T	A	T	G	G	A	A	A	A	A	T
Sciuro_Consensus	C	T	T	T	A	T	C	A	T	A	T	T	T	A	A	C	T	T	T	A	T	T	A	G	A	T	A	A	A	A	C	A	G	A	T	T	G	T	A	T	G	A	A	A	A	A	A	A	T
Searsia_Consensus	C	A	A	C	A	T	C	T	T	C	T	A	G	A	G	T	C	C	T	T	C	T	T	G	A	G	C	G	A	A	T	A	T	A	T	T	T	C	T	A	T	G	G	A	A	A	A	G	T
Silene_Consensus	C	A	A	C	A	T	C	T	T	A	T	G	G	A	G	C	C	C	T	T	C	T	T	G	A	A	C	G	C	A	C	Y	T	T	T	T	T	C	T	A	C	G	G	A	A	A	A	T	T
Solanum_Consensus	C	A	A	C	A	T	C	T	T	T	T	G	G	A	G	C	C	C	T	T	C	T	T	G	A	A	C	G	A	A	T	A	T	A	T	T	T	C	T	A	T	G	G	A	A	A	A	A	T
Solidago_Consensus	C	A	A	C	A	T	C	C	T	C	T	G	G	A	G	C	C	C	T	T	A	T	T	G	A	A	C	G	A	A	T	T	T	A	T	T	T	C	T	A	T	G	G	A	A	A	A	A	G
Sonchus_Consensus	C	A	A	C	A	T	C	T	T	C	T	G	G	A	G	C	T	C	T	T	A	T	T	G	A	A	C	G	A	A	T	A	T	A	T	T	T	C	T	A	T	G	G	A	A	A	A	A	T
steganotaenia_Consensus	C	A	A	C	A	T	C	T	T	C	T	G	G	A	A	C	C	A	T	T	C	T	T	G	A	A	C	G	A	A	T	C	T	A	T	T	T	C	T	A	T	G	G	A	A	A	A	A	T
strychnos_Consensus	C	A	A	C	A	T	C	C	T	T	T	G	A	G	G	T	C	C	T	T	C	T	T	G	A	A	C	G	A	A	T	C	T	A	T	T	T	C	T	A	T	G	G	A	A	A	A	A	T
Symphyotrichum_Consensus	C	A	A	C	A	T	C	C	T	C	T	G	G	A	G	C	C	C	T	T	A	T	T	G	A	A	C	G	A	A	T	T	T	A	T	T	T	C	T	A	T	G	G	A	A	A	A	A	G
Trifolium_Consensus	T	A	A	A	A	T	C	T	T	T	T	A	G	C	G	T	T	T	T	T	T	T	W	G	A	G	C	G	A	A	T	T	T	T	T	T	T	T	T	A	T	G	C	A	A	A	A	A	G
Typha_Consensus	T	A	A	C	A	T	C	T	T	T	T	G	G	A	A	C	T	T	T	T	C	T	T	G	A	G	C	G	A	A	T	A	C	A	T	T	T	C	T	A	T	G	G	A	A	A	A	A	T
Vella_Consensus	C	G	A	T	A	T	C	T	T	A	T	G	A	A	G	T	C	T	T	T	T	T	T	G	A	A	C	G	A	A	T	T	T	T	A	T	T	C	T	A	T	G	G	A	A	A	A	A	T
Viburnum_Consensus	C	A	A	C	A	T	C	T	T	C	T	G	G	A	A	C	C	T	T	T	C	T	T	G	A	A	C	G	A	A	T	A	T	A	T	T	T	C	T	A	T	G	G	A	A	A	A	A	T
Xerophyta_Consensus	C	A	A	T	A	T	C	C	T	C	T	G	G	A	A	T	C	T	T	T	C	T	T	G	A	G	C	G	A	A	C	A	C	A	T	T	T	C	T	A	T	G	G	A	A	A	A	A	T
A	0.0192308	0.884615	0.807692	0.0384615	0.846154	0	0	0.0384615	0	0.288462	0.0192308	0.0769231	0.115385	0.769231	0.211538	0	0	0.0192308	0	0.0769231	0.134615	0	0.0192308	0	0.942308	0.5	0.0192308	0.0384615	0.923077	0.923077	0	0.384615	0.0192308	0.807692	0.0192308	0	0	0.0384615	0.0576923	0.903846	0.0192308	0.0961538	0.134615	0.923077	1	1	0.846154	0.846154	0
C	0.711538	0	0	0.769231	0.0384615	0	0.865385	0.192308	0.0384615	0.557692	0.0384615	0.0769231	0.0192308	0.0384615	0.0192308	0.557692	0.673077	0.442308	0	0.0384615	0.576923	0.0769231	0.0384615	0.0384615	0.0576923	0.0192308	0.980769	0	0.0384615	0.0192308	0.230769	0.230769	0.25	0.0192308	0.0192308	0	0.0384615	0.75	0.0576923	0.0192308	0.0769231	0.153846	0.0576923	0	0	0	0	0	0.0192308
G	0	0.0769231	0.0192308	0	0.0961538	0	0	0	0	0	0	0.807692	0.826923	0.173077	0.692308	0.0384615	0	0	0	0	0	0	0.0384615	0.961538	0	0.365385	0	0.961538	0.0384615	0.0576923	0	0.0192308	0.0384615	0.0384615	0.0384615	0	0.0192308	0	0.0384615	0	0.0576923	0.75	0.769231	0.0192308	0	0	0.153846	0.0576923	0.0769231
T	0.269231	0.0384615	0.153846	0.173077	0	1	0.115385	0.769231	0.942308	0.115385	0.942308	0.0192308	0.0192308	0	0.0576923	0.365385	0.307692	0.5	1	0.884615	0.288462	0.923077	0.884615	0	0	0.0961538	0	0	0	0	0.75	0.326923	0.692308	0.115385	0.923077	1	0.942308	0.192308	0.846154	0.0769231	0.826923	0	0.0384615	0.0384615	0	0	0	0.0769231	0.884615
[truncated: 471 more columns]
